# Supplementary material for: Kinotypes: stable species- and individual-specific profiles of cellular kinase activity
Source: BMC Genomics. 2013 Dec 5;14:854. doi: 10.1186/1471-2164-14-854 (PMC3924188; doi:10.1186/1471-2164-14-854)
Supplement: Additional file 1 — Raw array intensity data for all human and porcine samples. Columns correspond to samples and rows correspond to peptides. The rows are in groups of 9, representing the values for the 9 technical replicates associated with a given peptide. The first column for a given sample represents the foreground intensity, while the second column represents the background intensity. [file 1471-2164-14-854-S1.xlsx]

## Sheet: -
	H1A	H1A	H1B	H1B	H1C	H1C	H1D	H1D	H2A	H2A	H2B	H2B	H2C	H2C	H2D	H2D	H3A	H3A	H3B	H3B	H3C	H3C	H3D	H3D	H4A	H4A	H4B	H4B	H4C	H4C	H4D	H4D	H5A	H5A	H5B	H5B	H5C	H5C	H5D	H5D	H6A	H6A	H6B	H6B	H6C	H6C	H6D	H6D	P1A
14-3-3_beta_S185	24252	18205	17490	15065	19734	15921	14422	12145	15511	19510	21603	20999	18272	17828	32928	36920	27981	25813	25170	29119	36486	30833	33743	27448	20433	15106	25161	24232	24931	19426	28879	24507	23312	17007	18461	15538	20172	20123	13695	11507	21421	19746	30055	33025	19978	16994	15957	12452	15341
14-3-3_beta_S185	22080	15428	15632	14643	18765	15535	11803	10602	16190	19871	20596	21260	16529	17973	32533	35961	26121	22610	23418	28126	38534	38312	45168	39568	21758	15757	26821	24151	23342	19612	29638	26807	26046	22837	16542	15262	19487	20018	12188	11304	21411	16265	27938	31308	20029	16997	17068	12563	15407
14-3-3_beta_S185	21287	16306	15693	15748	19312	16315	14284	13009	16812	21034	20059	20339	16807	20719	31401	35317	28436	23451	21989	24873	24929	34917	23912	22491	20754	15382	26934	27137	20263	16736	29210	25669	21683	18554	16059	15666	18706	20606	11372	10216	20501	16422	25758	28195	18822	14957	16577	12356	14848
14-3-3_beta_S185	20961	15544	18673	16527	19828	16736	12694	11819	11046	15025	17447	18007	18011	20244	25493	30473	22421	17135	22425	25642	27587	30252	23489	22503	20833	15239	24057	23283	21571	16149	28558	22146	22086	17191	17386	16196	19204	19565	10702	10047	19412	17040	24957	21461	19588	15061	16327	12085	15615
14-3-3_beta_S185	19686	14013	17425	19021	17440	16667	11295	11830	10190	14652	17293	17719	18241	19786	26997	29655	21422	16029	20923	21087	27910	31084	23868	25660	20810	14872	24591	22460	20717	15811	27299	19404	21381	17089	16353	13887	17827	18434	9739	9259	19599	16653	24226	20397	19028	14391	15958	11441	15431
14-3-3_beta_S185	18881	13764	16967	17031	16110	16552	11984	12145	10398	13133	16034	16621	16848	20414	26205	28974	18610	14059	18787	21135	24503	26543	23514	19454	19783	15298	22740	21497	19208	15443	26739	21476	20960	18109	14933	13540	17097	15985	9650	8522	17245	14919	22721	18783	16915	13711	14349	11253	13943
14-3-3_beta_S185	19328	13804	16129	14934	13267	10218	11047	9741	10220	13684	13902	15716	17232	18058	21787	26145	18156	13040	17752	20831	22925	22692	16619	16297	17428	12751	20834	18566	19089	14597	24923	17790	17303	12585	14697	12422	15063	15448	9480	9172	17747	17599	19694	17589	15705	13812	14705	10570	15311
14-3-3_beta_S185	18906	14655	15566	14280	12833	10724	10326	9499	9759	12982	13311	15374	17343	18638	23166	26378	17635	11793	19596	21475	22129	21820	17506	16244	16828	11944	21671	18965	17923	14304	24726	18279	17537	13228	14501	13542	15155	15105	10533	8848	18649	17370	20157	17274	16307	13118	13982	10642	15309
14-3-3_beta_S185	17190	15325	16181	14961	13751	12093	8666	10619	9495	13816	13098	15230	16186	18267	22776	26601	14752	10840	17859	22910	19648	21445	16285	15390	14830	11651	17460	20536	15122	12779	25162	18968	16711	13316	12652	12846	14362	14772	9450	8252	17360	17173	17675	16288	13816	12446	12666	9772	14351
14-3-3_beta_S59	17748	17099	10663	15606	12379	15891	13250	11782	13154	19538	15079	21914	12630	19640	23768	33394	23272	22132	21227	28242	31239	39285	19938	25700	17984	16337	21688	27590	18835	18475	24086	25684	15434	17187	11839	13860	14265	19146	11892	10618	22740	18928	28425	29485	17059	15524	16243	12094	9173
14-3-3_beta_S59	14472	14785	11349	16565	13048	14586	9927	10594	14106	19874	15016	20017	13159	19623	23078	31733	23406	22307	20657	25442	30755	35280	23352	25462	17875	14451	21669	25082	18082	16565	22372	23419	14727	18017	13117	14783	14921	18940	11453	9770	21965	18501	27870	28374	16824	14738	15322	11053	9568
14-3-3_beta_S59	16743	14944	13953	18375	13678	16640	10939	13148	13812	18610	15759	21155	15041	21240	26421	33971	24505	23339	20439	25163	28270	33106	21673	22459	19661	15957	22908	26651	19190	17520	23097	24054	15137	17612	12483	16484	16212	20773	11659	8947	23852	18505	29456	27298	19325	15590	16892	12207	10939
14-3-3_beta_S59	13526	13433	11381	14469	11896	14312	11152	13013	9764	13522	12783	17644	12454	17579	17848	28494	13608	13980	12906	19390	19370	21604	18929	22016	17683	15141	15606	18875	16575	15877	17441	18611	14136	15349	12466	14347	12756	17374	9677	11056	19098	15967	21352	18476	16497	14238	15457	11719	9782
14-3-3_beta_S59	14124	12334	10730	16179	11207	13567	10705	11777	9338	13327	11610	15935	12799	18070	18822	27132	13776	13877	15511	19446	23722	25171	19947	21570	16588	14630	15688	19289	16430	15041	15483	15593	14029	15422	11593	13066	12638	14937	9500	8297	18898	16391	20602	17988	15892	13426	15207	10578	10192
14-3-3_beta_S59	13975	13521	12104	16604	11168	13914	11894	10950	9961	12812	11665	15537	13186	19165	19648	28240	14367	13964	17270	20317	20660	23252	19868	20784	16730	13546	17396	22631	15963	14192	18738	20042	14618	18020	13218	12856	13727	15938	9976	9006	19080	15687	20719	17705	15674	13121	14208	10297	9837
14-3-3_beta_S59	15759	14037	9104	13324	9238	11165	7574	9929	9031	12846	10620	15487	11666	18148	16611	25740	11087	11195	17144	22176	18856	21934	13783	16092	14859	11497	15288	18864	15128	14261	16977	18367	11463	12417	10797	12179	11179	14155	10736	9656	20370	16633	19442	17057	14262	12594	13141	9388	10002
14-3-3_beta_S59	16224	15089	9536	12898	8355	10310	7514	9045	9178	12953	10958	15223	12355	18106	16717	26196	12585	11288	17008	20243	18571	21837	14164	17016	13817	11257	15825	18814	15337	13587	17090	18464	11298	12122	11820	13649	11030	15483	10301	9090	19960	15650	20355	17757	14099	12103	14224	9895	10017
14-3-3_beta_S59	16458	14766	10107	12605	9652	10420	8242	9427	9545	13014	11935	15732	12988	17389	18911	25687	11819	10595	17700	20807	18263	19775	14772	14971	15842	11134	19649	18082	15563	13770	18527	20227	12394	13316	11591	12926	12000	14793	9390	8452	20018	16528	22213	18644	14765	11703	14988	10058	9689
4E-BP1__S64	10175	19288	8730	15185	9423	15727	7381	11602	8942	19006	12450	20790	8771	17324	17420	36893	10930	25732	11007	28573	19952	30715	21155	26553	10355	15255	12455	24563	11691	19976	12786	24517	9906	18678	7567	16156	9783	20330	6222	11351	9385	19487	14796	32618	7307	16532	5840	12333	5644
4E-BP1__S64	9819	14816	7657	17828	9517	15778	6681	11265	10867	20335	12191	22027	7796	19639	17195	38151	10226	28008	9483	26336	15303	35365	8746	26774	9933	15227	10911	26072	9625	18902	12962	27935	11440	19817	6863	15453	8758	21621	5760	9703	8524	16482	12036	29268	6630	15494	5838	13511	6237
4E-BP1__S64	9497	15398	7798	15844	9714	16110	6166	10957	8586	21669	11972	21133	8999	20876	17482	36013	11450	22470	11860	27040	23590	39192	11459	28355	10785	16367	12511	25858	8479	19171	15878	27769	8556	20075	6920	16633	9804	19014	6081	10974	9174	16031	11886	29811	6602	15655	7234	12614	5849
4E-BP1__S64	8652	14987	9712	16748	13407	16306	7238	11580	5845	14790	9537	18478	9423	20023	11853	30443	8905	17283	10885	25721	16096	29934	11524	22838	9505	15554	9743	23845	9557	16085	10494	22102	7876	17456	7614	15559	9858	18707	6198	10252	9208	16846	10751	21549	7907	15076	7181	11857	5961
4E-BP1__S64	8138	14717	9903	18400	9154	16835	6748	13219	7400	14047	10295	18357	8579	21162	12851	32316	6563	16313	9376	22330	12376	29145	10425	20838	9901	16480	11010	23019	8438	16367	10730	23629	7372	15971	6777	12834	8697	18405	5137	8580	8712	16315	10214	20144	7002	13775	7148	12229	6233
4E-BP1__S64	7813	12987	9243	18247	9534	15722	7380	13155	5847	14111	9937	17120	7894	20344	13938	30444	10125	15984	8505	24785	14001	27350	13655	21721	9927	15762	10009	29266	8067	15645	9976	18656	8464	17168	7637	14102	7722	17141	5143	8388	9153	15233	9039	19317	8280	14494	7111	11511	6297
4E-BP1__S64	8948	13975	7631	14861	6364	10298	5261	9604	7015	13761	7175	15841	8589	18046	10728	26124	7274	12866	8482	21413	12508	22712	6384	16530	8818	12907	8841	18704	7839	14323	9411	17752	7028	12814	6174	12235	6106	15458	4094	8663	8968	17796	8283	17532	6642	13716	5809	10400	5776
4E-BP1__S64	9410	14970	7920	16897	7024	11724	5431	10295	7268	13402	7484	14498	8839	17661	10374	27662	6332	13078	9137	20391	10911	22801	6613	18036	8201	12916	8585	20372	6951	12807	8113	18086	7233	14511	5797	11594	6057	14678	4402	7697	8513	16515	7898	16600	6285	12479	5140	9867	5976
4E-BP1__S64	9089	15344	7013	14626	6590	10954	5051	9358	7169	12617	7074	15380	8974	18801	10844	26412	6120	12362	12394	20156	10453	22701	6770	15861	7916	11794	8161	19014	7195	14232	10017	18528	5969	11560	5718	11775	6409	14356	5564	10359	10358	16659	11652	17298	6598	12878	5430	10222	5866
4E-BP1__T46	10738	16974	7993	14713	8865	15291	6651	11217	10584	20183	12232	21725	8771	18967	13794	33554	7584	23708	11085	25509	21589	36853	9968	26567	10968	15904	14949	27349	9874	18445	14211	26119	8102	17539	6616	13958	9057	19359	5939	10363	9256	17254	15468	30093	8286	16408	6830	12203	6932
4E-BP1__T46	10294	15238	8094	15759	8741	15829	6824	12365	11351	18331	10814	20560	9328	18943	13462	34261	7863	22035	10185	24637	18064	34470	13449	23155	10663	14991	13552	27215	10257	18238	13648	24832	7680	16488	6887	15945	9705	18535	5535	9343	9045	16769	14921	27545	7923	14667	7208	11597	7095
4E-BP1__T46	10518	14638	9475	20038	11303	15652	7454	13611	9054	20275	10846	21623	9706	20921	15050	32488	8986	22106	11928	25442	18267	36655	11321	22434	10585	15190	12424	26389	9579	17697	13890	23855	10456	17392	6633	14562	10170	19186	5488	9287	10521	21004	14969	27433	8588	15791	8011	11891	7151
4E-BP1__T46	9352	13542	8048	14952	8055	14311	6126	12579	7150	14111	9035	16956	8798	16450	13010	29112	7515	14630	8141	17322	15390	24659	11742	22349	9955	15453	10439	19352	9426	15983	11041	19159	8489	15785	6885	13829	8401	16881	5993	8737	9235	17305	10913	18721	7761	14253	7262	11830	6822
4E-BP1__T46	8791	13022	7902	16680	8428	14273	6410	11401	8459	13543	9262	16026	8386	19254	12349	28828	5591	13041	7609	19034	10918	24175	10519	20976	9609	14007	9554	19583	8265	14620	10248	19810	8603	17150	6498	12004	8321	15281	5435	8251	8724	15691	10174	18382	7033	13632	6642	10035	6905
4E-BP1__T46	9076	12822	7484	15399	7636	12860	5947	11352	7351	13537	9170	15885	11039	18492	14038	29009	7214	14666	7175	21726	13130	24651	9603	21075	9052	13375	9926	19984	8288	14546	9589	20298	8172	16824	6423	14707	7912	15387	5375	8402	9678	16270	9346	17313	8203	14046	6903	10681	7034
4E-BP1__T46	10380	14071	6312	13398	6935	10745	5090	10812	8303	12936	8429	15686	9466	18709	11072	26213	5394	11578	7107	21906	7767	22001	5691	15736	8781	11230	8763	20379	7895	14360	9211	21736	6525	13065	6384	12219	7222	13547	5358	9478	9087	16847	9061	17206	7519	12538	5829	11286	6650
4E-BP1__T46	10025	15809	7270	14105	6917	11299	5077	8712	7388	13198	8442	14815	9000	18177	10424	26333	5247	10991	7551	20691	7458	21017	5807	15294	8245	11217	8211	19143	8328	14373	8766	19621	6557	13082	5843	12860	6421	15354	5245	9086	8583	15659	9031	17498	7047	11837	6389	10110	6766
4E-BP1__T46	10624	14754	6316	11894	6016	10924	4948	8780	7744	11492	8814	16822	9871	18403	11035	27130	6137	11019	8835	23989	7976	21011	6482	16019	7715	10801	8479	22012	8125	14468	9521	19605	6117	15823	6308	13139	6316	14709	4918	8594	9682	16960	8847	18649	7415	12248	7170	11300	6579
ACC1_S1263	11799	17069	9496	15372	10081	15184	7223	11184	11207	18891	14100	20882	9604	17302	17316	36428	10719	25532	12066	27574	21857	31406	17205	27010	11483	15466	13577	24018	16948	20385	14028	24634	10304	21728	8880	16313	11160	20496	6623	10999	10327	18967	16152	31775	8195	16356	6592	12141	6655
ACC1_S1263	10281	15293	8439	15165	10904	16358	7267	12000	11287	21755	13584	21347	10357	20429	18084	37015	9809	25035	10992	26763	24677	39798	12870	28311	11475	15558	13776	25217	11009	19187	14517	27703	9351	21912	8282	15624	10751	22311	6073	9776	10246	15962	14346	30714	7870	15424	6808	11850	6472
ACC1_S1263	11909	16212	8702	15904	10517	15958	7883	13297	13370	21229	13497	20887	9478	20741	17611	35402	11691	24994	9936	25339	11610	32128	11810	24561	11736	15751	14515	26611	9865	17059	13808	25881	12386	18660	8345	15852	9650	21105	6423	10526	9857	16548	13299	28941	7716	15294	6518	12453	6595
ACC1_S1263	9930	14347	11262	16901	12316	16106	7920	11701	7095	14626	11262	18709	9841	19774	13249	30474	8479	18137	11136	25397	15954	29753	12455	23238	11826	15620	12738	23940	10269	16212	11903	22846	8958	17327	8613	14446	10376	18787	6185	10122	9985	16846	11847	21480	8716	14959	7651	11813	6925
ACC1_S1263	9467	14186	11459	18274	11090	18359	9101	12999	7066	15348	11409	17327	8914	20162	14823	30992	7203	16279	8252	21813	12803	30239	13399	22953	10702	15686	12479	23402	9693	15789	10894	21318	9456	18743	8094	13861	8836	20112	5636	9550	9579	16348	11034	20065	8696	14618	7186	11926	7028
ACC1_S1263	9963	13982	11292	17620	9700	14587	8265	12401	8899	13557	11360	16848	9733	20804	14779	29240	6421	15281	8221	20322	13401	26993	12329	20921	11223	15446	10923	21745	9390	15492	10574	20999	9699	17224	8022	13641	9187	16224	5546	8745	9690	15027	10384	18935	8047	13803	7037	11353	6999
ACC1_S1263	10263	14155	8482	14710	7558	10370	5717	9608	8743	13800	8658	15727	9928	17954	11871	26488	7156	12685	9822	21636	12427	22544	7004	16580	9808	13074	10236	18790	8807	14346	10554	18696	7485	12864	6912	11765	7109	15681	5048	8563	9623	18236	9086	17438	7616	13673	6247	10331	6801
ACC1_S1263	9679	15536	8330	14577	7507	10643	5948	9537	8738	13175	8909	15058	9597	18618	13043	25566	5797	11840	9020	21678	10038	22023	7461	16643	9249	12528	9682	20725	7871	13257	9531	18089	6844	14988	6730	13554	6754	15214	5291	8593	9838	17264	8895	16901	7079	13188	5832	10169	6792
ACC1_S1263	10601	15185	8493	16085	7472	11585	5633	9222	7954	13925	8683	14880	9544	18486	12490	26754	6269	11104	10917	21271	10621	21461	7159	16192	9128	12048	8953	19654	7454	12593	12116	18922	7391	13653	6349	11794	6707	14968	4828	9666	10652	17575	10364	16064	6869	12427	5588	9635	6763
ACC1_S29	11814	15959	7527	14363	9653	15408	6526	9987	9791	20581	12348	20352	9636	18193	15403	33225	8758	23745	11435	23232	21303	36138	13138	25950	11719	15553	17875	28044	11332	17856	17077	26503	11570	17797	8628	15302	11825	19266	6362	9973	11050	17983	19054	29279	10799	16011	7836	11851	7946
ACC1_S29	11165	14169	9758	18698	10495	15672	8011	12483	10060	20706	11932	20345	9753	21064	15262	32159	8642	21103	10954	25431	22087	33029	15396	24408	11420	14840	15748	26687	10947	17242	15605	23522	10869	16464	9484	16525	11899	19102	5986	9297	11180	18122	18187	28808	9455	14878	7944	11609	7245
ACC1_S29	12444	15434	9855	19003	11959	16430	6613	11026	11032	18817	10943	21086	10851	20943	17986	33695	10046	22917	8895	25278	17599	33490	13941	22666	11935	16254	17451	25634	11023	17738	14448	23643	11187	17886	8765	16714	11782	20965	5779	9008	10997	18760	16714	27629	9442	15774	7987	11623	8521
ACC1_S29	10516	13222	8278	15825	8439	14409	6312	12736	7051	13766	9602	16706	9849	17669	14161	29054	7732	14557	9544	18777	17552	26367	14558	21025	11021	15331	12585	20033	10920	15330	12584	18497	10279	15690	8294	13779	10430	16448	6122	8716	10505	16716	13112	18889	9338	14486	8239	11785	8104
ACC1_S29	10476	12759	7814	16171	8739	13679	5998	10902	6795	13426	8828	15664	9559	18496	13888	28214	6404	14127	7568	18578	13899	25607	12672	21302	10609	13907	11427	18599	9440	14831	11261	19215	9617	16053	8141	12368	9268	15043	5565	7893	10240	16263	12021	18402	8328	12854	7476	10154	8130
ACC1_S29	10710	12880	8203	16588	8159	13973	6236	11943	8539	12947	9139	15744	9797	19130	14137	29213	6408	13752	8300	19703	11907	23395	12044	21880	10537	13697	12195	19978	9489	14341	10993	19929	10504	17421	8196	13083	10005	15558	5852	8850	10415	15231	11137	17357	8675	13238	7419	10155	7773
ACC1_S29	11345	15538	7018	13213	6846	10615	5508	9829	8005	12915	9013	15493	9893	18735	12026	26255	5747	11369	7802	21600	8932	22000	7170	15884	9027	11380	10272	18387	8892	14163	10982	21088	8250	13111	7589	12208	9218	13914	5824	9317	10456	17088	10972	17516	8887	12437	7231	11462	7722
ACC1_S29	11891	14611	7159	12741	5957	10343	4828	8869	8028	12603	9231	15092	9462	18449	10338	25748	6010	12423	7459	19957	8864	20662	7361	16160	8661	11080	9251	18075	8909	13509	9833	18396	6964	12398	7562	13106	8178	13383	5320	8678	9805	16181	10450	17204	8821	11882	7145	10109	7802
ACC1_S29	12227	14618	7421	13136	6095	10547	5134	9283	7529	12686	8913	15552	9735	17574	11715	26530	5796	10717	9318	20994	8416	20935	7384	15671	8628	11251	9554	19220	8797	13964	9511	19021	7653	13771	7268	11655	7854	14914	5217	8126	10479	16606	10222	18549	7631	11502	7045	9616	6938
ACC1_S80	9746	14888	7243	15374	8029	15353	5925	11602	7000	18862	11692	21382	8407	17699	12666	35640	7033	24722	8552	26548	15848	31421	11319	26244	8947	17035	10053	24307	8434	19671	11123	24749	8053	22667	7307	16364	9570	20765	6235	10681	7172	17945	11013	31330	6871	16250	5402	12044	5068
ACC1_S80	9485	17337	7286	16035	9120	16662	7089	14182	11128	21259	10823	21652	8460	21802	14438	42088	11607	27526	6577	25960	12372	33135	8414	23053	10251	16305	11354	27263	8415	19489	11715	29749	6512	16894	5668	16942	8262	20975	5387	9774	7189	17386	10120	28873	5855	15096	5394	11986	4910
ACC1_S80	10333	14990	7001	15901	9667	15679	7075	13362	9036	21743	11629	19689	8199	21424	13071	34701	9624	23042	8573	26381	17569	33969	8440	24298	9456	15371	9909	25930	7102	16093	13005	25433	6322	19766	4941	15321	8426	19495	5482	10039	7582	16217	9241	28714	6105	16197	5663	11256	5164
ACC1_S80	7228	13765	8371	16999	10548	16514	6148	11850	4495	14558	8843	18596	7268	19630	8460	30284	6603	18564	7752	25118	12471	30170	10427	22332	8194	15624	10100	23682	7817	16533	9262	22928	5260	17196	6124	13814	7623	18951	5441	9649	7112	17155	8404	21563	6529	14990	5727	11830	4949
ACC1_S80	8582	15495	8245	20402	7149	15839	7411	14536	7750	14421	8253	19562	6267	22671	10416	35273	6149	17638	6810	21937	10388	26992	8889	21775	8825	16520	8922	25909	7021	15753	10172	23224	6795	15471	5786	13565	6648	18398	4897	8406	6853	17734	8249	20008	5756	13704	6010	11948	5027
ACC1_S80	7753	14086	8236	16921	7298	15337	7252	11992	5584	13939	9278	16822	7342	20484	11139	29761	6268	14361	9020	21287	10962	27478	12725	21198	8228	15481	8715	20693	6875	15380	9542	22898	6926	18020	6568	13292	7484	16855	5069	7986	7332	15503	8195	18957	6814	14212	6005	10688	5616
ACC1_S80	8254	14023	6267	14706	6192	10447	4448	9307	6643	13652	6675	15303	8305	17783	8700	26424	6709	12455	8747	21296	10257	22586	5142	16956	7358	13235	7400	19120	6301	14202	7868	18775	6146	12937	5898	11715	5345	15774	4684	8556	6268	18406	7327	17470	6115	13469	4715	10200	4865
ACC1_S80	7639	14227	6992	15337	7146	12720	4820	10517	7784	13642	7021	14754	8801	19094	8970	29258	4997	11399	7923	21280	8416	22729	6389	18476	7758	13833	8132	21635	5983	13176	9412	21429	6169	14242	4328	13479	4771	15440	4366	8281	7877	15985	6903	16636	5822	12931	4612	9826	5024
ACC1_S80	9823	15191	6577	13928	5766	10900	5063	8872	6682	13046	6844	15554	7877	18872	8681	26919	5169	11159	7002	21970	7648	22191	5242	14593	6901	11640	7668	20132	5886	13323	9026	19394	4924	12730	4770	12306	5363	14772	3971	9077	6985	16587	7249	17658	6355	12538	4685	9641	5082
ACC1_Y93	12028	15763	8902	14644	12558	15418	8299	10032	11441	20482	14211	20107	13332	18005	21421	33302	20245	24157	17468	24738	27589	35475	16905	24507	12018	15255	19053	28289	12180	17036	19975	26057	13211	17707	10813	16291	13324	18830	7899	9763	12889	19065	18482	28808	11732	15579	9086	11381	10317
ACC1_Y93	11883	15841	10022	15428	13407	16643	8707	12365	12736	18979	15604	20740	14801	22101	25818	37196	20814	22801	17313	24503	22923	33069	17829	24629	13230	15946	20539	27571	15575	19358	20675	26191	14160	16759	10906	15819	13659	20901	7476	9512	12166	18981	18531	27708	11467	14566	10342	12655	12848
ACC1_Y93	12965	15114	13138	20120	13278	19795	9888	13692	12067	19629	13707	20588	15605	22205	24382	34565	21711	21393	17735	25727	26346	33454	19399	21736	13951	15540	19888	26784	15041	17007	20786	23894	12948	17011	11180	15881	14284	21440	7535	8742	13512	19079	19269	27272	12753	15414	10945	12733	11491
ACC1_Y93	10386	12960	9167	15046	9636	13873	7472	12794	6811	13584	11059	16549	11148	19048	17058	28725	12905	14011	13958	19859	20161	29141	16857	20083	11974	15354	14511	20336	11652	15088	15465	19004	11521	15514	9346	13744	10456	16369	6643	8521	10406	15797	12990	18844	10095	14191	8762	11344	10642
ACC1_Y93	12276	14521	10112	17206	10281	15312	7312	11622	8295	13969	10237	15155	12120	20915	21523	30115	12461	12761	13784	20794	17033	24639	15696	21292	12410	14368	15538	21115	11919	13869	17637	21256	10780	14495	9042	13713	11134	18116	5894	7624	10233	15734	13436	18045	10259	13065	8221	9563	11812
ACC1_Y93	11656	12848	10538	15327	9611	12532	7323	11794	6950	13113	10227	15326	12596	18467	19426	29200	13870	14393	15425	21103	18519	24369	17583	21116	11927	13358	14786	19437	11920	14311	17096	19126	12071	16680	9450	12964	11322	15551	6660	8220	11617	15992	13875	17271	10972	13305	9303	10169	11340
ACC1_Y93	12170	15445	8744	13407	7472	10915	6020	9532	7165	12923	9316	15371	12507	18623	14590	26183	9013	11168	13770	18977	14153	22149	10058	15740	9155	11463	12181	17833	10215	14166	14378	19412	9282	12766	7990	12213	9112	14376	5835	9219	10521	17141	11175	17338	9228	12383	7975	10137	8933
ACC1_Y93	11736	14462	9180	13455	8355	11868	7082	10095	8555	13069	9829	15689	13105	18200	18477	27797	9395	10769	14805	21514	15239	22152	11456	15774	10399	12412	14328	18659	10513	12778	15307	21038	9827	13230	8368	12290	9829	16066	5941	7982	11297	16529	12537	17708	9106	12252	8283	10061	10242
ACC1_Y93	13018	14563	9393	12062	7523	10394	6597	10775	7942	12477	10647	15399	13086	17218	16955	25826	11831	11438	14688	22002	15155	22308	11967	15052	10056	10970	15188	19514	11710	13705	14403	19426	9407	12691	8566	12988	9052	14132	6303	8529	11793	16426	14720	19516	9779	11919	9177	9656	10759
ACTA1_Y55	10711	15526	7910	15307	9650	15362	7024	12547	9390	18991	12648	21048	8809	18507	16604	35549	9235	24214	9674	24931	24060	31170	13475	25434	10948	16976	12892	24599	10891	19118	12556	24549	9549	22521	8759	16940	10298	21197	6182	10266	9237	16618	15095	31465	7660	16061	6595	11936	6328
ACTA1_Y55	11060	16615	7989	14734	9081	16089	6820	10738	11382	19266	12094	20703	8589	18486	16093	34457	9998	24323	10316	30250	23475	39612	14991	36148	12064	19905	13176	23600	12265	21089	14500	29463	8753	17882	8161	14843	10413	21494	6094	10214	9166	15852	13932	30288	7324	16197	6787	12792	6391
ACTA1_Y55	11627	16491	7746	15620	9929	16855	8351	13443	10689	22056	13255	20521	10314	20801	15796	34937	10899	26692	10628	25457	21593	33318	11093	23732	11306	15595	13643	26209	9559	16944	14875	26114	12125	19090	7928	16418	9855	20029	6778	10925	9541	16620	13622	29327	7736	15772	7274	13159	6334
ACTA1_Y55	9067	13677	9765	16845	10434	16465	7196	11979	6092	14509	9971	18480	8573	19600	12211	30356	7186	18423	9551	25096	14807	29845	13569	22026	10283	15479	12180	23978	9938	16367	11557	22776	8077	17082	7789	13803	9580	19109	5390	9608	9657	17446	11099	21484	8901	15046	7376	11775	6302
ACTA1_Y55	9732	13835	9821	18099	10199	14921	6915	13173	12073	13553	10440	17955	8545	20198	12816	30124	6833	15739	9172	22777	14320	28703	12322	25032	10134	14935	10830	20271	9182	15844	10373	14499	8246	16851	7937	14280	8917	17650	5526	9501	9130	16389	10047	20057	8708	14935	7714	11295	6606
ACTA1_Y55	10154	13823	9677	18233	9343	14742	7711	13035	8518	14017	10076	16642	9036	20718	13897	28711	6343	15375	7979	20336	14488	28136	11342	23339	10449	14896	12768	20439	9101	15542	15100	23294	9199	17360	7873	13452	8986	17003	5277	8739	9053	15598	10259	19223	8028	13904	6824	11178	6657
ACTA1_Y55	10019	13935	6862	14694	6796	10659	5509	9179	8509	13445	8153	15154	9160	17777	11141	26055	6420	12419	12505	21134	11183	22481	6718	17283	9106	13188	9381	19741	7938	13645	9353	18796	6789	13077	6441	11515	6917	15647	5001	8501	9014	18214	8476	17298	7470	13159	5941	10070	6489
ACTA1_Y55	9949	14821	6826	14203	6456	10988	5259	9846	7908	12792	7814	15454	8327	18906	11249	27017	6009	11511	8964	21780	10128	22278	6738	15871	8874	11961	9111	18563	8147	14062	8647	17698	6196	12765	6009	14119	6754	15462	5124	9599	9474	17290	8639	16500	8438	13023	5805	10633	6178
ACTA1_Y55	9513	14682	7813	16168	7034	11589	5026	9277	8306	13058	8048	14667	9573	18326	11443	26819	5803	11308	7535	20681	9532	21368	7015	16025	8656	12279	8349	19721	7061	12394	9246	19222	6951	14885	7749	11646	6959	15181	5781	10472	9500	17500	8407	16201	7325	12488	5662	9438	6561
Akt1_S473	14530	16272	11370	15246	14518	17254	10174	11793	14179	21868	16560	20064	15275	18914	24604	33985	15565	24630	19235	26563	30566	36190	19273	24874	13299	18905	22255	28057	12354	13701	21177	25205	14678	17262	12630	15952	16740	19051	8030	9655	15845	19932	22903	28661	12774	15347	9903	11505	10107
Akt1_S473	14653	16456	12522	16843	15183	15423	8209	10513	13357	19590	16017	20314	15567	19513	25366	32808	16842	22904	20242	24291	27901	34933	22978	24437	14260	15108	20432	24367	14683	16914	21118	23199	14414	16413	11651	13398	15046	17629	8924	9987	15193	17974	22739	28967	12661	15440	10211	11939	11343
Akt1_S473	13865	15535	15848	20529	15395	17291	9916	12111	13607	19218	16622	20768	16938	21282	25503	33541	17297	21946	18666	25100	25689	31776	20344	24450	14005	15322	22195	25249	14676	17026	19925	23830	13911	16610	12401	14894	15687	19805	7872	8889	14181	18974	21543	27730	12632	15479	9791	11651	9942
Akt1_S473	11726	12866	12319	15147	11314	14177	9207	12744	8541	13752	13247	16614	14271	19418	21249	28395	11650	13393	16165	19265	22672	28741	18840	19830	12880	15056	17255	20749	12908	14725	17435	20309	13848	16199	11114	13426	13735	16502	7575	8363	12483	16632	15856	18853	11110	14204	9405	10917	10007
Akt1_S473	12168	13006	11496	14190	10797	12885	8192	11776	9349	13569	12513	16281	14245	17726	22665	28180	11859	14362	17017	20461	21098	26957	17227	21303	12711	13651	15966	18282	13442	14764	17062	18365	13062	15600	11346	13344	12498	15214	7499	8665	12962	15672	15327	18129	11559	13524	9491	11022	11028
Akt1_S473	11938	12586	12226	16034	10955	14552	9579	13159	9223	13167	12422	15964	14308	18731	21837	28317	11543	13939	15064	19122	19510	22601	17810	20746	12270	13413	16445	19267	13060	14639	17046	19431	14143	15576	10885	13549	13174	15659	7601	8555	13338	15975	14687	17423	10833	13446	8508	9749	9985
Akt1_S473	13178	15241	10604	13901	8795	10647	7485	9447	8850	13225	11547	15397	14374	18368	18818	25954	9097	11070	13353	19219	14919	22327	11826	15667	10324	11409	15036	18483	11868	13905	16272	19813	10521	12996	9963	12437	11433	14681	7472	8797	12668	16921	13458	17266	9816	12188	8534	9799	9549
Akt1_S473	13419	15081	10039	12535	9052	11097	7553	9375	9434	12867	12432	15940	14951	18591	19889	26058	9664	11281	19183	24567	15108	20061	13234	15844	10704	11324	14180	17457	12171	14303	15535	18046	10628	13578	11278	13795	11666	14217	7745	9644	13028	16747	13585	17466	10380	12257	9322	10702	11271
Akt1_S473	13332	14613	9958	12226	9071	10586	7728	8805	9370	13097	11992	15416	14733	17497	18522	26831	9056	10900	15526	19906	14994	21037	12106	16276	10292	11020	14020	18656	12004	13716	15166	18186	10288	12741	10167	12282	9690	14577	6649	8102	13367	16567	14636	18519	9860	11709	8611	9838	9063
Akt1_T308	15399	16751	8214	15344	10879	15165	7972	13042	9455	19021	12619	20892	9703	19315	19844	35637	10654	24214	11500	24236	27862	31730	17181	24630	13936	16676	16864	24907	13199	18528	16491	24541	17696	22102	10506	18164	13289	21592	7063	9945	11225	16063	18995	31395	10068	15980	8232	11895	8907
Akt1_T308	14716	16271	7960	15557	10854	16263	9612	12784	11980	20987	13140	22265	9427	20583	18376	37025	10875	24755	11891	25269	21511	32812	14853	27051	12998	15740	18099	26811	14161	19219	18081	29042	10899	19656	10697	16861	11762	21094	6979	9451	11820	17495	18563	30115	10268	15716	8591	12270	10409
Akt1_T308	14483	15898	8496	16076	10199	18565	8055	12757	12319	19535	12555	21209	8688	19657	18352	35931	13169	24689	10563	25611	25224	35094	13176	22143	12668	15468	18793	26900	12222	16562	18357	26054	15039	19293	10198	14534	12373	22202	7387	10415	11652	15964	18012	29036	9998	15179	8725	11624	10089
Akt1_T308	12982	13927	10086	17087	11208	16783	7624	12304	6012	14705	10012	18379	8578	19733	12469	28246	8968	18869	12996	24547	17524	29379	12591	22186	11871	15417	17585	25386	11723	16101	14482	22650	11687	16901	10335	13700	11719	18846	6148	8946	11430	17640	14269	21441	10853	14880	8581	11474	9448
Akt1_T308	13579	14483	9844	18708	11438	14985	7571	13605	8547	14477	10044	18144	8177	21647	13874	33821	8007	17267	9858	22739	16589	28677	12217	20642	12313	16770	14707	23465	10801	16398	15466	22876	12303	16501	8494	12483	11823	17530	6068	8664	10417	17778	13201	20264	8935	14184	8819	11656	9824
Akt1_T308	12827	14125	9368	18054	9800	15326	7359	12283	7805	13961	9603	17153	8486	19735	12764	28555	8168	14830	9310	20587	15775	26475	13892	22133	11692	15032	13420	20477	10724	14895	15472	21354	12665	15666	8505	12691	10706	16611	6224	8737	9802	15359	12584	18817	10514	14354	8464	11202	9709
Akt1_T308	13290	13910	7670	14640	8405	10899	5687	9160	7234	13436	7848	15222	9363	17833	11653	26054	7421	12623	10298	20914	13588	22286	9679	17204	9960	13089	12643	19882	9368	13585	12318	18718	9454	13027	7875	11385	9042	15610	5705	8594	9969	17705	10638	16939	8892	12942	7598	9879	9025
Akt1_T308	12619	13918	8381	17051	7988	11979	5541	9483	8342	13606	7820	14737	9729	18091	11854	28267	6169	11748	10720	20776	12163	21936	9360	17971	10212	13088	13231	19848	9122	12889	13014	18822	11347	14395	8011	11684	8719	15487	5610	7945	10625	17052	10133	16422	9148	13335	7368	10105	9304
Akt1_T308	14073	14985	8017	15329	7687	11731	5698	9388	6597	13525	7478	14313	9519	18296	12053	27273	6552	11101	10549	21199	11906	21628	8849	16705	9939	12152	12169	19841	8744	12919	11492	19044	9721	13362	7496	11092	8935	14937	5873	8655	10930	17501	10919	16278	9070	12828	6996	9664	9228
Akt1_T450	9754	16340	7445	15732	10857	17258	7338	11983	9756	22132	11927	20129	10634	19909	13073	32501	8140	23981	11578	25810	18236	37270	11200	24818	10124	18936	13144	28063	7875	14420	13430	25838	7958	16923	6183	14843	9581	19467	5146	9313	8462	19262	13411	28452	7324	15073	6459	11845	5861
Akt1_T450	10057	15548	8665	14904	10398	16845	7614	12709	12560	19516	12620	21613	9628	20287	16419	35430	8952	22111	11464	24883	17104	35282	12101	23843	10866	16214	14175	27862	10447	18257	13618	25521	8286	16697	6644	15558	9565	20834	5089	9337	9054	19026	13809	27973	7085	14970	6355	12087	6857
Akt1_T450	10741	15136	9233	17578	11236	17418	6098	11592	10856	18226	11861	20590	9871	19975	16206	33277	9777	20941	10588	24268	16373	32645	14498	24574	11132	15729	14025	27400	9440	17439	13327	23856	8300	16200	6127	15107	9855	20464	5062	9361	9069	18770	12533	27658	7328	15395	6832	11434	6488
Akt1_T450	8801	13470	7674	16739	8800	17537	6299	12496	7269	13728	8892	16727	10146	19416	13150	28526	6632	13468	8272	20001	14039	24606	12862	21998	9312	14532	10064	20357	8468	14604	10967	21201	7897	17154	5896	12913	8979	17109	5546	8319	8244	16229	10644	18904	6917	14165	6652	10588	6030
Akt1_T450	9368	14106	7293	18081	9619	14586	6154	12251	8581	14358	9510	16113	7986	20076	12875	30630	5378	14755	6889	20613	10132	24384	9937	22426	9783	14932	9682	22220	8633	14580	10757	20356	8427	17150	6612	14533	8598	17258	4950	8085	7893	15005	10001	18526	6359	13633	6444	10372	6387
Akt1_T450	8858	13553	7167	15595	8024	13527	6002	10767	8383	12921	8973	15970	9685	19321	12016	28669	5712	12828	6235	18704	10436	24703	10194	21591	9105	13724	8448	19844	7757	14347	10050	20082	8017	16869	5931	13770	7886	15664	4853	8282	8167	15877	8533	17002	6967	12920	5692	9896	6078
Akt1_T450	9222	15452	6993	14076	6754	10396	4819	9318	7779	13429	8615	15309	9843	18332	11036	25851	5062	11660	7442	21064	7720	19496	5431	15733	8131	11445	8744	19135	7444	13855	8519	19584	6613	13841	6096	13395	7057	14426	4509	8658	8829	16585	7786	17058	6828	11931	6064	9833	6077
Akt1_T450	9919	15148	7204	14523	6427	11203	5415	9741	8560	12975	9151	15217	8795	18394	11554	26888	5250	10980	6879	19194	7270	21919	5842	15665	8689	12144	8539	19996	7483	13077	8663	20257	5779	12554	6099	12817	7402	16007	4768	8285	9006	16382	8514	17844	6478	12107	5832	10310	6054
Akt1_T450	10466	15153	6383	13407	6151	10968	5107	9282	7567	12759	8379	15990	9887	17868	11527	26264	5452	11452	6749	21135	7842	21286	6102	14765	8225	11698	8901	18872	7725	13803	9022	18967	6548	13350	5843	12243	5945	15500	4811	8879	9359	16239	7554	17896	6375	12024	6166	10020	6067
AMPK1_T174/5	16206	17482	8298	15557	11266	15916	7931	13039	10279	19120	13878	21245	10956	19922	20616	36165	11039	24477	12525	24421	29977	32765	15621	24711	14795	15561	18572	25026	14457	18282	18331	24590	18610	21773	11706	17876	14479	21824	7949	9822	13413	16149	22338	31282	12466	15459	9459	12214	8296
AMPK1_T174/5	17540	17286	8073	16463	11063	17637	8454	13566	12975	21252	12733	21985	10958	21685	19075	37337	12687	28113	11902	26715	20545	32927	14080	23615	14074	16321	18863	27019	14708	20382	20530	29812	12627	16948	11631	17246	14839	21511	7674	9207	13976	17572	20351	29635	12647	14864	9107	12217	10171
AMPK1_T174/5	15758	15561	7882	15865	10204	16379	7517	12587	12449	19081	13296	21042	9625	19788	18726	36868	11907	24549	12062	25854	25111	35323	13636	21796	13245	15609	20380	27568	13428	16007	20532	26090	15688	18694	11203	14798	14992	22060	8573	10530	13957	16345	20761	28660	12494	15289	10353	11634	9638
AMPK1_T174/5	13445	16434	8293	15366	10174	15134	8491	12667	9802	20941	12475	20486	10084	20917	14488	26226	9360	23497	13891	24823	23248	33437	14171	23609	12834	14234	18234	27409	11521	15663	19652	24392	12977	17157	10008	17449	13910	19347	7198	9216	12754	18203	20196	28513	12547	15297	9519	12069	7655
AMPK1_T174/5	13961	16413	8152	15155	12696	15872	7902	12347	12102	18984	12589	20771	11188	22198	18164	37030	12226	23605	12319	24477	17181	32985	14470	24129	13332	16112	19539	27910	13819	19343	20430	27580	14413	16695	10709	16110	13721	19777	8123	9387	12804	19160	18688	27772	11842	14994	10139	12713	9661
AMPK1_T174/5	12859	14494	8660	17173	9560	19244	6713	11800	10518	18144	11082	20791	10059	19541	16449	33450	10578	21280	13326	24396	19554	33291	18047	25335	13208	15660	18050	28128	13303	17585	19188	25138	12517	16496	10943	15811	14223	20517	7414	10478	12104	18803	17522	27632	11769	15457	9759	11743	9626
AMPK1_T174/5	13698	14542	9257	17312	10910	17373	8172	12683	7718	14649	10554	18142	9018	20148	13126	28067	8509	18816	12203	24019	16387	29259	13840	22409	11955	15445	18505	26263	11637	16139	15718	23396	12178	16612	10472	13604	12008	18613	6660	8677	12381	17476	16605	21750	11708	14604	9589	11340	8805
AMPK1_T174/5	15300	15433	9617	21511	9152	15895	7910	14333	9071	15241	9809	18773	8774	22705	13374	34541	8059	17846	9893	21717	16676	27034	14527	21378	12910	16694	15525	24853	11459	16175	16406	23153	12095	15501	9803	13476	12404	18571	6606	8464	11928	18712	16586	20644	11948	13263	9627	12239	8921
AMPK1_T174/5	14009	13944	10119	18378	8822	15996	8062	12444	8598	14272	10383	17133	8936	19833	14141	29365	8365	14650	10071	20861	18345	28078	20621	20566	12970	14837	16167	21561	12199	14817	16668	22204	13969	14370	9754	12651	12820	16143	6751	8439	12566	15739	16478	19091	12352	14291	10232	11211	9069
AMPK1_T174/5	11448	13691	7121	16742	9031	16592	6597	11815	6538	13758	9178	16762	8883	19031	13316	28186	7369	13437	9806	20081	15906	25721	14357	22302	12033	14374	13608	19943	11046	14452	15070	21128	13070	18074	8720	12663	12283	16872	6157	8199	10436	15646	14391	18776	9719	13747	8677	10630	8211
AMPK1_T174/5	12516	14722	8069	18425	8594	14797	6654	11640	8533	14044	9122	15518	9127	21055	13094	30445	9078	12926	8717	21004	14356	25026	15210	21717	12181	15990	14668	21125	11283	14290	16565	21456	11383	14767	9118	14320	12379	19469	6099	8533	10697	16027	14228	18822	10420	13144	7607	8810	8794
AMPK1_T174/5	12651	13768	7799	15156	8937	12893	6345	11131	8145	13303	8844	16085	9442	19819	13774	29241	7005	12963	9087	19370	14862	24385	14354	21876	12034	14209	14755	20480	11127	14540	15565	19531	14971	18095	9331	13912	11275	16727	7032	8211	11419	15515	13778	17029	10188	12973	8775	10057	8499
AMPK1_T174/5	13390	13893	8495	14913	7603	10956	5634	9127	8287	13368	8488	15241	10391	17932	11862	26396	7917	12431	10707	20763	14028	21992	9147	16817	10784	13103	14274	20222	10157	13421	13331	18580	10450	13220	8724	11451	10610	15653	6549	8573	11057	17177	13662	17215	10785	12809	8605	9789	10828
AMPK1_T174/5	13668	14282	7422	15890	8323	12863	6040	9777	8996	13545	8061	14938	10527	18524	12033	29621	6400	11422	10429	21576	12094	22017	10747	19096	10854	12927	15056	22003	9590	13446	15059	21232	11928	14577	9096	14670	9843	15015	6173	7948	11482	15791	13330	16417	10930	13087	8365	10086	8247
AMPK1_T174/5	15507	15159	7852	15155	7811	11819	5828	9297	7269	13543	7976	14935	9475	18341	11723	27646	7144	11017	10605	20546	13531	22079	10010	17775	10665	13308	13202	20196	9431	13075	13958	19269	11876	13632	8428	11162	10592	15154	6449	8422	12045	17246	13998	16037	10710	12799	8783	9764	8910
AMPK1_T174/5	12319	15254	7293	14068	6946	10516	5279	8985	7039	13637	8861	14971	8973	18304	11538	25731	5886	11423	7182	21006	9685	19934	8388	15451	9624	11344	12701	18711	9866	13030	12282	19116	9935	14193	9062	13991	9955	14359	6550	9322	10823	16447	11889	17267	10089	12000	8333	10091	8249
AMPK1_T174/5	11768	14546	6818	13868	6894	12220	5624	9776	8272	13149	8866	15546	10373	17812	13925	27942	5804	11271	9845	21932	11164	22337	9152	15782	9973	12433	13425	21069	9733	12844	13871	21226	10764	13666	9084	12385	10351	15878	6236	7905	11807	17020	11611	17829	9922	12579	8200	9971	8018
AMPK1_T174/5	13265	15481	7772	14915	6712	11066	5693	9363	6644	12711	8398	16198	10148	17656	11778	26354	5743	11505	9339	21462	10520	21510	8727	14973	9269	11342	11436	18983	10379	13949	12771	19835	10420	13336	8870	12956	9518	15698	6440	8860	11167	16263	11821	17768	9510	12105	8179	10057	8257
Anxa1_Y20	14160	17892	9064	15764	12414	16417	8021	12670	9846	19426	13659	21015	11607	20112	19536	36315	10007	24956	12830	25231	28839	33353	11924	25583	11579	15517	16983	24644	12563	18145	16917	24572	17573	21456	9298	16765	12164	21282	6891	9975	10701	16377	16805	31446	9806	15105	8237	12321	7274
Anxa1_Y20	12999	16388	7731	15631	10691	15727	8094	13568	11937	20460	14372	22052	10146	21974	20302	36421	10644	25758	10914	26460	26306	38533	13448	28055	11279	15208	15723	26493	12024	19098	17184	27377	14906	20512	8941	16695	11951	22217	6465	10022	10987	16228	15268	30047	9133	15139	7760	13060	7209
Anxa1_Y20	13867	16635	8826	15640	11776	17450	8581	13255	10906	21911	13617	20297	9555	20553	19050	35437	12420	26629	11104	25514	23027	33972	12756	24138	12410	15545	17334	25570	11306	17519	16681	26554	13381	19763	9441	16172	10834	19679	6893	10421	10734	16161	16116	29009	9844	15707	9045	13648	7682
Anxa1_Y20	12162	15115	10198	17112	10987	16751	8445	12573	7235	14465	10126	18213	8857	20621	13771	30104	8278	18900	12682	23599	15348	28829	12918	22278	10958	15633	13952	24846	10397	16083	14049	24060	11051	16671	8901	13459	10679	18894	5593	8283	10319	17233	12815	21922	9031	14485	8071	11686	7801
Anxa1_Y20	11148	14928	10721	20219	10938	17375	7886	12495	7223	15680	10830	17729	8695	20489	16074	31005	7765	17493	9316	22011	17664	29457	13856	22224	10777	16092	12803	23066	10061	15876	13512	21441	10637	17916	8916	13606	10623	18378	5715	9388	9596	15145	12322	19957	8335	14506	8001	11782	7825
Anxa1_Y20	11353	13935	10346	17363	10187	14808	8844	12570	8744	13903	9930	16530	9043	20162	14622	28768	7977	14750	9210	20302	15816	27891	13311	21426	11400	14625	13166	20384	10350	15103	17644	23536	11652	16652	9164	13105	10490	17220	5818	8789	9881	14994	11625	18911	9302	14443	7864	11079	7677
Anxa1_Y20	11876	14007	8108	14979	8092	10898	5745	9210	7661	13386	8372	15091	10379	17808	12118	26563	7317	12146	11568	20306	12919	21756	8107	16411	9924	13133	11506	20441	8322	13072	10961	18613	9464	13418	7522	11617	8856	15875	5365	8453	9304	17309	10557	16883	8401	12769	6321	9728	10802
Anxa1_Y20	12112	15095	8014	15863	7551	11352	5864	9085	8314	13264	8686	15249	9781	17586	13707	27178	7024	11721	12190	20544	9923	18544	8540	16185	9339	12136	10718	20835	8045	13163	11417	18222	8605	15786	7154	13680	8172	15672	5089	8457	9896	17492	9352	15903	7706	12896	6187	9783	7820
Anxa1_Y20	12050	14827	8289	15714	7839	11497	5609	9284	7577	13127	8152	14361	10192	18097	12024	26525	6885	11172	10833	20025	10704	21491	7611	15803	9387	12117	10342	19814	8053	12452	11459	18687	8484	14307	7076	11560	8039	15184	5697	9528	10510	17546	9221	15903	7974	12611	6647	9386	7634
AR_Y363	24188	16430	14676	15433	17886	17699	13803	13367	16049	21281	18999	20339	20497	21454	25633	25929	30397	23114	26507	24674	36861	32606	27459	22677	22124	13928	30297	26110	24904	15506	32284	23196	24315	17111	26460	18752	20950	19057	13884	8870	25704	17795	35984	28434	22936	15044	18725	12034	16153
AR_Y363	23161	15520	18039	18691	19366	16479	12618	12464	16261	20647	18495	19927	20686	21569	32736	33143	28302	21273	25484	25114	36980	33132	31010	27122	22612	14892	28744	27436	25431	16828	34591	23647	22783	16091	17979	13657	22421	18559	14348	9196	25660	17540	34981	28590	24417	14426	19113	11723	15828
AR_Y363	22935	15542	19399	19306	20892	17452	13490	11774	15711	19234	19573	20162	21121	21069	33637	33013	29998	20285	26261	24303	36140	32273	29160	23873	23534	15022	33224	25722	26690	16518	33684	23309	21623	16912	20265	14363	22723	19077	14898	8727	25786	18120	35635	27846	24720	15246	19054	11414	16671
AR_Y363	20181	13483	15624	16391	15457	14450	11283	11295	10566	13658	15001	16908	17923	19144	27212	28393	20382	13303	22142	19543	28189	24055	26336	21592	21819	14666	25885	19997	21501	13754	31743	21219	22040	17855	17496	12576	19082	16748	10810	8051	20823	15641	27972	18455	20755	13550	17919	10596	16088
AR_Y363	20233	13093	15299	16727	14639	14365	10723	11467	9807	13488	14013	15870	18045	19342	26891	30320	20490	13750	21407	19166	26532	23558	24005	19776	20902	13721	24205	19164	21999	14335	30068	20618	21441	16572	17030	12271	19108	15263	10227	8027	20896	16137	27921	18428	20452	13064	17384	10214	16258
AR_Y363	19175	12894	15951	15275	14905	14080	11014	11298	10299	13472	14680	16051	18212	18578	27692	26640	20531	13757	21932	18779	26746	23336	24102	20751	20478	13156	23706	18622	21720	14519	30362	18477	22061	15092	16913	13138	18876	15509	10912	8403	20151	15158	26279	16957	20071	13451	16873	9758	16504
AR_Y363	21442	14998	14662	14034	12120	10684	9365	8837	9535	13406	13683	14849	16954	17829	23158	25543	14770	10556	20447	19605	20730	21258	16609	15146	16918	11156	22699	18782	19831	12822	28005	17598	17970	13873	16810	13775	17876	14432	12184	9635	21755	16329	24102	17187	18048	12008	15353	9527	16208
AR_Y363	21186	15088	13203	13062	11478	10301	9625	8916	9588	12743	13279	15111	16292	17856	23084	25201	14176	11163	18799	20757	21453	20312	18348	15714	15777	11622	22431	18101	19495	13360	29006	18751	18214	12901	16237	14079	17013	14138	11119	8936	22025	16130	24743	17900	18798	12159	15918	9506	15414
AR_Y363	20577	14734	13189	11962	12397	10765	10003	8468	10227	13332	14665	15517	16991	17672	24261	19531	14883	10889	16856	18799	22293	20982	18261	14693	15694	11144	22615	18335	20314	13398	27844	17801	18882	12106	16498	12001	17983	14349	11551	8105	21835	16432	25678	17888	18393	11687	15706	10021	15684
A-Raf_S214	16155	18380	8753	15343	11169	15992	7263	11335	9719	19538	13218	20749	10546	20084	21452	36571	16506	25069	16797	26334	32531	33621	15561	24794	13265	14690	14867	24189	15006	18325	16805	24583	17853	21003	10600	16062	12957	20555	8772	9991	16015	16187	22820	30700	13204	15306	13129	12070	10364
A-Raf_S214	13345	15009	7644	16344	9595	16813	7787	12865	10130	21150	13197	23628	10914	21546	20590	36519	18115	26119	13580	27100	23705	40223	19546	26206	13159	15072	17186	26451	14109	19395	18373	27842	15631	20259	9927	16402	13392	21158	8263	9901	16190	16859	20938	28802	14246	15507	13040	12905	10584
A-Raf_S214	14235	15416	7838	15189	10503	16433	8641	13308	11244	21009	13835	19658	11439	21026	22844	35417	19272	23622	13673	26640	23975	35478	17598	26453	14385	17327	17384	25484	14137	17904	18762	26796	15899	20127	10700	14873	12553	18923	10659	10622	17328	16304	22410	29113	14613	16083	13456	12676	11741
A-Raf_S214	13276	15188	9484	17349	11277	16389	7932	11832	8048	14325	10634	18006	9686	20538	14619	30510	13152	18986	15112	22543	18751	28247	14403	22162	13173	15803	14757	24645	13245	15973	17525	23760	13167	16681	9904	13369	11142	18851	7213	8358	16207	17319	19484	21766	13052	14342	13495	12362	11884
A-Raf_S214	13302	15031	8947	18747	9491	15887	8377	12755	7592	14252	9548	17173	9325	20057	14969	30281	11860	15908	12777	21079	16681	30642	14483	21788	13455	15669	13921	22130	12388	15172	17912	22904	12908	17720	9705	13466	11369	19066	7209	10036	14714	16227	17438	19630	13170	14670	12210	11638	11769
A-Raf_S214	12864	13557	8473	17548	10413	15487	8330	13263	7198	14367	10348	16817	9344	20320	15329	29949	12095	15316	14424	23579	16911	28814	16214	21865	12868	15242	13313	21754	12720	15514	16657	21047	13842	17941	10215	13735	11363	19259	6692	8113	15261	15192	18234	19261	13354	14559	12661	10857	12452
A-Raf_S214	12830	14084	6983	14725	7047	10899	5309	9248	6975	13571	8157	14914	10105	17613	12736	26674	10132	12059	12816	20030	13336	21447	10406	16453	11340	13093	12126	20403	10867	12765	14358	18747	11549	13742	8010	11259	8704	15674	6426	8510	15078	17461	14628	16818	12325	12860	10792	9640	10892
A-Raf_S214	13029	14903	6384	14320	6675	11567	5020	9250	7089	13044	7763	14769	9381	18589	12724	27329	8289	11520	12214	20747	12312	20733	9587	15864	10669	12466	11403	20978	10265	12430	13284	17810	10913	14069	7898	11879	8940	14534	6557	8260	14454	17482	14173	15846	11030	12483	10453	9505	9304
A-Raf_S214	13340	15652	7243	13569	6365	10903	5360	8747	7374	12671	8043	14912	9557	18555	15520	26961	8624	11312	13601	22108	13127	20409	10542	16119	11212	11860	12357	19235	11081	13159	12777	19543	11708	11041	8032	12416	8622	15263	7321	10476	14527	17099	14828	16927	11568	12622	11102	10066	12445
A-Raf_T20	9999	16097	7259	16302	9185	17346	7271	12879	11733	20782	11904	20002	8891	20698	9897	30944	5857	22189	8564	25281	13063	32704	6682	22927	9599	14333	11754	25612	8751	15965	12492	22970	5303	16640	9015	15658	8120	18477	5048	9063	7005	17572	10799	28190	6654	14780	6136	12169	5722
A-Raf_T20	9903	14950	11039	20145	9317	17285	7219	12671	11951	20510	11227	20102	9670	21463	12654	35684	6074	21997	9770	23664	14971	33504	9735	25581	9740	15037	10350	26731	8594	18190	11433	24527	6895	16989	5147	14311	6998	18389	5848	9446	7021	17616	9558	28741	5730	14772	5667	11920	5548
A-Raf_T20	10424	14972	9980	22111	9295	21428	7506	14673	11807	19648	12169	20603	9676	22175	15703	34049	8453	22310	6088	25901	14873	34772	9999	27246	10611	16234	11552	26583	9105	17074	10902	24392	8848	16632	5437	16900	6008	20050	4970	8882	8522	19326	10643	27512	5903	15298	5849	12721	6841
A-Raf_T20	8825	13760	7290	15884	8146	15247	6465	12230	8778	13645	9899	16697	9125	19420	12424	28950	5626	13080	7176	19072	11413	23332	11176	22563	8690	14534	9368	20465	8284	13966	10976	21746	6414	16869	5483	12316	7733	16736	5178	8179	7594	15742	9697	18741	6075	13451	5969	10719	5377
A-Raf_T20	9122	13785	6972	15708	8433	13401	4928	12105	8266	12968	9610	16158	10110	19780	13109	29565	5897	13487	5750	19094	10553	24819	9800	21535	8697	13654	8704	19058	7844	15176	8840	20873	7482	18387	5821	12301	7254	15776	4935	8088	7737	16516	8456	18412	6215	13140	5562	9980	5548
A-Raf_T20	8223	12774	6827	15950	7864	13795	6298	11255	7310	13533	9716	15582	9942	18516	12757	30374	5669	14523	5822	20848	10044	24175	6326	24687	8322	13888	7681	19298	7046	14266	8363	19250	7322	18315	4143	14178	7441	15336	5280	8322	7246	15921	7007	17387	6271	13451	6043	10130	6377
A-Raf_T20	9028	15034	6949	13447	6276	10755	4530	9570	8120	12672	8948	14819	9126	17697	10248	26023	4698	10490	4248	18088	6098	20940	4148	15094	7733	11278	7133	18946	7174	13496	8250	17995	5483	13690	4620	13440	6013	14951	4845	9559	7520	16195	6511	16776	6243	11760	5420	9420	4934
A-Raf_T20	9038	14781	6152	12191	5663	10826	4440	8861	8354	12942	9624	15665	9849	18221	9808	25900	4901	11118	4363	20698	6235	20648	4255	15507	7985	11339	6822	18395	7064	13535	6872	18412	4672	13816	4541	11719	4492	15136	4511	8590	7720	16620	5617	16971	5608	11839	4901	10158	5328
A-Raf_T20	10020	15069	6481	11882	5845	10589	4758	10897	8759	12652	9944	15358	10041	18188	10800	26540	6088	11319	5469	22659	5803	21091	5303	15897	7961	11198	7203	19914	7621	13744	7608	18707	5200	13310	5095	12945	4464	14606	4080	8396	8625	16624	6092	19811	5456	11959	5715	9525	5850
A-Raf_Y302	21526	18291	10326	14520	13529	15625	8841	10268	12830	19460	14860	21048	13113	19251	24861	37100	18838	24570	20191	27114	40033	34244	22704	24067	17225	15555	25684	24534	19495	18394	23818	24673	21192	20948	14919	15414	17742	19770	10353	10003	17317	16383	27406	29073	16472	15414	14296	11790	12542
A-Raf_Y302	19390	14889	9404	15479	12751	18306	9203	13275	11659	21011	14770	22052	13895	21706	23103	37112	18885	26473	17850	27125	32307	37263	20818	27085	17439	14949	24472	25723	18754	19447	23757	28048	21393	20076	15199	16773	18093	21490	9789	9973	19761	16648	26808	28776	17019	15188	14834	12663	12354
A-Raf_Y302	20077	15732	10136	15310	12496	18051	9386	14163	12820	20927	14540	20026	12877	20912	23800	35195	19513	25076	17692	26393	31142	35146	22430	25191	18205	15728	25736	25286	19003	18449	26389	26819	21421	20784	14665	15005	18227	18982	10106	10165	20816	16600	27576	29181	17499	15582	14465	11094	12626
A-Raf_Y302	18454	14883	12313	18336	13178	15719	8302	11477	8814	14024	11411	18011	11909	19905	18294	30542	14933	18958	17072	22768	22978	28272	18187	22343	17468	15814	22655	24917	18314	15890	24254	24815	17578	16529	13737	13347	16778	18866	8916	8715	18603	17613	23075	21540	16424	14192	15230	12313	13301
A-Raf_Y302	18032	14801	11052	18961	10585	15376	8757	13190	7779	14539	10684	17332	11259	18961	17958	30394	13006	15753	14651	21069	23504	32731	18355	21884	17236	15413	19746	22040	16341	15276	22580	21705	18032	17555	13430	13523	15652	19045	9199	9946	16620	16003	20343	19548	16026	15153	13465	11334	12689
A-Raf_Y302	16911	13036	10250	17735	10923	15516	8888	13381	7649	14594	11002	16966	11340	20002	17839	29268	13233	14972	15450	20355	22646	29569	21587	21170	16736	14484	19227	20017	16411	15028	21454	19948	17992	16257	13461	13338	22167	17698	8696	8454	16880	15127	21539	18947	16001	14135	13485	10931	12873
A-Raf_Y302	17586	13910	9537	14631	8656	10833	6578	9015	7780	13554	9130	14785	11923	17719	15084	26178	10923	12032	15562	20270	18149	20978	14023	16593	14487	13039	18875	20469	14409	12707	18678	18844	16035	13811	11233	11300	13169	15513	8592	8659	17511	16989	17510	16868	14424	13250	12032	9506	12647
A-Raf_Y302	18070	14641	8226	14065	7976	11056	6340	9459	8180	12140	8767	15210	11996	18503	14888	27301	10678	11708	14577	21203	17670	21197	12696	16148	13324	12481	16641	19669	13481	12670	16830	18286	15094	13627	11116	12280	13562	14778	8464	8406	16556	17508	16860	16732	14117	12592	11487	9660	11596
A-Raf_Y302	18601	15094	8700	13691	7939	10917	6561	8809	7962	13415	8753	14785	11424	18267	16345	26433	9801	11329	15226	20913	18138	21939	13362	16584	14808	11865	17966	19415	14081	12611	18561	18396	14860	13703	11316	11379	13330	15162	8915	9854	17436	16688	18683	15949	14238	12803	12097	9998	13107
aura_S342	10329	15412	8308	16254	9756	14100	7491	13277	12302	19214	13068	20014	10553	19410	13851	31355	8845	22063	11245	24388	18501	31850	9771	25079	10675	14860	13229	26775	9900	16246	14479	23768	7366	16131	6411	16488	9344	18313	5460	9130	8313	17861	12998	27996	7537	14693	6671	11735	6871
aura_S342	9973	15220	10495	20322	11343	17638	8453	14293	9839	20973	11909	20422	10441	21717	13789	34100	8551	21851	10585	24907	17662	32743	12955	25471	10189	15353	11707	27393	9445	17903	13858	24516	7537	17575	6847	13432	8900	18776	5192	9391	8085	18068	11372	28935	6903	14904	6850	12171	6710
aura_S342	10625	15529	10852	21408	10931	17000	7627	13868	10910	19734	12464	21441	10245	21542	16647	32931	9753	20699	9936	24792	18267	33165	15882	24439	10902	15201	13619	25991	9519	17123	13228	24214	9329	16102	6918	14158	8418	19452	5355	9028	9479	19395	12441	27809	7415	15599	6754	11424	7054
aura_S342	9143	13272	9005	17214	9142	14887	6910	12515	8853	13445	11302	16802	10118	19334	14032	27727	6954	12772	9261	18855	13877	24722	11802	19925	9779	14606	11270	20753	8830	14170	12059	21515	7813	17855	6169	12103	9123	16477	5486	8275	8654	15602	10823	18809	6971	13608	6671	10645	6425
aura_S342	9075	13627	7553	16249	8193	14248	6335	11589	7422	13433	10352	15956	10309	19830	14338	29676	6119	14224	7364	19300	11669	26124	10507	22864	9247	13806	9237	18888	8063	15317	9841	20411	8238	15640	6367	12651	8288	16241	5016	8201	8341	16136	9196	18670	6731	12967	5981	10078	6301
aura_S342	8995	13447	7938	15390	8628	13679	6360	10908	7289	13700	10852	16091	11656	18460	13860	28929	6766	14989	8108	18647	12017	25115	10811	23000	9077	13501	8918	19030	7988	14558	9437	18652	7630	14979	6017	13802	8286	15603	5402	8303	8265	15801	8658	17358	7165	13750	6552	10338	6425
aura_S342	9228	15083	7048	13584	6777	10726	5293	9733	8171	12948	9326	14821	10813	17617	12098	26084	5317	10639	5447	19268	6951	21424	5980	14734	8395	11191	9230	18510	7902	13342	9969	18672	6590	13544	6107	13536	6857	15093	5470	9333	8684	16508	7944	16421	6930	11841	5874	9763	6058
aura_S342	9351	15204	6744	12474	6117	10631	4844	8865	8049	12509	9721	15922	10280	18467	10925	24909	5377	11684	6721	20241	8961	20198	5416	15324	8164	10205	7536	18279	7378	13377	8361	18251	6158	13566	6284	12809	5191	15162	4798	8365	8470	16632	6886	18276	7120	11806	6057	10312	5817
aura_S342	9998	14894	6790	12157	6225	10384	5395	8703	8875	13030	9784	15699	10753	18205	12462	25347	6232	11920	7197	19792	7917	20818	6582	16041	8111	11411	8622	18208	7632	13323	9096	18495	6342	12890	6403	13086	5858	14480	4480	8124	9647	16746	7800	18597	6612	12166	6171	10170	6124
aura_T287	10668	17459	8093	14190	7998	15083	5922	10574	10649	19036	11577	21884	7178	18362	14597	37394	10648	26646	10681	25933	27889	35971	8450	24444	11386	15041	14722	23970	10282	18761	11880	24667	8310	21061	6753	15809	9420	19737	6011	9833	8929	16936	13507	25307	6792	15688	6337	11825	5544
aura_T287	9333	15148	7327	15635	9122	16668	6696	11415	8666	21007	11263	21618	7546	19175	15791	36676	8895	24134	8180	27718	17259	40512	11539	30341	10523	15696	10886	24917	9385	19823	12196	27396	8551	21470	7361	15122	9215	21829	5613	10936	9245	16406	11388	30422	6636	16062	5841	11771	5865
aura_T287	9892	15595	7454	15857	9922	15915	7283	12258	10745	20341	11351	22408	7053	20723	14025	36207	8913	23049	10313	24580	16667	33215	8430	21678	10350	15895	11089	27482	8851	16557	13506	26909	8291	18470	6689	14317	8788	21632	6038	10315	8425	16526	10787	28812	6871	15214	6252	12174	5793
aura_T287	8852	14717	9217	19462	10563	16213	7089	11762	7595	13954	8082	18171	7166	19367	9975	30448	6495	19101	8776	22887	12407	29352	8701	22349	9844	16236	10024	24779	9076	15847	13734	30940	6567	16423	6694	13352	8343	19179	5469	8846	8620	17803	9692	21467	7260	14200	7289	11849	5936
aura_T287	8217	13827	10574	19185	8836	19266	6660	12420	5705	15130	9548	17892	7493	19974	12161	31288	6163	15838	9866	21612	12434	31134	11125	24341	9567	15303	10101	22754	8675	15779	10096	20686	7116	18896	7495	13789	8720	19916	5380	9297	8512	16051	9506	20063	7258	14653	7131	11421	6385
aura_T287	8448	13661	9172	18218	9900	15007	7394	13287	7751	13669	9022	17287	7877	20062	11308	30580	6037	14874	6718	20558	11085	26759	10603	20520	9898	17689	9207	22002	8312	15414	9847	21279	7996	16971	6792	12834	7115	15909	5375	8576	8064	15203	9343	19526	7488	14632	6653	11763	6157
aura_T287	9372	13819	7486	14757	7549	11044	5436	8136	6651	13467	6807	14727	8472	17571	9046	26495	6053	12171	9062	20593	10262	21236	5955	17221	8701	12958	9274	20458	7508	12635	9318	19378	6596	14122	5640	11639	6571	14353	4815	8613	8431	16573	8027	16683	7158	12941	5339	9374	5642
aura_T287	9363	15551	7194	14556	6406	10899	5229	9547	7569	13170	7171	15141	7021	18586	10812	26091	6107	12737	7642	21438	10315	22297	6707	16415	8524	12657	8343	20336	7065	13656	8634	18293	6371	14310	5742	13805	5702	15033	4522	8707	8650	17033	7495	17157	6383	13242	5285	10329	6125
aura_T287	9608	15531	7591	16168	6999	12164	5258	9805	6096	13126	6530	15025	8185	18362	9452	27865	5246	11072	11837	21409	8317	21349	5674	17023	8174	12886	7579	19831	6948	12552	12145	19365	6018	13574	5028	13055	5981	15077	4108	9819	10254	17362	10478	16378	6431	12541	5303	9633	6021
Bax_S163	22600	15216	16930	15674	18931	13847	13957	12824	16578	19347	19703	20165	19289	18326	32057	31788	31100	21871	26444	23861	37356	33700	27878	23810	23494	14727	32074	27397	25847	17056	32680	22627	23391	17153	19429	15269	20557	18495	13666	9001	24474	18124	31215	27902	20818	14349	17099	11400	15807
Bax_S163	19518	13727	19865	17850	20432	14705	13264	11894	16956	20278	19075	20059	19818	20020	31328	31779	30259	20999	26841	25504	35416	32802	30692	25689	22428	14589	28794	24721	24863	16767	32904	23198	22538	17919	18994	16126	21285	18712	13966	9350	24214	18311	32096	28353	22072	14918	17685	11411	16622
Bax_S163	21439	14958	18507	17170	19095	16971	13068	10540	16338	18238	20388	21175	19769	19607	34200	34356	30525	21933	26814	24710	36917	34162	28904	24115	24387	15923	32258	27934	26279	17819	32609	22535	22046	16140	19787	15882	22762	20528	14402	9245	23562	20497	31453	27145	22201	15417	19491	11678	17890
Bax_S163	19529	12930	17503	18094	16717	14065	12422	12743	10726	13440	15596	16910	19037	19360	27688	27738	20538	13022	21132	18618	26470	25501	22789	19108	22984	14895	25917	20928	21525	14181	30767	20449	20967	17948	17191	12070	18920	16404	10592	8207	20237	15260	25575	18688	19035	13598	16511	10812	16538
Bax_S163	17676	12418	16823	16055	16229	13684	11780	11223	10547	13385	14940	15875	18563	18050	26875	27846	21101	13981	21466	19073	27119	26077	23503	22042	21025	14457	23412	19227	21800	14595	28428	17186	20028	15707	17086	12786	18014	14944	10488	7987	20067	16058	25127	17962	18927	13280	15849	10258	16083
Bax_S163	18925	13189	17913	16341	16802	13182	11440	10586	10583	13125	15173	16347	19199	19065	27991	28563	20292	13145	22457	19250	25816	23336	23783	21400	21106	13565	23830	20719	21535	14092	30893	18799	21419	17216	17764	13699	19945	17225	11023	8771	19866	15709	24473	16969	17896	13158	16456	10258	15560
Bax_S163	20898	14900	16206	13709	14118	11246	10805	8796	10196	12702	14224	14531	17419	17654	24459	25669	15834	11211	21193	21451	21993	21224	18669	14907	17920	11298	23000	18529	19465	12776	28195	19241	17589	13161	16329	13154	17061	14907	10722	8525	21193	16451	21787	16536	16669	11772	14249	9880	15699
Bax_S163	19811	15081	15042	12622	13464	10115	10405	8885	10323	12694	14549	15450	17842	18314	23713	25695	14895	10893	20947	20093	21578	20107	18241	15573	16141	11181	22300	18416	19889	13473	28488	18052	16792	12144	16557	13375	16412	15530	11824	8974	20870	15970	22713	17031	17296	11820	14264	10321	15917
Bax_S163	20409	15054	16216	13146	14437	12091	11711	9688	10126	13269	15447	15999	18228	17865	26094	26358	15714	10676	21560	20943	23445	21787	18531	15029	16755	10475	23290	19536	20371	13958	28495	19951	17748	12620	16144	11926	18149	15374	11170	8226	20889	15820	23452	18667	17455	11495	14901	9840	14471
Bax_S184	8836	16998	6434	14163	8273	14332	4609	10608	10233	19117	12412	21936	8273	18273	14234	36560	9697	25682	17327	25853	31055	36970	8654	24736	12227	15136	14108	25927	9873	19065	12009	24903	10479	20665	6056	15782	10135	20065	5876	9600	7633	17719	11015	18432	6619	15618	5857	11879	5107
Bax_S184	8975	17042	6702	16314	10434	18448	6601	13899	10850	21672	11325	22312	9029	22650	13168	37597	10442	27659	8570	26574	19102	34562	8790	23317	9749	16383	13292	26088	9152	20374	12699	30180	8718	17065	6219	17380	8859	23216	5254	9237	7116	17467	9740	29667	6107	15115	5535	12704	5172
Bax_S184	9523	16830	7130	15748	8951	15637	6214	11190	9652	19199	10678	20445	7540	19819	14435	34902	10691	23122	10022	29545	22994	38907	16194	28238	9877	16360	12369	24673	8831	18691	12514	27823	7973	17470	6798	14067	8367	20780	5971	11374	7428	15144	11528	30646	6784	16264	5562	12617	5806
Bax_S184	7356	14472	8414	19987	8543	16365	6626	12106	7030	14095	8902	18211	6773	19142	10234	30800	7742	19184	7967	23130	15564	29428	9732	21479	9393	16386	10530	25516	8093	15773	11277	30163	7152	16445	6429	13352	8041	20107	4713	8840	7042	18282	8692	21499	7838	14358	5823	11799	5059
Bax_S184	8798	15152	7461	21280	7305	16987	6919	14728	7656	14746	8623	19039	7446	22497	11379	34651	6790	17536	9330	21769	11459	28097	9766	21822	9333	17084	9532	24082	7827	16264	10509	22846	6719	15075	6339	13238	7431	18168	4779	9599	7025	15916	8956	20746	6041	13780	5927	12075	5130
Bax_S184	7905	13543	8491	17352	8264	15667	6451	12138	4894	14109	9202	17424	6866	20702	11067	29396	6995	15268	8357	22170	14507	27574	12396	22056	9277	14911	9989	19493	7945	15763	9419	19216	7335	17525	6959	14116	7585	17370	5057	8613	7481	15736	8336	19813	6863	14283	6203	11349	5452
Bax_S184	8794	13743	6391	15601	6647	11585	4558	8205	7393	13338	7893	14642	8472	17515	9083	27427	6297	11958	7794	20781	12297	21165	7515	17872	7735	13014	8229	20459	6230	12417	8573	19137	7086	14543	4668	12393	6219	13704	4757	8528	6899	16380	7765	16625	6074	12799	4363	9424	5025
Bax_S184	7970	13975	6491	16713	6962	13331	4434	10544	7870	13350	7462	15018	9317	18507	7724	29808	5546	11412	8540	21366	10531	21636	6542	19744	7687	13293	8392	22017	6151	13252	9202	20663	8013	15378	4764	13312	5382	15353	4382	7952	7307	16309	6809	16825	5689	12944	4552	9975	5115
Bax_S184	7875	15351	6125	12390	5501	11055	4235	9577	6343	12951	6901	15550	7826	19071	9461	26691	5526	11533	8244	22485	10739	22324	6363	16016	7449	11952	7664	19054	6232	14470	7823	17699	6012	14332	5125	13863	5138	15511	5165	9750	7752	17001	7206	16925	5462	13131	5046	10170	5143
BCAP_Y570	10728	15284	7935	15581	9883	13589	8089	12602	11884	19471	12910	20809	9461	18168	13458	33073	9294	21957	14046	24746	20600	35190	11061	23329	11098	15052	15310	28661	10868	17385	15353	25056	10998	18107	8555	15073	11688	19393	6211	9080	10321	18315	14952	28111	9230	14209	7315	11317	6739
BCAP_Y570	11860	16361	8439	15818	12775	17226	8044	13287	12702	19567	13100	22111	12176	21952	16417	37507	10505	23150	10943	24876	16521	34730	12809	26592	11791	16108	14601	27060	10904	19584	15630	26029	11122	16930	8379	16305	11056	20198	5787	9507	10563	19717	14478	28081	8612	14930	7698	12510	7217
BCAP_Y570	11640	15053	10279	18818	10296	16334	6276	10583	10343	19637	11995	20243	10221	19936	16310	31750	10116	21979	11383	26941	17783	35655	18225	30097	11176	15121	14564	25246	10326	17028	14036	23185	11680	17448	8834	13619	12005	18226	6931	10027	10892	18985	16361	29489	8917	14368	8300	12046	7316
BCAP_Y570	9666	13085	8275	16581	8860	14595	7273	13186	8903	13316	11035	16782	9102	19294	14364	28361	7483	13240	8116	18702	13654	25789	12037	18971	10758	15145	11682	21385	9258	14184	13485	19870	10916	16934	7420	12072	10287	16528	5928	8151	8979	14787	12372	18816	7908	13778	6863	11017	6634
BCAP_Y570	12379	15009	8489	17857	9767	15265	6731	11323	9571	14199	10354	15972	9866	21097	14307	30451	6927	13159	8706	21096	13811	25797	12075	21383	10775	14915	10394	20978	9032	14366	12355	20167	8100	15712	7716	14305	11431	19066	5491	7743	8827	16024	11264	18351	8007	13098	6976	10071	6545
BCAP_Y570	10402	12720	8317	15450	8470	12772	5982	11421	8820	13794	9287	15880	11183	18603	16046	28407	7658	14514	9111	20993	15079	26342	12004	18444	10123	13397	11172	18916	8625	14473	11246	18875	9852	15274	8118	13602	9675	15403	6398	8999	10640	15938	10981	16956	8273	13899	8169	11183	7059
BCAP_Y570	10415	14788	7863	13582	7359	11683	5465	9036	7719	12718	9086	14699	9606	17987	11680	25479	5478	11549	7146	21151	8870	21035	6721	15277	9069	11779	9280	18704	8048	12612	10618	20118	8728	13279	7011	12983	8772	15057	5522	8395	9411	16457	9426	17060	8165	11828	6395	9917	6353
BCAP_Y570	10292	14847	7629	13952	7060	11960	5857	10459	9306	13074	9483	15777	11009	17891	13935	27083	5395	11561	8587	21759	9465	21164	6752	17189	10159	12559	9671	20849	7833	12976	10559	21501	8338	13701	6934	12179	8571	16029	5468	8138	9893	16808	8999	17854	7682	11926	6386	10037	6321
BCAP_Y570	11004	15130	7176	12477	6561	10440	5386	9393	9011	12942	9976	15907	10264	17147	12024	25854	6613	11076	8761	21529	9198	21403	7531	16626	8553	11232	8987	17886	8452	14195	9518	18256	7299	12256	7756	13782	8422	14233	5971	9747	10222	16735	10268	18674	8155	12443	7569	11138	6927
Bcl-2_S87	12660	22073	6778	13180	11205	17512	8831	13349	10232	17133	11308	20981	9174	20527	15763	40196	10242	27352	14152	34696	12260	28849	12628	32162	10166	17824	11575	24187	12854	26777	12497	25595	8742	18076	7796	15612	9162	17873	6881	12762	10672	23718	14254	33863	7742	19146	7574	16005	6322
Bcl-2_S87	12040	20657	6759	11856	7257	17286	6973	10535	10284	18191	11153	20555	8475	18397	14841	38062	11726	25914	12421	32578	23467	38326	12198	37301	10449	17099	10764	22786	13370	26043	12996	27232	8608	18340	8272	15583	8529	19515	7043	13442	10762	22804	13103	32829	7923	17929	6631	14174	6292
Bcl-2_S87	12146	18107	6830	12893	9622	17685	8671	11883	11960	19884	11167	19593	11458	19839	16056	35048	10598	22404	12626	32332	21862	35174	11482	28630	11121	16544	10907	22869	10128	22262	15511	28503	8946	17352	7359	15949	8780	19958	7288	13170	11474	20870	14390	31707	8867	17054	7025	13477	6623
Bcl-2_S87	10517	17729	7901	17296	9259	15855	7295	12090	8388	14395	9676	18575	8289	18909	11222	31620	7810	19768	11268	30244	15748	34979	8595	21157	9608	14415	9259	21363	9782	21507	8971	18334	8625	17467	7939	15764	8222	16204	6974	11784	9269	19851	10676	25034	7350	15946	6779	14526	6219
Bcl-2_S87	10551	18515	7615	15098	8576	14550	7463	12275	8413	13215	9729	18097	9266	19571	10904	30432	7312	17768	12352	27677	15023	32280	7726	19507	8625	14184	8597	20995	9429	21751	8979	17422	8719	17761	7983	17505	7938	15944	6545	11835	9077	17270	9665	22247	7438	16449	7261	13793	6593
Bcl-2_S87	9174	14914	8441	15944	9758	14377	7867	12473	8049	12330	10282	17264	10805	19475	13099	28507	8433	16627	10855	22741	16112	29419	8763	20087	8746	12755	8101	18299	9803	17120	8905	17353	8842	17206	7815	14370	7373	16665	5799	9979	9487	15310	9496	19334	7413	15514	6145	12012	6662
Bcl-2_S87	8596	14878	6353	14423	6447	10656	4994	8212	6860	11509	7602	16323	8299	18623	10652	28301	6305	12357	8549	25091	11165	26370	6950	17378	7856	11667	7972	18586	8206	17413	8824	17126	5900	11711	7266	14044	6462	13910	6612	11540	7487	15553	9768	20503	6436	14779	5937	11110	6514
Bcl-2_S87	9113	15600	6043	13406	6308	11034	5201	8537	7103	11771	8153	16139	8136	18060	11368	26971	6050	12725	8514	24500	10373	26333	6882	17390	7577	11236	8247	17932	7999	16571	8820	17487	5937	12283	7198	14028	6310	14345	6997	11207	7937	16603	8994	19859	6811	14294	5903	10565	5708
Bcl-2_S87	11158	15420	6338	12649	5909	10373	5312	8257	7126	12161	8756	17790	8890	19351	11498	26693	5920	11647	8005	22913	9969	22681	8289	16335	7684	10533	9576	17521	8623	15313	9450	17671	6399	12103	6728	12342	5316	14559	6028	11292	10249	16202	9441	17364	7083	12723	5876	9972	6575
Bid__T54	15802	18133	8714	12944	12141	14629	8524	11219	10339	16029	12255	18980	12003	19102	19410	35597	15050	25294	18500	34589	24085	35514	18471	29790	14060	17218	14516	22092	14372	25765	16244	23103	12489	16277	10754	15807	12563	18366	9265	13004	15815	23598	19187	31512	13839	18003	12831	14748	11204
Bid__T54	15633	16860	7945	13679	8895	14106	7371	11234	9194	15885	11284	18832	11373	17366	17484	33281	12962	22982	20903	34146	23509	37484	16173	23438	12842	15735	15594	22208	14942	24264	17089	24975	12276	16631	10374	15023	11787	17599	8877	12595	14658	20630	19572	29300	14084	16778	11774	14094	10584
Bid__T54	16074	17265	10880	17568	10777	16842	9009	12401	10518	16798	12004	19973	15836	20245	20675	32638	16252	21744	20388	30743	25085	34531	16918	24581	13525	14854	15050	22418	14738	19575	17471	22217	14163	17346	11395	14660	14033	18270	8794	12648	15812	19499	19413	28033	14811	16168	12055	13735	10860
Bid__T54	14182	16079	9613	17105	9654	13368	7426	11815	6822	11465	9044	17463	12724	18229	15675	29256	12413	17624	15595	24400	18330	28127	12648	19552	11715	12960	12408	18050	12969	21118	13217	17143	12189	14914	10867	15175	10306	14542	8325	12322	12958	18245	14835	19610	13027	15438	10719	12752	10405
Bid__T54	13272	15277	7771	14619	8454	12657	7407	12561	6436	11768	7806	17212	11064	18580	14542	29021	11287	16967	12696	22496	16592	28107	11824	17940	11126	12654	11358	17617	13120	18472	13010	17274	10892	14227	9882	14591	9973	14809	7474	11435	8012	14305	12912	18446	12212	14631	10575	12148	9661
Bid__T54	13917	13855	8670	14357	8097	11744	7821	11460	7651	11528	9940	17509	12103	18949	17522	28465	12771	16202	12789	22001	17500	27625	11539	17946	11036	12364	12223	17090	13092	16354	13026	17023	12509	15928	10718	15194	10394	14264	7522	10078	13828	16525	13284	16423	12323	14744	10222	12263	11141
Bid__T54	14552	16916	7529	12232	8515	12078	5736	7579	7403	11820	8766	16192	11142	18534	14711	26741	8902	11604	13588	25403	15902	24952	9826	17088	11178	12212	11040	17217	11741	16594	12221	17114	9497	11540	14038	13319	9985	14524	8889	12444	11635	16718	13985	20682	12709	14156	9649	11638	10881
Bid__T54	14215	16245	6573	12359	6648	11898	5429	8306	7230	11342	7594	16143	11656	18766	13440	26336	7147	10961	13464	24621	15239	24060	10041	17393	10047	11641	10138	16957	10638	16831	10988	17818	8967	11713	8707	13281	9077	14355	7899	11999	10742	15670	14297	20801	12218	12000	9183	10554	10665
Bid__T54	15097	15055	7266	11252	6980	9708	6178	9193	8099	11663	9277	15906	13741	17968	16607	25484	9214	10782	15489	21716	14215	21862	11757	16268	10429	10934	10056	17089	11086	14943	10970	19256	10458	11909	10535	14758	9028	13874	8247	11672	12609	16687	13923	18993	12026	12713	9474	10141	11615
Bim_S69	14082	22107	7810	13094	12656	16569	9310	13241	11768	16788	12947	21135	10552	20034	18736	40036	11568	27246	18015	35289	16245	28833	16769	33235	11683	17478	13940	23568	14460	26324	14731	25815	10292	17888	9378	15436	11475	17662	7700	10678	12377	23153	17557	34008	9442	18349	8712	15159	7405
Bim_S69	12984	19514	7604	12794	9105	15885	8729	11923	11418	18801	12508	20096	10809	18871	15748	37394	9933	23209	13881	30082	29857	46248	15962	31521	11616	16427	12772	22547	12456	22249	16069	27774	9900	17921	9380	16513	12503	23051	8106	12853	11643	22584	17133	31907	9080	17081	7861	13333	7451
Bim_S69	11914	16710	7076	11931	9064	14228	7655	10337	11285	17333	12725	19617	9800	18770	17170	35535	11495	24884	15474	32833	19211	38141	13119	31375	12120	16675	12431	23888	11965	22667	16730	26999	10975	18805	9902	16858	9319	18500	7708	13853	12468	20704	14972	31101	9875	17775	7911	14270	7541
Bim_S69	11615	17692	8497	17466	10574	15232	7599	12076	10212	14277	11747	18567	9600	19022	13062	31233	8915	19556	12055	29709	19431	35132	10511	21462	10429	14554	10958	21751	11342	21288	10713	18241	9587	17230	8814	15273	9432	15819	7981	11453	10751	19458	13002	24868	8430	15372	7815	14387	7072
Bim_S69	10755	16062	8609	15996	10272	15553	8276	12667	8603	13497	11594	18447	10658	19345	12776	29256	8558	17344	13316	21982	17265	31518	10509	20019	9641	13547	10383	19492	10222	17618	10823	18795	9448	17471	8138	16539	9556	16750	6258	10325	9713	16387	12008	20378	8521	14912	7175	11929	7203
Bim_S69	10231	15502	7921	16922	8299	13766	7509	12077	8937	12091	10759	17824	10852	18741	14416	28797	9883	18139	12889	23651	17045	29677	9241	19793	9463	12591	9232	17975	9551	18975	10240	15978	9524	15647	8581	14930	8938	15686	7631	11370	10225	16156	10444	19387	8643	15717	7726	12238	7352
Bim_S69	9470	14641	7478	14067	7553	11169	5795	8462	8150	11980	9323	16219	9936	19022	12678	27326	7043	12396	11313	24885	12845	26163	8575	17207	8545	11650	9703	18612	9307	17366	10281	17106	7275	11749	8201	13888	7464	13726	7029	11000	9147	15538	11912	20447	7824	14786	6890	10725	7249
Bim_S69	9748	14872	6877	14252	6726	10565	5776	9189	8875	12566	9104	16176	9566	18073	12099	26413	6668	11123	9031	22843	10723	23357	7420	16227	8225	10682	9640	18109	8718	16108	9683	16850	7452	12708	7701	13612	7030	14820	6830	11059	8732	16705	10438	18475	7811	14059	6544	11411	7607
Bim_S69	10421	15815	6568	12371	6702	10447	5595	8287	8239	11858	9914	15912	10069	19166	13542	27213	6281	11323	10326	24216	10397	25093	8492	17472	8251	10983	8761	17658	8669	15715	10274	18845	8138	11645	7812	13570	7300	14675	7314	11208	11689	16398	10389	19961	7736	13210	7239	10465	7358
BLNK_Y72	16751	17956	9205	13058	11538	13640	8282	11496	10135	16447	10822	19171	9997	18829	15663	35292	12109	24707	16636	35412	24783	36312	17787	28086	14627	17023	14776	22477	15385	25532	15787	23614	14660	16377	12388	16308	14099	18609	9816	13376	17192	23067	22410	31079	14921	18363	13574	13627	9668
BLNK_Y72	16685	17925	9545	16911	10184	15929	7309	12050	9191	17084	10181	19844	10580	18132	14407	33054	10602	22000	15879	28156	25519	35023	15223	27420	13326	15745	15314	23429	14257	20377	18889	25946	14564	16531	11104	14236	14745	19120	8767	11894	15405	18993	20533	29562	13994	15508	11826	11940	9587
BLNK_Y72	16972	16531	8862	15286	9571	16482	6966	10726	10053	16817	10685	20570	10882	17758	16591	33241	11945	24144	20014	33623	23462	33383	14054	23337	14385	15401	17300	22150	18273	22963	18691	21760	15968	16881	12389	15097	13030	16711	10436	14847	17337	20938	22671	28164	15227	17133	12313	14218	10412
BLNK_Y72	15697	16260	9276	16718	9818	13779	7250	12220	7753	11949	9076	17746	10843	19004	13472	28766	10218	18517	14325	24357	17420	27014	12952	19831	12195	12951	13501	18266	14277	19832	14913	18149	13997	16030	12182	16253	11679	14376	8557	11959	14808	18264	16272	18958	13654	15926	11610	12816	9565
BLNK_Y72	14102	14164	7444	15419	8790	12506	7108	11660	6625	12032	8441	16894	9214	19964	12745	27740	8101	15518	11199	20983	15926	27284	11406	18134	11225	13072	11361	16799	13006	16240	13979	17788	13279	15245	10605	14399	11654	15296	6685	9701	13429	15462	15367	17839	12634	14001	11080	11644	9187
BLNK_Y72	15344	14246	8111	14364	8352	12592	8606	13442	7477	11569	8510	17184	10462	18259	13709	28609	11456	16090	13289	22619	17158	27179	12142	19087	11581	12646	12986	18028	15570	18217	16021	19608	13513	15773	11662	14525	12027	14769	8274	10805	15654	17915	15261	16991	13943	15119	12474	12464	8989
BLNK_Y72	15211	16042	7529	12204	8460	12318	5911	8109	7740	11764	8045	16358	9239	18140	12323	27216	7701	11686	11279	25744	14149	24793	9433	17562	11325	11791	11769	17187	13176	16970	13516	17797	11856	11767	11443	13887	11214	14843	9629	12116	13519	16830	15298	20130	13408	13714	9759	10375	9402
BLNK_Y72	14792	15583	6948	12069	6627	9410	5529	8442	8219	11938	7391	16259	9306	18121	11183	25149	6346	10743	10392	23234	10971	23058	9641	16393	10337	11429	9637	16650	11183	16019	11818	17241	11580	12028	9490	12455	10534	14226	8132	12215	12192	15646	15149	18961	12532	12621	9928	10591	9230
BLNK_Y72	15739	15488	6845	11738	6777	11490	5670	8400	7827	11509	7807	16477	11298	18365	12575	25613	8123	12472	13380	23854	16245	22175	12425	16922	11096	12035	10363	16747	11952	15748	12315	18563	11966	11154	10989	12953	11571	13795	9110	12151	13841	15992	17384	20837	13626	12902	10257	10709	9611
BLNK__Y178	23583	21716	9378	13151	13832	16282	11105	12737	12465	16781	14896	21209	14149	19534	26395	40002	22289	27114	27330	35805	25105	29166	26681	31761	17186	17650	20761	23026	22882	25177	21713	25506	18322	17418	13343	15113	17026	18412	7266	9006	22626	22969	30855	33686	19548	17896	16097	14682	13652
BLNK__Y178	19296	19232	8620	11867	11837	17354	8503	10540	11778	17228	14397	21234	12786	18416	24803	36549	21424	23909	22242	31659	35324	39886	27244	32872	16403	17385	20690	22516	22347	24467	23272	29329	17996	18489	14629	16739	15926	19536	10678	13396	22106	22830	28849	30582	18630	17826	14556	13024	13271
BLNK__Y178	20267	17715	9257	12945	13039	18826	10589	11693	14064	19887	13057	19739	14490	19890	25320	35779	21054	23684	22235	33010	32397	34071	24031	28395	16145	16390	20627	22707	20199	23391	24318	28198	17962	18130	14768	16257	16625	19971	11038	13444	21404	19810	29314	31696	18366	17186	14825	13085	14000
BLNK__Y178	20323	18316	10717	17474	12397	15052	8726	11805	9379	14108	12636	18567	12686	18965	18225	30921	18437	19510	19635	29102	29724	35045	17365	20787	15225	14970	17806	21525	19253	21253	17528	18337	20196	17136	14307	15141	14030	15658	9400	11628	19409	18952	23495	24614	18134	15300	15880	13656	13305
BLNK__Y178	17669	15934	9615	15428	10993	15146	8419	13058	9264	12719	10000	16929	11696	18894	18678	29662	17846	17380	19169	26020	26110	30265	16419	19392	13793	13426	16681	20301	18058	20149	15740	17461	19096	16835	13721	14855	13526	15983	8991	11523	17123	17292	21136	21179	16387	16469	13463	12286	12388
BLNK__Y178	18174	15141	9908	16516	11317	14674	9154	12466	8170	12596	11605	17595	13273	19472	17896	28223	16508	16612	17863	23069	25025	29264	17326	19817	13302	12603	15505	17859	16798	17295	16383	17316	18276	16020	13414	14652	14473	16818	8294	9856	16205	15633	20242	18966	16402	15015	14179	12043	12405
BLNK__Y178	17709	14482	9570	14024	9610	11525	6645	8662	7176	11709	10152	16118	11535	18891	15170	27032	13302	12735	16427	24240	22499	25839	15148	17314	12100	11487	15342	18090	15667	17071	16418	17044	14023	12039	12670	13852	11831	13622	9118	10928	16811	15712	19544	19321	15495	14489	11808	10574	13095
BLNK__Y178	17267	14977	8674	13406	8339	11788	6408	8348	7315	11809	9910	16411	11253	19049	16366	26731	11266	11751	15707	24682	20226	25618	14356	17187	11436	10870	14697	17548	14455	15961	15601	19057	13265	13204	12692	14134	11676	14167	9286	11418	16298	16687	18167	18833	14944	13951	11062	10304	11986
BLNK__Y178	17981	15314	8479	12876	7168	10376	6712	8248	6770	12404	9268	18551	11197	19148	15427	26758	11651	11405	13875	22467	20159	23873	14580	16746	11890	10906	14861	17479	14422	15492	15394	18050	13515	12198	11544	12699	11598	14672	9020	10513	14337	16103	16032	18134	14667	12842	11440	9878	12566
BRAF1_S579	9129	17316	7256	12982	11132	14653	6606	10996	8644	15909	10625	19364	9613	18069	14802	35146	10091	25741	14449	34754	21009	37100	13997	27762	10354	16984	11722	22966	10388	25478	13672	20733	8043	16505	8254	16264	8826	17470	6982	13041	9181	23293	10487	30674	7724	17986	6920	13168	6131
BRAF1_S579	8818	16322	6839	13791	8911	15789	5385	11611	7344	16321	9044	19035	7908	17484	14108	33794	7902	22859	14859	31940	18740	39596	10922	25392	9526	15803	11141	22509	10580	23319	13436	23896	7786	17601	7684	14957	8532	18140	6900	12969	8754	19875	10250	29773	6443	16834	6290	13630	5943
BRAF1_S579	10773	17504	8259	17339	8875	16462	6425	12566	8324	17008	9602	21808	11924	19352	15581	32672	10306	21661	16969	31435	21993	34824	17554	25906	9781	15027	12469	22385	10958	20224	13489	22060	9024	18531	8196	15030	8948	18820	6247	12304	9983	19299	11499	28248	8421	16362	6489	13661	7435
BRAF1_S579	8524	16338	7364	16813	7784	13897	5654	11842	5210	11831	7937	17518	9538	19517	12801	29016	8060	18281	12784	24201	14345	27839	10189	19693	8207	12836	9688	18185	9184	19695	10527	17448	7220	15745	7760	16010	7365	14749	5864	12060	7878	17808	8407	18468	6381	15966	5888	12725	5883
BRAF1_S579	7902	13885	6013	14511	9813	12662	6680	12160	4729	12199	6495	17561	8350	18353	11722	28664	6824	17864	10583	22530	13636	28124	7974	18689	7815	12511	8759	17569	8953	18056	9566	17470	6811	14280	6916	14806	7032	14027	5541	10315	7415	14223	7267	17945	5510	14762	5683	11653	5456
BRAF1_S579	9513	13778	6651	14585	6551	11798	6432	11203	5569	11739	8100	18131	9400	19124	14262	28394	8729	15811	10916	21736	15364	28220	9559	18395	8243	12555	9968	16920	9285	16544	10298	17569	7065	17008	7880	15651	7348	14172	5307	10289	8859	16772	8133	16673	7937	14568	6111	11928	7529
BRAF1_S579	8949	16476	5649	12308	6395	11691	4823	8925	5789	11379	7174	16333	9066	18944	12017	27642	6193	11900	10066	25428	11779	24575	7166	17142	7676	12088	8168	16503	9075	16912	9054	17796	6141	11907	7079	13493	6879	14673	6200	11762	7033	16694	8611	20927	6520	13278	5274	10423	5645
BRAF1_S579	9141	16617	5500	11934	5307	11091	4377	8057	6113	11670	6526	16671	8223	18561	12809	24946	5563	10792	8775	25743	9974	24116	8016	17192	6962	11454	6699	16589	7546	16237	8577	18011	5595	11226	6429	12740	6134	14380	5861	11746	6698	15616	8486	19255	5984	13471	4829	10122	5337
BRAF1_S579	10049	15338	5470	11239	5051	9689	4488	8901	6444	11830	6952	16152	10606	17863	12665	25587	6787	10547	11495	22292	11466	22715	9226	16708	7505	11057	7928	16216	8155	15317	8683	18809	6534	11918	6498	14286	6238	13911	5924	11366	8103	15975	8875	19272	7941	12409	6723	10127	7062
Calmodulin_T79	14026	21072	7158	13110	9409	15487	7719	12042	10256	16575	12506	21124	9549	19096	17166	39779	11095	27154	18322	36478	18337	29315	17117	30404	12270	17419	14230	22836	14307	24057	16548	26022	10552	17492	9019	14853	11302	18890	7367	11572	13129	22962	18824	33266	10649	17757	8185	14209	7979
Calmodulin_T79	11785	16605	8086	15897	9450	17685	9285	13917	11986	19510	12472	23825	11431	20614	18015	36930	10541	24433	14969	32530	31396	41111	15800	29736	12973	18654	14649	21865	12265	20898	17838	29130	10788	17693	9230	15177	11830	20695	7195	11189	12489	19584	18978	31003	10300	17086	8078	13131	8474
Calmodulin_T79	12128	17426	7158	12892	9181	16551	8156	12690	10695	17675	11905	19936	9906	19305	15896	35909	12455	25263	15886	33182	22326	34800	15030	30119	12280	16357	14196	23360	13874	24096	16643	28344	12183	18137	10645	16367	11031	23737	7860	13057	12865	21202	18398	31419	10508	17159	8329	13171	7991
Calmodulin_T79	12464	18358	7713	17375	9722	15102	6963	11658	8891	13947	11127	18357	9943	18999	11857	30527	8028	19265	12526	28834	21888	34401	11000	20342	10621	15552	11880	21425	11386	20676	11733	18445	9778	17105	9086	15062	10545	15521	7413	11471	11106	18645	13328	24452	9614	15257	7796	13108	7228
Calmodulin_T79	9950	14449	8306	17188	11177	16099	7939	13761	8138	13634	11260	18312	10775	20619	14155	30713	9189	16320	12143	23301	16381	29319	15317	23219	10293	15106	11473	21775	10077	16358	11687	19800	9808	17560	9017	14733	10934	18617	6083	9011	10347	15689	12733	20828	8399	14169	7552	11815	8141
Calmodulin_T79	10438	14883	7803	16423	9319	13928	7982	12212	8266	12417	10619	17521	10141	19127	13536	28483	9412	19244	12315	23335	17468	30143	10125	18710	9316	12953	10216	17871	9648	18363	10980	16654	10764	17419	9623	14447	10067	16095	6844	10211	10654	15800	11584	19028	9137	15546	7427	11817	7691
Calmodulin_T79	9704	14312	6557	13823	7452	11636	5714	8756	7704	11734	8248	16078	9072	18722	11522	27015	7802	13429	10785	23827	14462	25703	8564	17811	8521	11254	9893	17613	9347	16805	10846	17330	7943	11985	8719	13799	8385	13584	7406	10877	9019	15921	12177	18944	8708	14600	7029	10403	7454
Calmodulin_T79	10700	14010	7081	14948	6685	10508	5930	10068	7681	13062	8729	16024	9257	18584	11670	27372	6063	11567	8799	22150	12004	22538	9336	15911	8919	12854	10795	18501	8835	15036	10329	17674	7952	12937	7839	15261	8709	15704	6924	10502	9840	16561	11022	17323	8760	12188	7025	10720	7233
Calmodulin_T79	10542	15287	6601	12650	5940	10120	6971	8463	7296	11499	8822	16333	9133	18813	12624	26704	6096	11021	10278	23191	11839	23170	9644	16679	8290	11035	13169	17174	11156	15330	10237	18151	6969	12134	7983	12750	7960	14242	7310	12244	9467	15927	11865	18522	8290	13166	6887	10103	7527
Calmodulin__Y99	10810	17056	7119	12741	9133	14054	6207	10688	9224	15820	9809	19086	8886	17099	13522	34657	11406	25549	15928	34185	23734	37177	17307	26601	11824	16755	15038	23539	13182	24018	17565	20467	11237	16681	9984	15564	10362	17630	8854	13343	12940	23512	18562	30747	12047	17096	8895	13113	7862
Calmodulin__Y99	11495	15870	10196	18102	9541	20132	7643	14157	9535	18514	10164	20383	11369	20224	14813	33248	9679	22965	14682	29615	22577	36622	15217	26774	12291	15256	15813	24463	10858	16957	16089	23698	11167	17803	10048	14319	13011	21710	7184	10456	11871	17897	18690	29540	10859	15562	9275	13005	8177
Calmodulin__Y99	13113	15985	8953	16888	8636	15647	6852	11810	9232	16472	10475	20584	10921	20284	16467	32813	10013	21828	19092	30485	23690	34532	16389	24201	12411	14611	17582	23165	15084	20171	17452	21743	13577	21020	11810	15210	15091	18924	10570	12932	15346	20804	22282	27770	14184	16418	10804	13797	8917
Calmodulin__Y99	9880	15982	7525	16765	9065	14456	6774	11475	6978	11818	7961	17631	10282	19631	12852	29013	7661	17540	13488	23633	17450	28883	11199	19625	9590	12633	11311	17881	11574	19684	12799	16562	9135	15626	9637	15237	10392	14860	7237	11204	9878	17141	12097	18134	10363	15531	8382	12686	7195
Calmodulin__Y99	10375	13354	6908	14133	8808	13428	7651	12150	7547	13143	8642	17609	9342	20362	14378	28670	7525	14688	9664	21458	13481	25968	9305	18342	10824	13824	11312	17299	10385	15491	13393	20125	9715	15070	9300	14058	10340	15545	5775	9987	10258	16110	12686	20588	10077	14323	8112	11451	7768
Calmodulin__Y99	11952	13601	6597	13988	7607	11970	7910	12050	7168	11434	8182	16739	10341	18638	13943	31097	9462	14840	12741	21512	16857	27465	10569	17706	9983	11834	12476	19820	13027	17149	14440	20570	9924	15016	10515	14475	10704	14029	7397	10496	12431	17121	14273	16398	12307	14382	10360	11865	8747
Calmodulin__Y99	11002	16571	5914	12583	7069	11354	4812	8593	7229	11661	7252	16754	9842	18881	11568	27546	5809	11473	10871	24981	13137	24458	7627	16763	8844	11840	9147	16723	9679	16685	11323	18028	7527	11921	8345	13072	9766	14501	7799	11968	9010	16969	13576	20255	9880	12887	7304	10610	7408
Calmodulin__Y99	11580	15361	6423	12352	6225	10284	5438	9452	7971	12922	8154	16242	10370	17846	13822	27609	6493	10143	11366	20891	10746	22406	9632	16289	8976	11694	9150	17094	9134	13665	9999	21705	8115	12130	9326	15020	9074	14346	6164	10356	10108	16095	12070	17493	9590	11917	7744	10244	7735
Calmodulin__Y99	13009	14850	6157	11147	6046	10020	4967	8909	8000	10922	7895	16345	10663	17631	12059	25683	6971	10874	12907	22636	15574	22980	12084	16727	9204	11328	11267	15398	10178	14953	11733	17337	8755	10576	9394	13283	10174	13525	7554	11430	11068	16399	16154	21051	12997	13210	10764	10201	9417
Casp3__S150	27579	20351	15613	12848	19758	15100	14278	11998	15142	16251	20493	20537	18222	18856	33807	39989	36842	26909	32289	34018	33666	29868	29768	29852	26529	16933	26197	22550	27470	23017	31283	26406	23000	17843	17511	14672	22276	18795	21613	13155	28411	23031	29459	33023	21829	17469	20766	13867	18824
Casp3__S150	29409	20334	15773	12087	20420	15985	15769	12565	16289	17492	20419	19920	20568	20114	33424	37448	36749	25205	30380	31384	36670	35034	31283	30880	28721	15958	25364	21721	29463	25689	31520	24762	23262	17308	19322	15929	23087	19177	20722	12941	28927	22426	31221	30850	23576	17615	22352	13903	20117
Casp3__S150	24895	17336	14937	12678	19455	16015	15244	11649	15245	17552	18571	19521	18904	19711	29414	35541	36034	24003	28245	32447	37134	35874	29773	30113	25313	16026	24260	22542	26215	22891	31640	28422	23654	17937	20997	16438	22555	19432	19290	13704	27849	19907	28921	31662	21907	17146	19369	13367	18158
Casp3__S150	24625	16133	15643	12512	19297	13725	13923	11653	14033	16305	17910	18678	17269	16571	28752	33669	35499	23146	28984	33736	36907	39093	26569	29190	27044	16395	25178	23467	27765	23127	32129	22190	25382	16100	20616	15134	23443	17838	23871	12786	34412	22362	34302	30478	25789	16707	24839	12907	19695
Casp3__S150	29550	17955	16999	14310	21209	14890	18103	11309	15202	15330	19984	19623	19745	18984	31309	33592	35460	24178	33889	35924	36722	34616	27765	24146	28909	16501	26081	22802	31340	24377	32524	23668	26230	17519	21085	15499	23805	19171	23390	14435	33888	21190	38457	29772	27243	17030	26323	14373	19259
Casp3__S150	27158	17410	17389	16703	19542	15787	15915	13043	14574	16728	17413	21123	18915	20230	27527	33073	32831	20161	28836	32167	35019	34140	26253	24400	24996	14752	23889	22381	27017	20843	29937	22102	28846	17485	19906	14784	22407	19392	20440	13118	32490	19994	34161	28324	24448	16568	24430	13668	19264
Casp3__S150	25877	17259	16313	17026	18921	14945	13425	11576	12196	13929	17668	18299	18059	18845	24344	30323	28513	19091	26624	28400	33251	34703	22159	20718	21567	15525	23101	21425	26967	19840	27185	18137	25959	16865	18352	14834	19554	15607	14996	11249	28239	18820	29944	24252	19923	15221	21756	12722	19789
Casp3__S150	28223	17305	17306	15153	19017	14416	14344	12318	12210	12982	17953	17874	19156	20781	26469	30090	30360	16806	26887	27412	31456	32036	23497	19238	22012	13754	22323	19662	27632	21649	27228	16507	24997	16012	18741	15108	19847	16339	17639	11968	26347	16247	30746	21089	20898	16830	21534	13271	20262
Casp3__S150	24173	14656	15182	17121	16709	13994	12978	12770	10627	12763	15612	17467	18595	19100	23990	28206	26472	16890	22646	22507	27903	30434	19687	19161	19834	12630	21514	17889	23331	16920	26239	17643	24405	16345	17319	14323	18679	16678	14267	10008	26017	15866	27283	18988	18557	14808	18492	11647	18217
Casp3__S150	24116	14660	15962	16405	17229	14091	12236	11743	10012	12083	15351	17298	18102	19497	24003	28823	29637	16827	24065	23488	27876	29244	20837	19307	21441	12504	21080	17903	24286	19195	26986	15831	23044	15018	19134	15529	19396	14983	17335	10838	32066	16771	31757	18227	22187	15603	22333	12202	19982
Casp3__S150	25501	16037	15362	14442	18593	12896	13775	11515	11241	11269	17195	17481	19669	18412	24129	28970	30532	16009	26533	24196	29377	27796	22228	19222	22538	12625	22771	18476	28012	20215	28294	17582	22725	13816	24384	15932	20751	15937	19692	12170	31705	17919	33640	17664	22926	14203	22952	12723	20441
Casp3__S150	21730	13914	15169	14936	15154	11598	12196	11948	9927	11921	14355	16521	18238	18856	23879	27876	28766	15127	21759	21963	25691	27827	19640	18095	20158	12052	20473	16642	23456	17113	26034	18225	25381	13760	17463	14532	18226	14019	14695	10100	29401	17676	28744	16939	20673	14643	19604	11364	20343
Casp3__S150	22017	14123	15605	12886	15737	11301	11563	8834	10516	11754	15007	16081	16614	18646	22161	26762	22215	13502	20912	23460	25347	25749	18368	17883	19785	11226	20601	17321	23777	16673	26089	17309	23174	11974	17329	13746	17089	13633	15541	10755	27016	16225	26359	19053	17971	14507	16478	10231	18080
Casp3__S150	22553	15322	16565	14064	15768	10728	11121	8140	10342	11091	15784	16096	17559	18759	23782	27093	21568	11192	21986	24624	25486	25616	20284	17635	21304	10963	20999	17345	25047	15626	26140	17932	19095	12329	18043	13603	16885	14522	16480	11817	28365	16307	26031	19712	19303	13722	17218	10869	17386
Casp3__S150	19746	15222	12523	13043	13392	10189	10208	8200	8939	12190	13789	16120	16470	19096	21004	26447	19322	10541	18887	23147	22347	23912	18564	16713	18155	11134	19203	16553	21657	15530	24788	18182	21888	12181	14771	12759	16100	14473	14410	10703	24972	16055	22754	18220	16855	13220	14684	9705	18771
Casp3__S150	20736	15290	13642	12893	14164	10782	10964	8951	10349	11807	14419	16636	16533	18704	22349	26661	19076	11148	19375	24508	23259	23688	17902	16441	20691	11371	18761	17448	23357	16613	25789	18350	21659	11750	17616	12959	17178	14384	17448	12106	31254	16655	27859	19374	19716	12865	18426	10516	19631
Casp3__S150	22276	16298	16482	12092	15693	11153	12417	8421	10587	10683	16430	15546	19104	19093	24442	27051	20113	10749	24135	24376	24392	23416	20597	17195	21902	11600	20697	16475	26814	16020	27821	18525	18876	10846	17865	12844	17792	13965	17853	12295	31157	15470	29521	20632	21983	13210	19278	11221	20580
Casp3__S150	19412	15344	13598	11233	13150	9616	11000	8794	10055	11848	15943	16105	17081	18476	21713	25376	17779	10568	21248	22784	22169	23257	18331	16667	19699	11137	17972	16342	22919	14988	23867	16589	20866	11419	16846	12711	16145	13858	17363	11417	28873	16354	26619	19355	19461	12889	17516	10391	18279
caspase-8_Y448	13493	19834	7209	12522	8719	15067	8302	12231	9987	16518	12121	20472	9433	19042	18946	40472	12198	26447	16425	32047	17962	30457	13896	29696	12493	16477	13511	22599	14025	22913	15425	26909	9798	18064	9275	14953	11236	18829	9135	12864	14639	23113	21982	33224	12549	17118	10910	13541	6401
caspase-8_Y448	13407	17060	7764	12895	9840	15502	8488	12300	11647	19309	12277	19873	9246	17487	18464	35986	12454	24014	16105	29799	31087	43242	15722	30628	13253	16534	15332	22677	16653	21365	16722	28101	11213	17554	10125	15356	12471	20567	9065	11557	15656	21298	23671	32041	12824	16549	11882	13486	6917
caspase-8_Y448	14653	18725	7905	12896	9495	17923	9159	13478	12337	18452	11859	20054	9853	20167	17465	35539	12964	24844	15763	32952	23177	39356	15582	32439	12484	16741	12980	21713	11711	22646	15055	28727	12904	16947	9406	16011	10691	19181	8693	13268	15591	22003	20722	31885	12876	16772	10330	12765	6939
caspase-8_Y448	11724	16081	8216	16582	9810	14912	7121	11931	8384	14107	10436	18437	9129	18454	12255	30226	9076	18923	14411	28559	21856	35107	10902	20864	10702	15238	10842	21461	11367	19164	10882	17961	9120	16833	8844	14816	9638	15737	7912	11291	13036	19074	17197	24237	12299	15092	10959	12800	6217
caspase-8_Y448	11332	14802	8613	16089	11338	15688	7196	11600	7813	13397	10197	18128	9827	19050	13905	29919	11073	17921	13197	23255	17820	30183	13245	21852	10813	14641	11719	22408	11431	16449	12082	18681	10386	16979	9405	15405	10074	17041	7870	9941	13380	16582	17072	20717	12744	15478	11467	12088	6742
caspase-8_Y448	11481	14719	8410	16821	9771	15029	7741	11830	7643	12760	10952	17818	10125	18982	14100	28350	9955	15783	13018	21561	18058	27969	11592	20924	9875	12652	9804	18836	9947	17012	11234	17577	9375	16335	8578	14181	9322	16986	7479	9972	11158	14700	15304	19311	11990	14872	10364	11476	6432
caspase-8_Y448	10653	14034	6751	12259	7394	11010	5997	8951	6890	11825	8251	16100	8390	18310	11257	26595	7568	13202	9930	23293	12549	25500	8371	18121	8668	11148	9600	17384	9120	16515	10885	16902	7233	11980	8192	13783	8007	13701	7956	10666	11159	16502	13993	18526	10685	14421	8904	10077	6488
caspase-8_Y448	11617	13643	8923	14438	7153	10268	5948	9337	7666	12509	9095	15553	9690	18103	11979	26466	7466	11879	9830	22461	12451	23628	9245	16106	9238	11501	11186	21355	9722	14758	10958	17383	7512	12319	8061	12197	8516	16131	8165	10054	12094	16946	13813	16720	11097	13270	9375	10153	6889
caspase-8_Y448	11473	15174	7523	13792	6556	10864	5677	9054	6817	12324	8392	16074	8705	18616	11498	26338	6714	11999	9994	22653	10933	24543	8822	16438	8773	10748	9406	17217	8625	14891	10481	17118	6857	13217	7893	12730	7304	14785	7917	10938	11315	15803	12547	17685	10245	13385	8989	10210	7096
Catalase_Y385	22678	19628	9227	12443	11901	16074	10394	12756	13605	16946	17055	20120	13736	19437	28867	40051	26547	26311	23182	32405	28588	30763	27614	29693	21387	16240	19667	22622	23895	22697	24397	26542	16767	17926	13878	15647	15973	18641	15115	12765	25054	22697	32275	33573	22419	17227	20540	13319	17586
Catalase_Y385	23006	16837	10327	16264	12518	16822	14545	14780	14537	20075	15564	23055	15423	20760	25510	36273	27140	24157	23235	32383	40407	44247	26476	36769	21583	17733	20458	22261	21935	20134	26985	28864	18443	17298	15091	14816	17555	21928	14359	11078	24568	20297	31370	31602	23677	16222	21533	13030	20267
Catalase_Y385	23423	18434	9323	12920	11899	17250	10883	12593	13421	17985	16109	20140	14477	19613	24327	35193	25816	25410	22262	32986	33923	38440	28148	30608	21272	16647	18584	21557	23149	22154	25921	28093	18129	17338	15789	15981	16369	19187	16109	12963	24274	21911	30503	31590	22387	16940	20789	12576	20182
Catalase_Y385	21185	15900	10159	16432	13069	15628	9689	12472	10781	14157	14773	18237	12985	18235	19861	30067	20383	18952	19512	28000	31662	34166	19918	20920	20045	14735	17113	21385	21190	18636	19449	17818	18974	16982	14658	14881	15533	16140	13077	10974	22055	19155	29077	23953	21645	15035	22704	12908	18632
Catalase_Y385	21088	14913	9923	18154	13273	15448	9949	12915	9567	14067	13451	18390	14839	20346	20733	30381	19212	15832	18637	23232	24700	29568	23678	23921	21546	14959	17496	20709	19689	16030	21339	20076	19529	17200	14528	14432	15506	18195	11273	8962	21748	17009	26239	20807	21882	14643	22135	11954	19614
Catalase_Y385	20155	14573	10140	17017	11694	15356	9804	12092	9365	12752	14330	17706	14779	18905	19137	28526	18710	16731	18574	21825	25998	28253	19806	21384	19364	12883	15737	19020	20052	16945	20364	18351	18599	17193	13897	14152	14545	16676	11959	9917	19865	14895	25879	19410	20829	15626	20720	11704	18584
Catalase_Y385	18861	13796	8860	12636	9176	11121	7660	9245	8238	11866	11743	16081	12436	18111	17808	26386	15971	12783	17015	23155	19443	24536	17166	17443	16179	11019	15470	17390	19561	16218	18450	16512	16108	11959	12998	13660	11923	13799	11813	10654	20568	16582	23414	18331	19309	14333	17984	10026	18777
Catalase_Y385	19829	14764	9380	15530	8095	10694	7793	10065	8308	13354	10638	15635	12353	18664	17258	27375	13772	11855	15717	22463	19589	23203	16793	15948	16818	12836	15821	18593	18101	14368	19991	17331	17165	12928	12961	12707	12396	15830	11337	10493	20817	16607	21189	17228	17996	12744	18307	10707	18519
Catalase_Y385	19597	15123	8403	14240	7811	10777	7193	9319	8074	12509	11468	16291	12465	18431	17089	26352	13707	12065	15746	22443	19926	23947	16454	16386	16651	10908	15371	17442	18412	14857	19275	16783	17458	15003	12910	12703	11746	15019	11996	10960	19573	15847	22199	17658	17891	13388	17637	10202	19713
Catalase_Y448	23372	15719	18747	12461	22546	13897	15180	11910	18232	17037	23385	19048	20412	16613	40070	33549	43823	22327	38632	32697	41729	40298	35343	28226	28619	16103	31179	22844	33548	21816	38162	23269	27180	16449	23238	15276	24539	18678	19347	12406	30036	21292	39129	30123	26468	16375	22895	12809	19212
Catalase_Y448	25264	15650	20669	17043	22508	14643	16747	11922	17957	16831	23704	19481	22172	18042	39326	32390	44199	20334	35509	28037	43426	33396	34505	23814	27717	15362	35117	23361	33284	18673	41891	22845	26114	15570	23657	13605	23867	17888	19730	11199	28019	16962	38829	28489	26502	15370	20732	12631	18644
Catalase_Y448	26783	17699	21812	16845	23824	15219	17096	11719	17994	16932	19016	19495	23215	19250	37287	32122	37178	19505	36153	30380	42211	36485	36327	27048	28712	14986	31403	21977	32974	19813	38316	21927	26128	15907	23246	14263	25544	17913	19937	11666	27957	18883	39784	28536	27086	15870	22849	13020	19836
Catalase_Y448	23570	13995	19867	15823	19018	13354	14093	11978	12210	12280	20535	17489	21935	19753	33672	28351	31474	16175	31850	23004	35713	28825	27218	18727	24123	12222	27418	17633	29886	17668	32453	14894	23252	14628	21645	15316	20073	15214	16897	10649	26262	16582	31745	17951	25101	15495	21411	11831	19989
Catalase_Y448	22306	13211	19808	15174	18768	12583	14757	11502	12965	12955	19256	15667	22748	18976	32690	26994	30443	14547	29939	20110	33913	26926	27391	17594	25445	13454	27074	16834	30829	15019	35036	16525	23988	14746	20888	13430	21730	15130	15360	9264	25413	15159	31369	19116	25108	15615	21656	11142	20796
Catalase_Y448	22376	13257	19110	14815	18100	11880	14425	11582	14053	12128	19718	16158	22770	18929	32074	27415	28593	13897	29050	21746	34755	27930	25858	17570	22969	12124	26664	16404	29645	16474	31711	16992	21653	13494	20981	13987	20049	14559	15660	10287	23842	15368	31258	18113	24019	14663	19841	11328	20147
Catalase_Y448	22981	15135	17133	13050	15182	10046	12316	8977	11537	11884	18298	16052	21622	18499	29265	26121	23821	10999	29436	24206	28586	23482	24952	16326	21349	11380	25409	16684	29473	16249	34917	17919	18891	11750	19665	12755	19517	14195	17168	11942	27017	16077	29113	19557	21409	12931	17125	10529	18130
Catalase_Y448	22702	14797	17747	11894	14779	9344	13236	8806	11942	12661	17758	15440	20285	17444	28863	24661	21913	11767	27534	23314	28211	22488	24588	16074	22318	11558	25878	16406	28416	14399	35064	16353	19267	11579	19087	12245	17952	14102	18148	11851	24708	15286	27511	17076	20962	12520	20156	11065	19235
Catalase_Y448	22260	15049	16945	11173	15791	9360	12698	8803	11712	12046	18621	15916	20681	18454	28077	24974	19721	10422	27439	22021	27367	22738	23627	15917	20625	11200	24759	16220	30251	15073	32530	15848	18593	11594	19850	13134	19940	14236	17913	12459	25195	15928	27770	19088	21388	13193	18812	10302	19318
caveolin-1_Y14	10410	15887	9254	12722	12969	15135	8270	11424	10660	17982	11900	19115	10211	17543	17823	34400	12734	22672	17128	32818	24596	35218	17010	25309	12083	15905	16058	22556	13912	21407	17456	23742	12173	17185	10340	15165	10948	18874	8318	12344	11798	21161	14980	30091	9328	16701	8775	13150	6635
caveolin-1_Y14	11056	16070	11190	18136	13410	16896	9365	13399	10510	18811	11138	20368	12401	20513	16538	33840	12850	22487	16178	29576	24504	37670	17939	27911	12199	15081	15788	24296	11006	17227	17033	24114	12523	17515	10180	15273	12183	18672	7589	10578	10559	17132	14278	30353	9446	15868	8384	12774	6654
caveolin-1_Y14	11073	16934	9818	17458	11708	15907	7749	11535	9953	17070	14775	18206	11955	18712	15538	32267	12217	19802	16540	30708	22098	35399	18819	28468	11379	15091	15359	22556	13704	19439	17291	22105	12236	16501	9757	14161	11561	17384	8316	11901	10521	18789	14208	28438	9232	16041	7651	13130	6481
caveolin-1_Y14	9647	15176	8223	15350	9466	13825	6801	11769	6879	12433	9999	17281	9633	20065	14087	28124	10433	19691	13206	22101	16571	27468	11199	18678	9624	12686	12360	17771	11746	17055	13997	14793	10152	14749	9691	14148	9737	15753	6768	10567	8823	13522	11038	18088	7883	15137	7581	12085	6248
caveolin-1_Y14	9632	13323	8449	14914	9745	13755	8009	12183	7163	13269	9193	16567	10283	19954	15881	28846	8592	14884	13367	21316	15073	26723	10612	18918	10773	13882	11896	17368	10857	15682	15039	18957	10268	15361	9244	14312	9947	15650	6005	10242	9124	15797	10744	20383	8233	14368	7365	11501	6231
caveolin-1_Y14	9098	13251	8165	14925	8692	11909	7536	10715	6883	12194	8869	16279	10692	19076	15128	27471	9761	14046	11640	21888	15810	27445	10083	17938	9300	12091	10954	16425	12278	16484	13571	17443	9210	13520	8954	14355	9210	14637	6255	9973	9043	15813	9865	17049	8319	14467	7227	11261	6134
caveolin-1_Y14	10652	16018	7946	12821	7442	9947	5891	8981	8601	11793	8839	16025	10484	18587	12747	25924	6792	10960	10706	24046	13825	24023	8407	16826	8759	11182	10042	18324	10466	15762	11205	17432	7795	12752	8571	12497	8634	13847	7873	12634	8619	15387	11136	18899	8031	13115	6345	10313	6474
caveolin-1_Y14	10395	15575	7789	12615	7110	10366	5800	9488	8406	13526	8937	16131	11275	17700	13478	25728	6970	10231	10046	20908	10891	23150	9474	16954	8936	11669	9573	17594	9652	14972	11225	19342	8362	13989	8879	14617	8743	14622	5962	10245	8932	16331	9640	18175	8322	11838	6681	10118	6486
caveolin-1_Y14	10086	15056	7325	11241	6558	9223	5486	8523	8120	11977	8331	15923	10368	18369	11985	25135	6404	10438	12360	22663	11933	22936	9196	15551	8221	11149	9364	16508	9693	15198	10900	16660	7903	11629	8641	14150	8774	14039	7009	12530	8624	16262	11034	19820	8069	12812	6576	10220	6631
Caveolin-1_Y25	16467	20180	8098	12368	9919	15898	9825	14075	9670	17130	11624	19527	11185	20063	22546	39610	17189	26003	22314	32175	24928	30734	24185	30065	13494	16363	17471	22398	16776	22409	20765	26500	12207	17689	11000	15246	13337	18409	9707	12551	16358	22068	23410	33718	14627	17262	11634	13070	9481
Caveolin-1_Y25	15802	19133	6994	12597	8561	16895	8177	11499	9976	17279	11770	20419	10616	20376	20542	36382	16883	23347	18892	30704	35136	38037	24451	34364	14428	16399	16906	22224	19226	22818	22180	27457	14662	17597	12751	16531	13967	19512	10330	12794	18898	22227	24143	31835	13081	16562	12629	12568	10685
Caveolin-1_Y25	16281	18218	7299	12749	10571	16536	8962	12352	10698	17325	12035	19437	11592	19625	21824	35901	17343	23766	20812	31971	29774	37051	26265	33847	14011	16027	16554	22362	17283	21786	23399	28083	13913	16991	12570	16176	13355	18982	9988	13312	16681	20050	21883	31650	14742	16629	11723	13380	9875
Caveolin-1_Y25	14683	16272	8053	16458	9764	16035	7908	13161	8595	14140	11279	18030	9959	18434	15457	29615	12949	19375	16794	27609	27632	32940	15944	21039	12740	14401	14831	21188	15137	17791	15074	17677	14517	16892	12806	15110	15080	17396	8012	10486	14650	18565	17857	23942	12823	14889	11809	12889	9370
Caveolin-1_Y25	14412	15714	7796	15421	10346	16212	7678	13067	8071	12683	10369	17922	9994	18768	16080	29466	13868	16501	15519	22738	23791	31820	14472	19525	12454	14362	14513	20119	16649	19302	14233	17100	16429	16249	14261	16188	12647	17253	8155	10448	13030	15906	17903	21405	13492	15352	11164	12357	10717
Caveolin-1_Y25	13104	14818	8234	16408	8955	14711	8025	12137	7586	12626	10906	17474	11497	18911	15291	28243	13591	16477	16543	22160	20933	29396	14797	18400	12452	12978	13135	17805	14863	16754	14965	17468	14723	15993	10915	14101	11598	16620	7879	9868	12894	14967	15529	19210	13197	15268	11073	11923	9702
Caveolin-1_Y25	13062	13629	6569	13224	6951	11242	5693	9481	7398	11980	8129	16000	9774	18123	13082	26194	8846	12098	14724	22676	17990	23612	12328	17113	9676	10863	13018	17309	13425	15961	14474	16419	10995	12032	10395	13471	10347	14107	8097	10755	12594	16586	13635	18001	11894	14314	9145	10054	9878
Caveolin-1_Y25	11746	15350	6404	13460	6719	12164	5668	8436	7597	11821	8707	15852	9349	18765	14476	26193	8283	10945	12907	22952	16928	24702	12829	16979	10350	10823	13600	17961	14194	15432	14995	18833	11317	11954	10831	13279	9652	14444	8832	10561	12753	16183	14262	18062	11986	13707	9515	9805	9441
Caveolin-1_Y25	13263	14939	6830	13334	6219	10694	5496	8339	7090	12115	8712	15788	9602	19205	13229	26206	7745	10785	13838	23290	16537	23668	12838	16502	10703	10812	13042	16626	13179	15315	16339	17933	10744	12126	10137	12776	9653	14600	8747	11420	12965	15912	13614	17981	11676	13714	9353	9860	9263
caveolin-1_Y6	9766	16541	7354	13059	12044	15286	7607	12052	8841	17980	10828	19746	8902	18368	13608	34540	10009	22832	13360	31763	22048	35785	18630	28625	10706	16237	13588	22927	10939	20280	13734	24895	9656	16841	8522	15166	11338	19072	7234	11919	9879	21029	13856	30267	8015	17369	6944	13231	6187
caveolin-1_Y6	10342	16702	8429	14297	8606	15838	7739	12501	9614	16558	11335	18866	9116	18171	16295	33901	8418	22205	13445	29686	21154	35048	11126	25355	10461	15678	12421	22771	10505	21512	13579	25587	10092	16670	8844	15574	10026	17136	6907	12416	10336	18762	12983	29045	7871	15941	7623	13767	6491
caveolin-1_Y6	10595	17308	7727	16311	8346	15898	7519	13029	9436	16722	13149	19520	10534	19451	13342	33642	8124	19433	10872	32147	19278	33123	11613	26543	10495	14836	12667	21918	11129	20708	12058	22484	9555	16194	8288	14596	10464	18942	7005	13017	10276	19376	14580	28424	9346	16581	7065	13208	6278
caveolin-1_Y6	8241	15111	6922	15275	9014	14246	6849	12258	6858	12545	8451	17007	8921	19369	11395	28399	7865	21139	10361	22048	15424	32146	9302	18912	8566	13386	8634	18282	9905	18408	10559	13715	8546	16868	7493	14159	8657	16216	5956	10280	7828	13377	9477	18523	7058	15021	7064	12146	5783
caveolin-1_Y6	8247	14209	6633	14872	8029	12804	7108	12459	6924	11742	8080	16959	7288	19510	12431	27880	7798	16375	9001	21360	12724	27570	8250	18732	9177	13155	8679	17468	9305	17096	10563	17282	8049	15120	8471	14284	7727	14260	5832	10143	8519	14295	9698	17391	6773	14054	6802	12079	5997
caveolin-1_Y6	8766	13775	6553	15313	6995	11691	6822	11410	6940	12066	7620	16597	8410	19100	12098	27729	7345	15099	9300	22135	13463	26020	8037	17752	8453	12143	8581	16555	9357	17147	10709	17996	7795	13446	7527	14243	7985	14087	6416	10399	9071	17531	9381	17000	7774	14873	6873	11667	6022
caveolin-1_Y6	8889	15949	6295	12761	6139	9967	5016	8878	7896	11680	7553	16257	8961	18318	8837	25714	4818	10848	8294	23085	12361	22810	6828	16684	7786	11321	7782	20490	7795	15849	8413	18033	6577	12631	6883	12950	7557	13862	6428	12586	7853	14610	10250	18371	7274	12968	5885	10059	6177
caveolin-1_Y6	9607	15674	6213	11391	6238	9913	5127	8024	7939	11654	8120	17017	8652	18413	10365	25020	5169	10758	9065	24017	11003	23070	6669	16801	7770	11109	8143	16348	8108	15756	8154	17163	6659	11118	7386	12689	6790	14093	6525	12661	8325	15826	9795	18853	7311	13408	5832	10657	6354
caveolin-1_Y6	9761	15115	5729	11046	5691	9462	4854	8244	7879	11822	7544	16150	9805	18395	10106	25356	5499	10478	8191	23294	12153	23369	7131	16487	7990	11333	7913	16265	7144	15002	8627	16424	6846	11911	7141	12564	7138	13891	6103	11565	8047	16093	10782	19241	7700	13020	5795	10078	6512
CD19_Y500	14798	21253	7121	12131	11108	16105	10813	14639	10522	17404	11837	19319	10670	20350	18112	39781	10616	25799	17298	32148	20543	30001	16092	29245	12140	16371	15108	22189	14103	23030	17901	26541	10943	17209	9647	14628	11903	18523	7991	12163	12732	21804	20539	33679	10594	17266	8189	12914	8061
CD19_Y500	12293	24125	7338	13062	10655	17418	8821	12492	11237	17279	13027	20463	10769	20380	16667	36357	10861	25930	16214	31289	27631	41725	17958	34157	12501	15844	14504	21684	13426	23863	17907	27013	11783	17959	10655	16629	12040	19623	8476	12649	13509	20940	18334	30175	10527	17158	7762	12590	8302
CD19_Y500	13000	16647	7479	12361	8922	15319	7997	11364	11773	16602	12716	19967	10005	18986	18915	35257	13083	24780	15613	32787	25687	35420	15097	29077	13610	16374	16073	23169	14439	23617	18524	27695	14067	18441	11525	17067	12401	19579	9774	13763	14158	20233	20585	31065	10786	17010	8922	13262	8854
CD19_Y500	12152	16652	8594	16668	11362	16459	8126	13539	8527	14161	10866	18210	9260	18903	12580	29182	8806	19068	12936	27371	19451	32579	12066	21365	10429	14624	12864	21125	11807	17658	12216	18216	10922	16678	9980	16256	11783	18748	6718	10267	11047	17910	14821	23810	9855	14484	8283	12845	7456
CD19_Y500	11689	15979	8011	15745	9462	16103	8513	13290	9024	12899	11103	18100	10543	19230	13158	29125	8828	16448	13077	21351	17112	30657	10967	19872	9901	14094	11576	19454	11005	16802	11683	16635	11347	17104	10436	16352	11690	17448	6930	10400	10053	15179	13272	20009	10163	15662	7252	12223	7480
CD19_Y500	11980	15069	8910	16747	9750	13776	7686	12174	8860	12168	10849	17572	10660	18904	15810	28429	11522	18355	13799	23973	18489	30977	11191	18968	9898	12285	11207	18182	11501	17612	12257	16591	12075	15777	10247	14526	11282	16012	7195	10556	11314	15863	13449	19033	10722	15238	7822	11880	8284
CD19_Y500	10312	13656	7017	13786	7359	11255	5900	9300	8093	12077	8367	15993	10193	17998	11976	26026	6472	12005	9085	22507	13072	24281	8425	16984	8261	10758	10739	17326	9381	15906	10914	16871	7802	12102	8814	13610	9197	14777	6692	10063	9151	16407	11704	17774	8672	14282	6643	10479	7664
CD19_Y500	10788	14422	6784	14205	6725	13679	5476	8265	7938	11735	8646	15871	9906	19106	12202	26390	5718	10239	9453	21756	12358	25035	8609	16687	8385	10817	10356	16800	9232	15335	11613	17373	7956	13107	8531	12906	8634	14585	6990	10129	9149	15639	11227	17509	8747	13434	6811	9820	7631
CD19_Y500	11302	15411	7273	12724	6687	10524	5751	8203	8239	11861	9843	16144	9851	18987	14802	26762	6025	11119	10432	23388	14896	24419	10304	17361	8882	10880	11280	17072	10181	15502	11769	18309	9335	13999	9174	13234	9335	14625	7679	10177	10262	16090	12555	19632	8650	13029	7078	9955	7876
CD19_Y531	14227	17409	8195	13224	8765	14606	8265	13351	9687	17710	11083	20161	7960	18585	16610	33643	12794	21831	19322	30628	26781	34546	18395	29509	14000	16516	19314	23272	16013	19567	19233	25869	15019	16440	12753	14934	15820	20511	9682	11807	16410	21470	23109	30160	13837	17274	11605	12872	9683
CD19_Y531	14816	17025	8956	15037	9136	16065	9014	13309	10044	17011	11241	19400	11296	18692	16388	33374	12173	21559	18295	28167	24981	34532	16784	25316	13574	15716	16809	21606	15824	20499	19283	23745	15602	16051	12902	14909	15155	17478	9278	12671	15619	19678	21449	28780	14170	16155	12287	13175	9667
CD19_Y531	14344	15789	9688	15906	9117	15453	8055	11849	10122	16199	12196	20544	10156	19638	20095	32945	13651	21732	20413	32394	25620	34145	19824	23561	14121	14740	17342	22742	16727	20660	18982	21732	16681	19286	14095	16671	15192	18117	9865	13538	17803	21367	21169	28094	14299	16668	12397	14032	10450
CD19_Y531	12750	14102	7211	15436	9563	13997	6896	12186	7048	12560	8904	16738	8669	18908	12782	28641	11029	17171	13381	22330	19775	32644	12922	18444	11633	16421	13857	18737	13961	17624	14962	13202	16073	17961	11716	14482	12517	16131	8218	10056	13151	15416	15756	18315	13118	15022	10958	11659	9106
CD19_Y531	13273	13859	6886	15035	8471	12093	7893	11895	7237	11830	8480	16478	9572	19502	12338	27556	9080	14920	13932	21813	18005	25769	12576	17909	11475	12196	12867	17118	14770	16656	15747	17801	14268	14064	12013	14976	11037	14529	7385	9313	13767	15709	15045	17739	12691	13731	10851	11385	9809
CD19_Y531	13127	14202	7688	14040	7474	11743	7465	11986	7808	11515	9052	17039	9670	18717	15194	31309	11192	14323	12259	21789	20815	27034	14105	18098	11463	11790	13853	21284	16044	18160	16372	18758	14279	15423	12848	14722	11304	13932	8546	10373	14995	17020	15192	16709	13144	14968	11113	12295	9856
CD19_Y531	13879	15203	7374	12669	6646	9970	5507	8709	7945	11749	7887	16263	8912	17474	10473	25366	5992	10729	11019	22956	16815	22836	11078	16217	10382	11488	12590	19376	12452	15733	14216	17766	11694	11747	10457	12927	11247	13960	8617	12333	12839	14363	15780	18007	11338	12809	9234	9931	9736
CD19_Y531	14081	15257	6565	11370	6397	9575	5215	7803	8192	11661	7984	16618	9658	17899	11618	25194	6161	10042	12664	23652	14677	23077	10789	16825	9342	10551	12220	16767	13305	15188	14530	17257	12309	11252	10590	12133	11724	14055	8576	12563	12829	15639	14980	18241	11626	13126	9744	10128	10382
CD19_Y531	14942	14933	7033	11235	7050	10394	5991	8794	8437	11075	9337	16793	9797	18025	13653	25695	7534	10749	13160	23568	16855	22940	12630	16937	10771	11446	12727	16522	13607	15114	13842	16588	11515	10376	11556	12725	10841	13738	8576	11488	13440	16425	16693	20163	11683	13305	10299	10227	11068
Cdc2_T161	15696	21969	10197	11794	14476	15314	12119	14898	12654	17756	14873	19228	15335	19935	27846	39405	19558	25986	23298	32182	23806	29338	19958	28528	13338	16092	17970	22218	17786	23358	20091	26881	14077	16829	10988	14314	13883	18843	8733	12014	14206	21794	22014	33675	12356	17376	9767	12748	8183
Cdc2_T161	13608	18788	9514	12804	14404	16407	9581	11847	11994	16657	15131	20522	13791	19752	23708	36997	18995	26117	21642	31452	31304	43589	19862	33362	13212	16133	17194	22451	16741	24581	19873	26509	12470	17444	12185	16645	12255	19524	8225	12507	13728	21768	18569	28953	11583	17579	9058	12679	8321
Cdc2_T161	14239	17811	9774	12266	13764	15809	8823	10921	12203	16313	14953	20080	13490	18798	24859	35713	19732	23472	22580	32062	28907	36976	22003	34439	13781	16107	18133	22809	17367	21643	19744	27409	13444	17222	12748	16576	12312	18973	9336	12926	14657	20016	20256	30860	12618	16716	9946	13164	8802
Cdc2_T161	12472	16603	11545	16543	14577	16310	9767	13295	9101	14195	13317	18709	13174	19348	19063	29192	16284	18656	19462	27107	23765	32482	16239	21945	11753	14575	15762	21091	14814	18107	14791	19254	13522	17230	12413	17414	11987	18730	7553	10045	11480	17655	16351	23798	11151	14349	9534	12539	7653
Cdc2_T161	11809	15929	10485	15881	12435	15494	9017	13125	8415	12637	12351	17949	12401	18804	18194	29651	14321	16543	15820	22765	22972	32525	13537	19844	10973	14182	13594	19294	13396	18394	13391	16469	12011	16401	10783	15332	11085	16962	7572	10497	10596	15457	13817	21110	11108	15044	8770	12780	7765
Cdc2_T161	12060	15117	11266	16151	11137	13962	8807	12543	8428	12371	12344	17723	12643	18469	19395	28411	15330	16271	18213	24896	22740	29733	13618	18385	10814	12454	13605	18267	13788	17679	14100	16430	12073	15571	10660	14185	11182	16279	7792	10268	11236	16204	14218	19081	12050	15345	9263	12357	8261
Cdc2_T161	10614	13597	10172	14095	9223	10947	7126	9118	8016	12240	10588	15930	12717	17908	16240	25929	10554	12159	15545	22641	17225	24117	11752	17113	9304	10722	13000	17613	12157	15760	13161	17098	9148	12469	9883	13593	10189	15308	7101	9634	10401	16388	12871	17595	11137	14303	8645	11217	8095
Cdc2_T161	11148	15491	8959	13987	8703	13340	6191	8144	7743	11827	9856	16223	12272	18621	15623	26559	9123	10420	14699	22318	16142	25383	11119	16964	8855	10689	11555	17203	11045	15199	12661	17722	8667	12372	9151	13241	8899	14521	7315	10811	9823	15648	11668	17885	9434	13531	7249	10328	8016
Cdc2_T161	11789	15046	9256	13124	8563	10467	6614	7909	7827	11755	10424	15997	12195	18367	16877	26244	9902	11212	15814	22644	16568	24402	11592	18133	9409	10884	12142	17191	11501	15112	12984	17791	8807	12203	9190	13143	9566	14703	8322	12063	11130	15984	13239	18449	10309	13916	7879	10134	8033
Cdc2_Y15	18657	17389	11641	13170	13994	14737	11580	12943	13342	17323	16525	19658	10065	18474	15816	34116	13312	21392	16949	31069	27346	33103	19039	27555	12979	16177	18759	22984	14578	19257	20932	27034	13093	15726	13447	14823	18049	21505	10149	11607	15973	21749	22802	30052	17597	17556	13410	12553	12125
Cdc2_Y15	19382	16573	12633	14754	15023	14793	11789	12911	13338	16575	16496	19464	15812	18082	27437	33912	20891	22307	29715	29655	34204	35561	23128	25888	16942	15955	22541	21770	21462	21360	25042	23756	18574	16068	16090	14856	19382	17053	12267	12599	20549	20577	30768	28741	19299	16214	15533	13522	12076
Cdc2_Y15	18463	15867	12193	14541	14425	15433	10256	11687	13400	16090	15935	19345	15067	17759	25429	32636	20199	19192	28210	32295	31790	35418	22491	24951	16794	15277	22098	22545	20803	20214	24193	21347	18458	16294	16909	14717	18717	17335	12850	13143	20456	20372	29889	27880	19598	16113	15644	13816	12592
Cdc2_Y15	15690	14111	11573	15707	12805	13671	9078	12241	8615	12308	13276	16818	9088	18774	13461	28523	9477	17328	15323	21148	19556	27058	13629	18575	10985	13249	15350	17902	11468	15201	14951	14470	12412	15485	12939	14313	12869	15876	7956	10066	12732	14597	18032	18307	12444	15212	11181	11466	12021
Cdc2_Y15	17460	13725	11172	15095	12111	12328	9520	11599	9142	11694	12707	16866	15208	18633	22261	27489	15471	15715	21459	21634	26254	26569	17846	18165	14726	12510	17458	16734	18599	17074	20769	17886	15397	14622	15539	14532	14308	14299	8097	9459	16138	16803	22222	17515	17013	13926	13821	11569	12565
Cdc2_Y15	16208	13130	11114	14655	11298	11911	9623	12142	9271	11658	12599	16576	15049	18728	21726	27495	15458	14168	21183	21289	26027	27637	17491	18495	13735	12078	17323	16626	18464	16931	20401	17961	14871	13350	15519	14227	13990	13798	9850	10423	18047	16870	21497	16872	17714	14905	14603	11766	12522
Cdc2_Y15	16845	15230	9779	12852	9653	9991	7723	8738	9816	11519	11511	16069	8213	16978	18719	25204	6989	10692	9546	22829	14530	22318	10693	15890	9890	10665	12518	16576	9487	15428	11709	16628	10856	11650	10866	12377	11559	13780	8629	11715	11905	14290	15620	17163	13619	12774	9164	9808	11583
Cdc2_Y15	17358	15408	8892	11137	9548	9631	7256	7794	9911	11355	11854	16603	15636	17858	19236	25777	11162	10271	20604	23945	21521	22725	15769	17832	12521	11093	15967	16334	17575	15335	20626	16982	12943	11142	13268	12244	14473	13976	11051	11963	16730	15325	20586	18289	16064	13359	12293	9931	12126
Cdc2_Y15	16829	14990	8610	11015	9408	10082	7403	8218	9982	12091	11606	16135	15129	18496	19291	24383	11499	10405	19989	23604	21142	23159	15583	16477	12524	10905	14127	15931	16823	15419	18619	16297	12893	10763	13195	12544	13819	13628	10495	11481	16304	15393	20478	19870	15134	12743	12051	10105	12426
Cdc42_Y64	14007	21300	8478	12536	9624	14703	9575	13931	11076	17548	11964	19667	9928	18554	18018	38373	10982	26152	14003	32018	20621	29060	14675	29199	11265	15888	13116	23155	13622	22811	15297	27010	9321	16655	8941	13564	11155	19443	7862	11917	10916	22246	16683	33518	9309	17578	7374	12448	7018
Cdc42_Y64	10960	16117	8180	15435	8627	17706	11029	14494	12677	19841	12800	22026	10483	19811	15493	35958	9754	24537	14368	33004	31730	46381	16939	37048	11877	16251	12594	20957	9713	20581	15476	28402	9334	17450	8803	15165	10722	21884	6779	11175	11143	21128	15362	31179	8963	16198	7720	13432	7325
Cdc42_Y64	13297	20525	7680	12219	9284	14177	8540	12259	11896	16920	12025	19562	9920	19817	16086	37226	11614	24412	13612	32525	20626	35254	14242	31197	11526	16571	12788	22568	12268	25330	14258	23657	10293	17353	9516	16325	9223	18455	7767	13169	12134	21874	15518	32171	9564	18247	7914	14800	7612
Cdc42_Y64	10905	16250	8627	16103	11760	16273	7699	12285	8045	14326	11248	18336	9742	19501	12043	29426	8900	20050	11420	26544	23479	32601	10861	21543	10309	14431	10695	21875	10560	18659	11577	19768	8807	17662	8227	17530	10788	19126	6408	10398	9555	17370	12080	23399	8286	14392	7208	12393	6577
Cdc42_Y64	9986	14517	8997	17914	10758	15624	7769	13293	7896	13923	11639	18186	10245	19765	13136	30418	8448	16358	11620	23809	17373	29832	13481	23958	10173	14838	10545	20674	9483	16190	10501	19558	8553	17576	8268	14371	9072	17942	5629	10369	9184	16380	11145	20923	8197	14989	6669	11843	6431
Cdc42_Y64	10814	17929	8450	15534	9598	14968	7953	11752	8837	12465	10934	18257	10040	20304	13203	29473	14271	19418	14019	26245	16326	31680	9218	19032	9244	13386	9706	18596	10441	21424	9775	16300	9690	16000	8700	15658	9021	15655	7033	11889	10130	17040	11164	20221	9173	16298	7722	13792	7176
Cdc42_Y64	9600	13652	7592	14350	6862	10132	5597	9372	8366	12607	8558	15994	10316	17939	11898	26168	7041	12390	9095	22438	11821	24437	7519	16686	8101	10941	9573	17873	8815	15598	9628	17766	8083	12447	7620	13340	8300	15186	6032	9478	8932	17160	9672	17849	8093	14131	6815	11339	6991
Cdc42_Y64	9990	14322	8101	15551	7482	10745	5883	9836	8676	13125	8927	15707	10159	18241	11634	26542	6587	11765	8327	22553	10779	23253	8351	16089	8869	12618	9517	19732	8478	14496	9533	17180	7580	12820	7398	12655	7318	15715	6053	10271	8988	16553	9274	17330	8268	13381	6472	10732	6641
Cdc42_Y64	10766	15769	7079	12282	7293	11042	5345	8025	8156	11715	9199	16284	9915	19026	12767	26972	6169	11445	9987	24087	11802	25525	8445	17195	8387	11150	9156	17485	8485	15932	10001	17231	7175	12097	7839	13479	6970	14654	7646	12108	9141	16594	10450	20702	7639	13937	6727	10693	7024
Cdc42__Y32	10269	16913	8356	12793	10590	14481	8491	11332	10471	16688	9938	19462	7209	17780	13597	33949	8396	21623	14153	31465	19192	34525	8692	27452	9916	16205	10851	24108	8904	19465	10660	27098	6336	16235	6333	14532	8423	19917	6245	11625	8170	22410	12051	30087	7386	17417	6443	12488	9710
Cdc42__Y32	15878	16795	8354	13764	8961	15067	8109	11561	10194	16291	12129	19181	7549	17452	13130	33995	8627	22362	14931	33521	17665	38795	11400	24387	10257	15762	10892	22301	10106	24059	12551	25260	11185	17920	10023	15183	12115	18478	7411	12962	13483	20620	18402	29117	13171	16616	11020	13640	10290
Cdc42__Y32	15784	16472	10428	17785	12081	16949	8512	12289	10217	17042	12012	20207	6112	20815	12888	33073	9919	22309	12073	30261	19434	34886	15399	23114	10305	15434	10915	23983	10774	19551	12848	24270	11857	17516	10386	16173	13332	18891	8125	12648	12808	17563	18837	26781	12830	15465	11551	13501	10956
Cdc42__Y32	8222	13839	7791	15127	10207	13842	7304	12330	6711	12606	9161	16695	7073	18377	11693	27981	7094	17344	8523	20501	11223	27770	6254	19065	8312	13021	6949	17686	7205	15407	8445	16291	6412	15385	6176	14090	6574	16066	5508	10050	6546	14559	8594	18288	6386	15230	6273	11480	9260
Cdc42__Y32	14111	15274	7403	14530	8156	12579	7277	12161	7510	12077	9615	18329	6238	18203	11492	29225	8516	17896	8253	21898	13940	28241	8249	18143	9352	12663	7254	18204	9274	19390	9140	17920	9234	15389	8605	15498	7890	14305	5792	11288	8892	14157	13847	17938	11629	14766	10148	12072	9360
Cdc42__Y32	13635	13834	7638	14693	8241	12174	7652	10978	7225	12126	9531	16404	6983	19754	9504	31382	7126	14634	8502	21655	15341	27902	10297	18438	8162	12817	8499	18892	8068	16575	9404	18196	8051	14599	10372	14602	9086	14200	6774	9902	10497	15739	13505	16799	11304	13670	9464	11246	10587
Cdc42__Y32	9160	15129	7089	12889	7200	9700	5546	8934	8050	12018	8337	16079	7946	17592	8236	25330	4927	10612	7908	23659	11393	21792	5439	15704	7628	10739	6829	16399	6419	15219	7071	16544	5479	12075	6017	13824	5675	13808	5261	11211	7056	14522	8571	17496	5729	12735	5809	9814	9250
Cdc42__Y32	14641	17317	7162	12256	7010	11748	5641	8104	8182	11623	8921	16506	7887	19043	9118	25374	5568	10756	7092	24629	11664	23862	6679	17831	7919	11921	7522	16619	7488	16365	7998	20006	7538	11766	7979	13410	6193	14558	6267	11558	9903	16174	12765	20164	10483	12162	7869	10276	9264
Cdc42__Y32	14651	15061	6711	11162	6862	9822	5838	8952	8416	11417	9576	16901	6479	16910	7137	25242	4656	10223	6668	20523	9726	23314	7101	16242	7957	11187	7355	18982	7453	15948	7897	17052	7709	12210	7635	15385	6642	14199	6833	12097	9876	15455	11322	18605	10326	11981	8428	9643	10554
CDK2_T160	20475	17745	15589	15557	16289	15290	11563	11488	16387	19636	21591	23203	18050	18841	33417	35218	31405	26914	27205	28668	52116	49415	30458	30755	18329	15588	26215	24684	22900	19160	29273	24764	26528	21226	16469	15306	19485	20855	11660	10704	20432	16529	30554	31629	18757	15626	16424	13404	12823
CDK2_T160	18586	15396	18889	15586	19502	15453	12181	10571	18886	20508	23339	21249	19615	18178	36854	35993	33058	24260	27676	28315	41776	36852	31728	38779	22277	15545	27567	23740	25615	19433	32167	27856	25069	18599	19625	16277	22282	22349	12992	10127	23339	16223	32722	30305	21351	15525	17885	12751	14773
CDK2_T160	22450	16284	18483	15189	19848	17744	16084	14106	19167	21169	21330	20181	21942	21352	34815	34398	35157	25755	26818	26106	38316	32322	28043	24610	22532	17176	29788	24934	24918	17780	31701	26518	24376	20704	19237	15795	20705	19252	12770	10725	22817	16686	32830	29392	21000	16243	17707	13246	14281
CDK2_T160	15331	14765	12142	15297	13814	13576	9465	11590	13204	19227	16513	21234	14890	18228	24212	35136	24049	22666	20532	24836	30683	35409	20274	23784	15980	15632	23570	28868	17856	17385	22217	25031	17301	17138	13738	15295	16328	19697	8237	9157	15207	18161	22580	28359	14441	14525	12005	11417	11798
CDK2_T160	15667	15163	13872	17556	14775	15642	9541	11411	13120	18587	16096	20615	15144	20401	25823	33840	24723	22006	20889	24722	28986	32520	23015	26073	15986	14713	21833	26210	17985	17268	23193	24003	15332	16405	13415	14856	15429	18368	8484	9622	14087	17044	22069	27621	14256	14562	11830	11498	10241
CDK2_T160	15252	14382	14443	19980	16571	16960	9328	10933	11629	20172	15623	20814	15551	19767	24678	32363	24677	22718	21515	25670	30376	33355	22116	24412	15784	15092	20970	26932	17885	17252	21931	25497	16846	18192	12948	13720	15751	18736	9157	9702	15707	19962	22907	28612	15440	16161	12385	11735	11759
CDK2_T160	17927	14472	15836	16942	16712	16989	11459	12362	10880	14788	17129	18014	17758	19939	28308	31442	22828	16656	24162	24646	29658	31204	26596	24269	19625	15765	24223	25843	20719	16573	26868	22412	20697	17923	16008	15709	18205	19037	9834	9936	18402	16643	24036	20837	18415	14636	15222	11538	13945
CDK2_T160	18871	13749	19473	18707	18270	14871	13644	12794	12451	14812	18699	18107	20139	20216	31256	30945	25400	16313	24290	22038	31115	30513	26441	25806	22059	15020	25249	21204	22308	15683	28505	19520	22811	18022	17842	14527	18648	18328	11187	9409	20228	15900	26162	19093	19226	14630	17044	11459	15632
CDK2_T160	19187	13582	18953	17395	18148	15370	13375	13156	11619	14340	17471	16601	20319	20358	29014	28904	24729	14703	22779	20740	28555	30697	25910	23587	21741	15086	21806	20089	21199	15185	27088	21494	21559	16915	16472	13537	19335	16947	9968	8342	19553	15713	24439	18968	18391	13884	15841	10933	13965
CDK2_T160	14175	13293	13021	16772	12558	17526	9411	12161	8687	13543	11998	16672	14415	19317	20691	29148	16886	13048	16262	19548	21415	24877	18681	20462	15459	15204	18690	21350	14689	14475	20100	20332	16186	16199	11538	11684	13800	16677	7383	8373	12551	14896	17410	18429	12649	13940	10843	10613	10979
CDK2_T160	13695	12917	11724	15213	11483	14037	8271	10608	8049	12923	11459	16104	14137	19410	20136	28502	15891	12912	16045	19315	19679	23986	18248	20608	14197	13647	16996	18731	14627	14589	18683	19356	15750	17828	11229	12511	12845	15412	6863	7936	12250	15478	16517	18289	11935	12712	10135	9679	11416
CDK2_T160	13158	12622	11585	15575	11056	12384	7847	10469	7733	13473	11507	16164	14495	18254	20798	28416	16961	14704	17838	21261	20742	25108	17957	24262	13655	13530	16757	19626	14126	14957	19373	20302	13677	15400	12368	15091	12909	15329	7383	8864	13197	16322	15981	17136	12946	14088	11051	10901	10978
CDK2_T160	16936	14522	14656	14920	11697	10944	9589	9672	10025	13134	13822	15684	17451	18813	22706	26714	19296	12550	20113	20777	21707	22941	17311	17186	15574	12717	20583	19578	17952	14494	24070	19261	15396	13075	13774	11956	16051	15685	8794	8606	17858	17456	19582	17396	15834	13354	13471	10469	13854
CDK2_T160	20213	14865	17514	16056	13704	10755	11092	9168	11079	12900	15641	15690	19455	18638	25913	27068	20231	12716	22149	21809	23359	23068	18887	16428	17395	12366	23026	18936	19997	14462	27457	18118	17067	12969	16496	13484	17288	15163	10500	9214	19593	16524	21845	16651	17297	13046	14991	10426	15108
CDK2_T160	19565	14863	14228	13681	13771	11056	10986	8950	10609	12809	15359	14611	18387	18360	24890	27152	17682	10986	19449	20177	22865	21497	18502	15848	16686	12005	22897	19660	18774	12181	26934	18654	17254	14316	14893	11392	17250	15316	10309	10578	19895	17091	21031	16318	16836	12517	14111	9631	14988
CDK2_T160	14841	15269	11723	13884	10522	12016	7826	9717	7448	13014	10535	15206	13533	17986	17262	25724	11271	10580	14393	20167	16863	21144	12877	14785	12244	12309	16028	19487	12567	12325	15692	19193	12483	13145	10358	13014	12101	15469	7395	8615	12988	16823	13677	17453	11103	11947	9254	9939	10400
CDK2_T160	14857	15503	11352	14176	10054	11223	7743	9519	7427	12817	11011	15206	13239	17566	17024	26346	12260	10909	14228	20548	15915	20892	13016	15350	11744	11431	15149	19099	13198	13977	15141	17763	11423	13331	10451	12181	11141	14519	6960	9300	12658	16353	13553	18413	11210	11641	9421	9945	10006
CDK2_T160	14605	15213	10273	12153	9401	10931	7537	9378	7623	12908	11184	16234	14428	18761	16623	26144	11432	10997	16094	21811	15796	21307	13654	16693	11257	11366	14310	18502	13451	14772	16070	19368	11046	12951	10614	13559	11152	14385	7013	8998	13029	17159	14772	18355	11945	12318	10067	10537	10529
CDK2_Y14	19773	16572	9739	13102	12203	15124	9653	11146	13143	16417	15867	19326	14452	16997	27007	33511	21650	20850	27237	30541	33978	36090	26057	26649	17830	15955	24013	24144	22164	19310	27902	32178	19388	16487	17488	14510	18789	19118	12832	12051	22576	20306	32381	30000	20352	16195	15652	12415	13303
CDK2_Y14	19503	15458	10897	18468	13489	16940	10159	13436	13392	18082	16210	20405	15832	20664	26505	33550	20970	22051	26710	29301	34600	36472	26739	28679	18526	15135	25063	24956	19897	18256	28103	23541	19614	16563	16570	15034	19368	18535	11726	10810	20123	18277	32171	29864	20442	15937	16058	12764	13763
CDK2_Y14	22067	17543	10032	14443	11203	15942	9995	10628	15028	16552	17474	20015	16758	20227	29683	33342	23110	20463	31682	34842	33369	36311	24680	23659	19158	16291	24963	22938	25683	22996	27187	21229	20333	16564	17617	15162	20355	17839	15418	13511	23094	20309	34127	29199	22524	17079	19529	14303	12826
CDK2_Y14	18294	13508	9217	15450	11723	14311	8420	11698	8346	12734	13865	16840	14203	18458	22614	27784	15762	16062	20940	21249	26745	27546	19459	19231	15967	12857	19395	18041	19996	17281	21885	17310	18385	15688	16170	14291	16278	16748	9983	9866	17285	15199	24034	18444	18982	14732	15645	11465	12687
CDK2_Y14	17225	12966	7839	14938	9819	13650	8288	12427	9430	13278	12289	16901	14377	19706	23266	28686	14674	15032	22260	21880	26300	27373	19246	18749	16670	14693	19231	17244	18141	15901	22295	21379	17311	15756	16110	14306	16030	15630	8932	9177	17725	15811	22871	18796	17975	14200	15294	11702	14464
CDK2_Y14	20529	15186	8627	14657	9845	12024	9371	12142	8973	11220	14470	17179	16593	18220	22741	28586	18099	16271	24894	23393	28091	26204	20754	18636	15832	12599	20554	17849	23544	19994	24075	17305	16160	13579	17060	14975	16522	15164	11869	10801	20599	17708	25138	17779	20288	14501	17676	12252	14210
CDK2_Y14	18187	15274	7863	13056	7762	9652	6936	9270	10069	12081	11502	16002	14828	17862	18428	25356	10756	10588	19581	23539	20040	21853	16483	15878	13204	11038	17796	18109	18430	15234	21310	16662	14615	12143	16403	14978	15013	14354	11320	11224	17886	14823	21547	17980	16308	13098	13346	10682	11830
CDK2_Y14	18345	15694	7301	12557	7852	9988	6909	9880	9861	13439	11647	15968	13892	18044	19817	27285	11297	10433	18701	21802	21169	22433	16812	17159	13000	11938	18086	17274	18142	14905	22501	17759	14790	13179	15219	13995	14893	14595	11021	10659	17677	16219	21238	18144	15466	12459	13350	10179	13732
CDK2_Y14	19143	15504	7705	11861	8657	10549	7277	8298	10357	11992	12865	15896	16159	19087	22012	25557	12803	11433	23682	25684	23695	23344	18098	16788	15411	11654	18844	18842	22354	16429	22504	16314	13810	11160	14680	12818	15749	13903	12224	12050	18550	14165	25014	21375	19143	13441	14939	11031	13199
Cdk2_Y179	18684	16417	16008	14027	16872	14803	11545	10753	16432	19543	19606	21971	16874	18652	34935	37479	32316	23667	24703	26284	46607	39859	23513	24446	20728	15023	27951	27681	22529	19000	29313	25323	19718	19859	16491	15978	18023	20871	9546	9442	18786	17432	18650	17011	16527	15563	13135	12073	12002
Cdk2_Y179	13683	15700	16259	16173	16792	14638	12910	11354	15365	19513	18841	21146	17036	19361	33305	34872	31619	25229	22861	25966	34967	35353	23014	24717	16791	14945	25306	26822	21660	18939	29354	27920	19613	19684	14786	14805	17256	20833	9290	9744	17034	16716	24247	27942	15796	14827	13020	12635	11782
Cdk2_Y179	18272	16062	16313	15474	16576	14971	11077	10085	15623	20742	18180	20876	17470	19866	32312	35369	27998	23928	24663	27713	37752	36652	25112	28928	17873	16282	25452	25611	21877	19528	28640	27794	20448	18207	15609	16003	18013	19582	10510	10563	18049	15777	26279	29920	17543	15684	14025	12430	13176
Cdk2_Y179	16818	14032	19310	20145	17077	15991	13077	12814	10652	14237	15144	18269	18089	19172	28526	31243	25162	18795	22133	23510	26884	28347	20323	21042	19860	16835	24408	25870	18926	15794	25986	24439	17411	16551	14069	13330	16947	20796	8508	8827	16943	18367	20870	21300	15863	14520	14028	11832	13414
Cdk2_Y179	16500	14160	16874	17189	16775	16803	11678	12371	12146	13759	13992	17228	16790	20293	26091	30425	20441	15073	19422	20895	24148	28180	20662	22073	17682	15618	21932	22012	17671	14974	25819	22231	17670	16639	12487	13040	14837	18225	8046	9004	16779	16448	18665	19344	14610	13900	13168	12219	12141
Cdk2_Y179	15824	13443	16510	17121	16094	13817	11880	12472	10097	14104	14334	16883	17195	19760	25643	29966	22804	14711	20777	21207	26723	27894	21503	21318	17059	14797	20715	21174	18061	15832	22810	18822	17844	17084	13699	13942	14916	16595	8195	8543	15160	15908	19433	19210	15272	14571	13119	11692	13384
Cdk2_Y179	15722	13692	16166	14966	12719	11813	9952	9091	9480	13350	11845	14609	15573	17613	23430	27592	15316	11818	19307	20557	19484	21285	17164	18061	15308	13119	21340	20535	15624	12586	22892	18610	15217	14716	12365	12854	14116	14811	7614	8714	15989	16828	16663	16498	13543	12672	11106	9424	12813
Cdk2_Y179	16276	14795	14902	14913	12170	11449	9328	8998	8538	13235	11455	14467	15024	17636	21318	27550	14538	10725	18766	20223	19101	20971	15259	15936	13819	12348	19240	19748	14749	12495	20620	17951	13730	13234	11294	11374	12816	14909	7215	8050	14914	16458	14833	16433	12503	12204	10607	9586	12143
Cdk2_Y179	17203	15039	13008	13260	12245	10680	9496	9811	8954	12714	12360	15545	16184	18739	22344	26859	15168	12366	18871	21837	18545	21835	15250	15553	13603	12072	18854	19070	16607	14328	22140	18029	13320	13859	13315	11921	13122	14153	8409	9578	15641	16387	16098	16733	13843	13313	11556	10378	11104
Cdk4_S150	10300	15998	7841	14117	10436	15693	7005	11547	12313	19955	13891	22108	8773	18839	17547	37435	8404	24897	8825	26253	30312	42423	10747	24134	11621	15423	16927	27040	11696	18999	13056	25631	10694	18117	6932	16862	9415	21859	5875	9344	8115	16628	10728	20280	6417	15556	5984	12635	6139
Cdk4_S150	9294	14207	8087	16200	10187	16398	7570	14051	13123	21102	13378	22241	8305	22983	15073	38018	8901	27405	8090	25923	13964	36190	9492	24606	11472	15667	13202	26879	10197	19373	14610	30341	8747	16408	6932	16759	11183	22228	5620	9610	7959	16967	10864	30463	6143	15079	5774	12909	5684
Cdk4_S150	11627	16797	8326	14504	10496	16607	9044	13748	13939	20502	13459	21085	9711	21116	17904	37449	10641	24450	10151	27104	21184	33667	10381	22558	11618	16664	13992	28750	10773	19083	13862	24145	9680	16976	7492	16748	9794	20748	5384	9140	8601	18232	11041	28184	7074	15752	6177	12757	6498
Cdk4_S150	9429	14323	10396	20395	11618	16070	8048	13398	9477	14368	9816	18290	7715	19394	11751	31393	7726	18817	7390	23739	15139	28109	9969	20976	10776	17239	10631	25484	9307	15987	11666	23463	9645	17795	6712	13303	8213	20728	5182	8704	7728	18330	9514	21420	6975	14754	6796	12107	6215
Cdk4_S150	8995	14772	9448	19746	8547	18457	7828	14396	9157	14503	10243	18318	6082	22083	10470	34392	6611	16775	6362	22143	12242	29621	8138	24141	10331	16260	10187	24791	8697	16501	10987	22921	8677	17196	7069	12967	8603	17875	5095	8344	7502	16641	8694	20539	7029	13758	6543	11661	6147
Cdk4_S150	9509	14785	11020	20024	10594	16564	8838	14782	9267	14237	10879	16894	10033	21472	13413	32601	7382	15667	7251	22052	12177	24642	12502	20199	10936	16967	10319	24010	8981	15896	11431	22814	7953	15038	7502	13734	8851	17253	4804	7777	7205	15354	9995	19570	7239	13165	6237	11173	6353
Cdk4_S150	9220	13506	7991	15043	7723	11867	5704	9269	8911	13578	8992	14670	10090	17546	9728	27727	6031	11934	7786	20155	10359	21464	7532	18241	8906	13154	10061	21298	7745	12836	10346	19037	8334	14973	5427	12811	6989	16010	4738	8670	7726	17138	7424	16588	6299	12540	5318	9530	5870
Cdk4_S150	8609	14778	7897	17110	7682	12473	4901	9136	9371	13163	8476	14701	10373	18443	9993	29869	5546	11290	8093	21039	8986	21479	5818	18206	9329	13173	8691	22587	7382	13139	9433	19323	7728	14820	6268	11815	6562	15517	4381	7830	8848	16699	6170	16765	6295	13109	5216	10029	5837
Cdk4_S150	10141	14299	7922	13865	8012	12553	5425	9376	9223	13221	8060	15035	10322	19308	11903	28608	6045	11465	10858	21252	10447	22773	6691	17619	9249	12352	9140	21638	7424	12825	13270	20391	9148	14012	6272	13234	5876	14707	4677	9369	11685	16553	10729	16235	6465	12409	5448	9936	6576
Cdk4_T172	20240	14606	18863	14986	21550	16450	13611	10275	18244	19587	21002	20641	21305	19314	37022	34592	35372	23337	28136	24861	38794	34601	27860	24043	22761	15227	31698	27803	25008	17785	32110	24847	22119	16946	19168	15024	21796	20025	11738	9129	22709	18424	30565	28609	19918	14938	17205	11713	16395
Cdk4_T172	20166	15338	19590	16172	22121	16282	16430	13465	18052	19107	21608	21740	21906	20479	37819	36096	34597	21699	28550	24796	36552	34553	29903	27357	22161	16438	30626	26897	25488	17709	32395	25379	21599	17344	18236	15375	22475	20225	12096	9509	20507	19411	30571	28442	20225	15026	17008	11623	16577
Cdk4_T172	21594	15368	20088	17574	21453	18464	16358	12620	17227	18551	22251	20463	23634	22269	38427	36108	33631	22122	29324	24493	34676	30946	29697	29031	23929	16188	30898	27589	25914	18341	34502	24999	20503	16346	19361	15483	22693	21182	13395	9704	21712	20022	30826	27638	21431	15097	19262	12081	17290
Cdk4_T172	18993	13264	21269	17475	20185	16781	14166	12064	11651	13900	16727	16594	20633	19628	31102	29823	22945	12961	22862	20025	26645	24017	21871	20012	21576	15211	25084	21315	20869	14311	28245	20766	23071	17937	16077	11925	18352	16729	9278	8403	18500	15005	24208	18481	18244	13727	16567	10863	16030
Cdk4_T172	19404	14114	20353	17255	18273	14906	13859	11329	11821	13886	16234	16335	20475	19429	30491	29839	23209	13206	22732	19654	25162	24414	24179	20201	20799	14195	24259	18999	20449	14928	27046	19376	22796	17004	17336	14254	20033	17985	8779	7962	17962	15286	23038	18339	17253	13274	15256	10253	16122
Cdk4_T172	19477	13518	20172	15778	18588	14391	14150	10613	12143	13878	16219	14952	20923	19248	31224	29777	22501	12479	24192	20595	26390	23804	24573	21292	21150	13701	26251	21560	20804	13319	28181	21128	18627	13793	15845	12006	18652	17217	9589	7446	18549	15711	22365	16154	17629	13025	15869	10223	15681
Cdk4_T172	19913	15409	17785	14255	15993	11659	12369	9366	10776	13265	15312	15127	18758	17890	26483	26199	17027	10718	21299	19843	23622	21309	17913	14628	16593	12087	23244	19521	18244	12255	26806	18815	16920	12518	15438	13126	16544	15485	9127	8186	18576	16983	19812	18072	15927	11951	13857	10057	15345
Cdk4_T172	20077	15681	17942	13461	16019	11478	13175	10486	10531	13093	15467	15385	18479	17583	26223	26254	16875	10747	21780	19878	23414	21766	18245	15814	16021	12263	22478	19863	19445	12777	27729	21776	16968	12547	14463	12015	17267	16713	9171	8613	18419	15798	21215	17498	15340	11730	14495	10155	14244
Cdk4_T172	20344	15490	17989	14618	17051	11807	12916	10128	11147	12662	17176	16358	17979	17720	29083	27887	17181	11451	23349	21394	23593	20670	20059	17314	17780	13935	24362	20344	19462	13397	30927	21629	17630	12602	15461	12227	17413	15584	9369	8314	20063	16731	22390	18598	17566	11899	14987	10326	14253
CFTR_S737	12814	16506	8135	14418	10769	15539	7518	12591	12873	20407	14145	22217	9499	19555	16733	36764	11239	24955	9622	25924	31359	43745	10357	24258	14333	15868	14818	26314	12245	19211	13794	25969	12169	17406	8075	17233	11016	22297	6359	9214	15116	16579	17029	23729	10247	15749	9375	12877	5872
CFTR_S737	12263	16354	7986	16013	10097	16209	7188	11848	12613	20587	13826	21866	9192	19805	16154	37247	10742	24991	9345	25195	20650	32131	11613	33706	13686	15648	13612	26574	12171	18892	14522	28065	11612	20206	7991	17336	10016	21332	6392	9432	15351	17295	15776	30660	9901	15678	9177	11827	6127
CFTR_S737	12651	15144	8355	15299	11110	15858	7162	12370	10968	21072	13842	20869	9421	20847	15861	35992	11483	23876	9842	26686	18464	37178	11030	25882	13578	16237	13174	25525	11132	17994	14352	27883	10652	21157	8492	15273	10475	19158	6127	10302	14745	16060	15311	29645	10047	15501	9429	12588	6275
CFTR_S737	11720	14934	9753	20611	9543	15606	8339	14005	9117	14546	9987	18206	8867	19775	12540	31520	9937	18947	8706	23662	15750	28087	11382	20883	13783	17221	11871	25616	10355	15976	11317	24068	11704	17238	7759	13216	9524	19963	5563	8440	14949	18170	14931	21630	10097	14911	10018	12184	6181
CFTR_S737	11075	14161	9343	18584	10090	15090	8038	13762	9659	14289	11083	17891	8041	21270	13457	33773	9590	16650	8303	22634	13476	30767	11136	20409	13100	16567	10630	23366	10004	16142	12678	22331	9432	16857	8334	12582	8871	17711	5702	8655	13299	18079	14778	20129	9574	14086	9836	11497	6087
CFTR_S737	11009	13289	9547	18969	10235	14951	7736	13095	7101	14335	10760	16662	8706	20362	13766	30088	9481	15163	8244	21352	15543	28697	12600	21118	12450	15060	10758	21981	9952	15407	11731	20129	9845	17404	8352	13680	8466	18428	5771	8231	13349	15848	14387	19224	9519	14384	9399	11367	5719
CFTR_S737	11036	13125	8221	14969	8180	12170	5970	9490	9383	14013	9043	14770	10313	17445	10970	27801	8454	11892	8869	19792	12531	21583	9179	18507	11945	13157	11182	21880	8788	13010	11299	19461	10108	15360	6604	12842	7572	15689	5427	8482	13705	17189	12964	16763	8408	12654	8951	9722	6032
CFTR_S737	11040	12979	8480	17077	8591	11863	5522	9476	9662	13639	8900	14538	10436	18235	10840	28159	7982	11738	9347	20591	9222	21566	7318	17873	11354	13435	9040	21052	8240	12777	10290	17966	8507	14525	7387	11608	7085	15391	5191	7930	13229	16897	11885	16495	9126	13227	7854	9834	5811
CFTR_S737	11415	15126	8062	14012	7129	11147	5750	8787	8629	12899	8218	15044	10499	18146	12354	26592	8219	11778	9539	21536	9359	21238	7142	16017	10063	11909	8774	19504	8238	14266	9731	19085	8185	13813	8016	11514	6735	15216	5922	10287	12997	17096	12108	16644	8772	12973	7569	10193	5580
CFTR_S813	9951	15426	8770	15240	9690	18149	7601	11237	11851	19549	12172	22210	9472	20763	14781	35050	9452	24953	10041	24937	16054	32038	8847	24199	10928	15471	14075	29358	9714	17562	13924	25409	7868	16727	6219	15349	9717	20947	5557	9165	9306	20002	14213	29386	7484	14720	6010	12273	6212
CFTR_S813	9619	15281	8513	14630	9124	16493	7598	12251	11986	19332	11978	21113	9589	19539	14220	34679	8885	22089	11709	25048	18874	34275	9510	24004	10849	15942	12590	27986	10227	17882	14698	25190	7208	17220	6268	15316	9014	19819	5357	9281	8688	17937	12266	27583	7349	14692	6614	11898	6572
CFTR_S813	9638	14654	10515	21946	10217	16342	7700	14790	9709	20240	11809	21760	9615	21365	14529	33595	9585	22715	10194	23714	16357	33503	11131	27462	10462	16113	11482	26861	9090	17290	13523	25011	9077	16949	6283	16713	8549	19712	5397	9169	9363	19820	12026	28223	6898	15680	6794	12224	6314
CFTR_S813	8722	13820	8196	18224	10460	15047	6786	12801	8515	13694	9718	16851	8475	20400	11823	30660	6761	13159	7476	20092	13259	24027	10848	19736	10219	15403	9622	23975	8442	14406	12140	20843	7769	16473	6646	12842	8060	16683	5376	8311	7848	15772	10406	19116	6559	13758	6094	11394	6163
CFTR_S813	8901	13764	7367	17926	8283	14820	6802	12233	8619	14139	9534	16125	8454	19747	13331	29735	6181	15328	6539	21717	12026	24924	10031	23131	10158	15079	9279	22151	8570	14356	10949	20143	8500	17003	6503	13673	7667	16099	4965	8171	7946	15293	10071	18382	6793	13593	6121	10158	6171
CFTR_S813	9018	13024	7883	15751	8357	13794	5981	11677	7583	13654	8989	15416	9748	18506	14812	30435	7963	15055	7494	19824	12432	25726	12289	23261	9604	13430	9689	19059	8222	14750	9633	19137	8118	17935	6166	14052	7992	15560	5166	8438	8731	15743	8865	17296	6668	14023	6307	10484	6289
CFTR_S813	9644	14938	9230	14203	7531	12288	5287	9493	8655	13047	8693	15028	8710	18442	12585	26787	5207	10985	6517	20125	8405	22122	5883	15551	8784	12346	9488	19768	7372	12357	9233	21959	8288	12588	7008	13886	8112	15863	5017	8459	9844	16629	7745	16135	6994	11831	5835	10315	6374
CFTR_S813	9666	16336	8047	15009	6572	11360	5353	8959	8024	12958	8856	15286	9507	18250	10828	26515	5463	11141	6937	21003	7670	21878	5572	15404	8655	12051	8452	20618	7880	13065	9235	19516	5696	12437	6132	12952	6526	15876	5188	8733	8619	16120	7831	18187	6879	12026	6165	10238	5888
CFTR_S813	9869	15146	6656	12018	6273	10626	5124	8505	7715	11706	9157	16513	9416	18416	10804	25949	6303	11639	9341	22293	7843	20987	6334	16205	8067	11121	7997	21923	8011	13994	9128	19105	7031	17245	6169	13325	5654	14487	4476	8294	9545	16851	7545	18649	6319	12232	5999	10940	5867
CHOP_Ser79	12053	17244	7640	14745	10633	15695	7839	12857	12008	20635	13865	22150	10785	20623	16927	36403	10764	24376	11365	26020	34551	44783	12567	24865	11381	16432	14054	25624	13023	19313	15225	26173	10981	16812	8938	17216	11379	22487	6262	9163	10546	16425	14466	29073	8570	15922	6754	13001	6558
CHOP_Ser79	12006	17195	8540	15832	10781	15768	7788	12873	12980	20988	12585	21983	10392	20240	18186	38370	12381	28020	10685	25859	18539	32342	11080	23513	11884	16268	15185	27694	11930	19698	16877	28631	10182	17338	8936	17017	11901	21353	6462	9611	10587	17868	14924	29640	7849	14745	6725	12104	6741
CHOP_Ser79	11989	16511	8413	15258	9667	17809	8106	13720	13271	20899	13267	21232	10576	21000	18852	38067	12695	25952	11373	26657	18823	32144	11491	23152	12136	16445	15499	28262	11436	18191	15351	24202	9799	16392	8965	16980	11258	20464	6454	9512	10078	16855	14049	27695	8955	15620	7254	13270	7605
CHOP_Ser79	10754	15284	10060	20572	9404	15917	8803	14341	8872	14738	10308	18134	9548	20227	14662	32770	9753	18888	9900	23822	15290	28097	11700	20735	11495	17371	12900	25707	9629	16078	12517	24848	8578	14777	7522	13370	10058	19357	5421	8412	9929	18048	11846	21989	8265	14795	7661	12192	6630
CHOP_Ser79	11007	16105	9521	21708	8614	15608	8314	13830	8757	14739	10149	17341	8991	22235	15087	34498	7995	17081	8817	21225	13511	26637	11812	21386	11331	16609	12375	25295	9334	15692	12136	22405	8814	14851	7719	13481	9549	18242	5386	8430	9772	21371	11150	20608	7864	13648	7325	11815	6370
CHOP_Ser79	10520	14928	9941	20002	9692	16878	9089	14136	9155	14318	9922	16306	9874	22119	14734	32155	7882	16546	8910	21531	13753	24783	11769	20382	11371	15690	12078	25370	9666	16278	12673	22032	9138	14528	7748	13125	9621	17559	5374	8059	9403	15590	11253	19728	8043	14378	7079	11885	6622
CHOP_Ser79	9514	12977	7118	14902	7807	12343	5396	9655	9278	14274	8918	14849	10589	17518	12008	26641	6639	11957	9403	19727	12184	21685	10454	19054	9278	13191	11134	22172	7925	13195	11317	19951	11550	15816	6733	12918	7817	15208	5032	8240	9628	16868	9391	16870	6946	12991	5722	9752	7315
CHOP_Ser79	9743	14276	6774	14886	8172	12854	5202	8282	9169	13263	8390	14399	10772	18654	12040	29273	5948	11458	10332	21454	10710	21651	8709	18882	9299	12981	11222	21783	7943	13486	11968	22054	7706	13322	6818	14307	7438	14793	5117	7970	9397	15762	9141	16100	7942	14427	5836	10378	6687
CHOP_Ser79	10301	14295	7315	14281	7438	12597	5343	9088	8979	13608	8644	14832	10978	19084	11776	28069	5893	11681	9613	21034	10396	22249	8036	17774	9428	13425	11169	21558	7737	13129	12050	20971	9616	15199	7620	13844	7117	14496	5202	7800	10504	17140	8907	16586	7914	12660	5724	10005	6970
Ck2-B_S228	13473	15787	8481	15528	11151	16114	8535	12419	13070	19749	13029	24282	13260	21265	18440	35620	16568	25343	15727	25703	24520	33983	13877	24204	13866	15409	18782	30777	14349	17490	22828	25408	12652	16137	12143	15806	15523	22465	8869	9039	15505	20596	21918	29177	14036	14900	15598	11927	9509
Ck2-B_S228	14418	16158	8523	15211	10477	15223	8144	12264	12329	18886	13436	20272	11434	21705	20930	36466	16653	23577	13781	24125	18808	30120	15814	23452	13837	16787	18822	28057	14479	18701	21550	27211	13654	15740	10896	15703	14427	19787	8742	9599	15541	19064	20162	27575	12757	14959	11754	12503	9643
Ck2-B_S228	14874	15849	9579	15941	12432	16172	8678	12102	12325	18712	13747	22250	11642	22558	20464	37473	16892	22907	14595	24514	19173	31606	16585	28006	13709	15543	18236	27993	14324	18880	19944	24781	14370	17006	11111	15540	14653	21281	8433	9449	15727	20123	20032	27596	10994	15164	11682	11897	10385
Ck2-B_S228	12954	14746	9183	18960	11638	17141	7493	13733	9052	14348	10798	16822	10927	20497	16260	30675	11812	13863	11852	20608	17850	24033	16061	20264	13260	15960	15768	24123	12295	14715	20198	22227	12961	15003	10010	13192	14156	17714	7572	8226	13972	16149	20192	21659	11376	13587	10187	10818	9480
Ck2-B_S228	12108	13854	8439	16363	8350	13897	7175	11671	9102	13876	10669	15857	10493	20130	15502	30717	9302	12722	10680	20234	15762	24832	15125	22055	12496	15278	13823	20504	11394	14409	17856	21811	11992	14779	9833	13333	12157	18551	7393	8789	13429	15873	16051	18852	10962	13199	8814	8851	8979
Ck2-B_S228	12601	13915	8689	15922	9891	15295	7498	10632	9243	13927	10183	15266	10159	19837	14927	29622	9174	12833	10462	19617	14590	24109	14226	21167	12771	14479	13519	21558	11089	13124	17907	20808	11799	14330	9565	12748	12018	17843	7101	7259	13810	15584	14489	17368	10776	13078	9234	10003	8749
Ck2-B_S228	13047	14528	8479	14270	8516	12263	5422	9220	9187	12991	8980	15143	10651	18443	13864	26927	7661	11232	10744	21191	12399	22345	9598	16100	11231	12573	13205	19951	10799	12741	15065	22582	12518	13361	9757	14043	11731	15937	7259	8089	13969	16310	15370	15800	11011	12020	9473	10275	8553
Ck2-B_S228	12240	13755	7275	13142	7819	12484	5596	9910	9023	13287	9836	15241	10801	17761	15971	27888	7892	11423	10222	21996	12440	22164	9735	15604	11721	12978	13517	21383	10212	12859	15434	21023	10927	13093	9923	12469	11360	15891	6951	7657	14826	17351	13207	17946	10594	12814	9229	10284	7986
Ck2-B_S228	12414	14668	7651	14523	7376	12147	6403	10374	9004	12658	9986	15575	11474	17734	15030	27340	7871	11470	10570	21746	12851	22175	9540	15890	11156	13373	12918	20482	10839	12654	15284	23953	10629	12706	9627	12253	10923	16379	7512	8238	14912	17232	13006	18345	10044	11917	9411	10393	8401
Cofilin_1_S2	11764	17612	7707	14962	10409	15639	8311	12478	13752	21010	14734	22232	11324	21101	17653	36660	10408	24193	11643	26596	29440	44626	12650	24981	11956	16510	19316	27010	12468	19203	13971	26286	9449	16815	8630	17489	10839	22329	5902	9134	9490	16590	14729	30441	7968	15705	6818	12898	6482
Cofilin_1_S2	10079	15177	7917	15026	11332	15335	6243	10320	11759	20638	14003	20556	9590	18919	17855	35766	10759	24152	11532	29250	25298	40382	13661	29197	11039	16289	12453	24394	13525	18690	14226	28414	9383	19420	7811	16700	10330	21868	6186	10550	9283	15541	12842	29748	7615	15360	7051	12659	6118
Cofilin_1_S2	11356	19256	8215	15967	9820	13991	7207	11422	12386	20130	14302	20593	9701	20425	18682	35110	10612	23879	10959	28955	23263	37761	21536	29493	12675	16946	13323	25680	11142	19172	14588	29286	9330	17786	8219	14300	10119	20804	6596	11371	9157	15271	13501	30435	8083	16321	6833	12972	6720
Cofilin_1_S2	10767	15590	9707	20370	9942	16939	9364	13980	10025	14726	11100	18183	10744	20803	15778	33554	8557	18506	9390	23954	14883	26258	11618	20636	11622	17282	11942	25602	9853	16148	13119	24664	8140	14458	8553	14611	9262	19992	5300	8412	9897	18451	11857	22287	8068	14671	7751	12220	6728
Cofilin_1_S2	8493	13202	10194	17604	9407	14968	6834	12414	7226	14301	11391	18599	9168	20349	15943	30712	7230	15790	9038	22154	14978	30587	14358	25371	10144	15952	10784	21794	9057	15606	11331	19083	7948	17427	8217	14086	8572	17340	5647	9383	8833	15462	10299	19499	7634	14188	7555	11251	6529
Cofilin_1_S2	9293	14000	9558	16854	9824	15928	7857	12408	7369	14254	11661	17467	9466	21111	15542	30329	7052	15153	9112	22708	16232	27728	14407	22666	10709	15236	11214	19941	9687	15805	11505	19219	8795	18056	8275	14530	9837	17944	5883	8727	9164	16641	10661	20496	8415	14674	7357	11680	6495
Cofilin_1_S2	9267	13119	7640	14702	8083	12557	5578	8804	9747	14205	9084	14974	11537	17551	12893	27014	6233	11904	9460	19958	11138	21435	10035	19416	8998	13281	11489	22567	7883	12991	11249	20448	10341	15112	6740	12574	7350	15258	4860	8059	9235	16446	8642	16706	7717	13049	5846	9700	6982
Cofilin_1_S2	10367	14933	7301	14004	6837	10621	5368	9546	8865	12905	9198	16051	11060	18778	13792	27064	6330	11829	10463	20100	11158	20822	7528	16459	8914	12022	9086	19589	8401	14552	9561	18579	6634	13420	6411	13479	7323	14925	5724	9329	9236	16478	8187	16225	7142	13108	5788	9644	6192
Cofilin_1_S2	8559	15653	8345	12721	6709	11374	5416	9702	8716	12910	9097	15653	10536	19174	13787	26878	6062	11243	9484	21355	10517	22647	8254	15259	9023	11980	8988	19645	8304	14660	9460	19071	6754	14568	7956	13005	7196	15345	5778	9595	9808	17147	9013	17646	7406	13188	6109	10819	6541
Cofilin_1_Y139	16712	15601	10788	14674	14112	16149	10779	12988	13170	20364	14236	23584	14337	21275	20270	35346	15583	24424	16282	28310	26813	34289	15926	24201	15287	15428	22052	31335	16217	17243	24689	26401	15056	16343	12538	15699	16308	22460	8243	9191	15558	20410	26139	28592	20320	14863	13955	11972	12728
Cofilin_1_Y139	16174	15037	12193	18994	13612	14135	8185	10683	11062	20205	12478	20180	11500	19971	19103	32849	12877	21613	15681	26369	26811	35495	19465	24411	14133	15126	19997	25207	15239	16791	22378	24178	16867	16786	12324	14103	16315	18136	8537	9736	15556	19681	20854	29049	14243	15061	12312	11906	12350
Cofilin_1_Y139	16175	15536	10711	19303	12714	19958	6979	11791	9814	19840	11868	20523	11288	20436	18097	32393	12843	23297	14355	27282	26839	33961	20821	25414	13202	15171	18610	25222	14377	16918	20981	24604	15939	17831	12048	13804	15016	18484	8052	10192	14171	19072	20287	29646	12429	14473	11921	12000	11966
Cofilin_1_Y139	16070	15327	12366	19179	13649	17079	9298	13186	8446	14729	10805	16763	11796	20501	17358	30573	11326	18714	12857	21148	18283	24618	16937	20256	14567	16123	17774	22668	13451	14613	21094	22016	14197	14745	12467	13966	15444	18424	8849	8264	13795	16150	19005	21755	12779	13595	10816	9942	11120
Cofilin_1_Y139	14672	12544	9968	15102	9671	13247	7002	11100	6611	13413	9509	16211	11439	18467	15425	28362	9794	14493	11944	19877	18538	26222	14572	22396	12098	13310	15611	18487	13127	14801	17829	18897	15615	15436	11508	13190	12372	15221	7313	8655	12833	15823	15817	17906	9721	12092	10679	10476	11803
Cofilin_1_Y139	13809	12359	9516	16107	8608	12574	6388	11192	7481	13648	8928	16295	10347	18589	16812	29048	9463	14533	11539	21547	18772	25820	13796	18781	11619	13722	15272	19372	12049	14835	16911	19967	14465	15284	10779	14237	11776	15558	6983	8982	12698	16066	14275	17050	11318	14322	10756	11165	11109
Cofilin_1_Y139	14731	14415	10322	14340	9420	11579	7073	9044	8323	13503	10336	15623	12237	18398	14599	27231	7363	11335	10778	21886	12108	22179	10873	16212	11282	12893	15142	20515	12031	12825	16197	21070	15159	14049	10944	13677	12353	15538	8336	7897	12746	16199	14218	17756	11770	12294	9722	11580	10456
Cofilin_1_Y139	14750	14954	9350	12333	7656	10514	6640	9160	7175	12675	9676	15697	10869	18693	11428	25793	8373	11233	9970	21252	12758	21027	10496	15529	10141	11385	13041	18104	12077	14234	15300	17510	13006	12196	9519	13278	10912	14078	6742	9242	12119	16714	12908	17760	11153	12422	9699	9995	10701
Cofilin_1_Y139	14791	15307	8057	12451	6874	10420	6093	9698	7874	13107	9632	16030	10762	17255	12171	26388	7819	11275	11393	22103	12180	21528	10270	16730	9749	10865	12357	18393	11262	14653	14402	18657	11056	12293	9485	13766	10173	13961	6196	9399	11931	16646	12613	19066	10961	12456	10177	11172	10587
CREB__S111	13380	17654	7935	14911	10653	15408	8408	12270	14129	20980	14936	22753	11657	21301	19318	36645	10871	24660	12764	26594	25976	42814	14068	24696	12435	16335	17678	27632	13472	18893	17181	26310	10083	16538	10750	17954	12677	22047	6386	8722	11300	16688	19246	30839	9767	15875	7755	12080	7022
CREB__S111	13045	17130	8077	16148	11055	17206	9175	14578	14034	21490	14660	21902	12395	22703	18032	42412	11576	27561	11783	26221	20880	34395	12918	23757	12516	16365	16878	26955	12159	19556	17679	29744	11871	17644	10349	16974	12989	21486	6461	9453	11339	17349	16504	28619	9771	15242	7745	12239	7446
CREB__S111	13020	16710	8070	14016	10418	16633	8503	12828	14059	20190	14244	20930	11965	19716	20070	37141	12328	25942	13287	26702	20706	30724	13671	22838	12900	16226	18231	29807	12551	18816	18970	25552	11153	17051	10541	16378	12623	20646	6250	9423	11391	18518	17290	28121	10222	15595	8046	12803	7879
CREB__S111	12562	15889	10016	19948	10339	16884	8653	13924	9998	14617	10855	18308	10695	21017	17054	33664	9197	18768	10435	24183	16096	25687	12780	21084	12077	17131	14510	25801	10677	16250	14470	23854	9747	14797	10077	15813	11102	20202	6100	8505	11164	18916	14352	22258	9880	14544	8728	12142	7217
CREB__S111	12040	15556	9653	19951	10733	15479	8631	14458	10006	14500	11423	19135	11580	23030	16256	34890	8093	16871	10405	21978	15734	27676	13048	22019	11921	16526	13195	24164	10208	15915	13831	23298	9883	15173	8979	13339	10526	18510	5917	8494	10209	16320	13598	20055	9450	13854	8230	11905	7108
CREB__S111	11725	14955	10466	20113	10354	15288	8861	14141	9572	13859	11533	16599	11055	21093	15114	32124	8370	16556	9862	21555	14947	24324	13555	20462	11942	16005	13414	24591	10467	15749	13899	21939	9811	14423	9481	14690	11223	17351	5448	7802	9998	15341	13771	19742	9362	13426	7901	11098	7269
CREB__S111	10624	13512	7502	14298	8365	12741	5445	7855	10004	13810	9313	14820	11672	17762	13243	28524	6392	12056	10044	20301	12922	21626	10613	19356	9950	13362	13504	22763	8646	13032	12756	20555	9152	13302	8120	12087	8815	15376	5418	7949	10311	16766	10634	16349	9197	12952	7008	9869	7664
CREB__S111	10793	14038	7824	15649	8468	12944	5792	11172	9992	13647	9201	14794	11946	19065	12592	29407	6162	11414	10362	21315	11252	21990	9169	18909	9795	13095	11690	21476	8434	13039	12500	20640	11244	14894	8264	13423	8409	15671	5448	8125	10238	16413	10016	16714	8936	12725	6685	9818	7018
CREB__S111	11736	14484	7263	13094	7779	12610	6223	8811	10032	13264	9046	15008	11241	19468	13828	30630	6128	11528	10246	21560	9262	22184	8715	17529	10537	13668	14279	22528	10321	13205	13652	21112	8616	13014	8137	13374	8370	14431	5712	8506	11057	17287	10881	16785	10562	12641	7279	10046	7192
CREB__S117	12190	15685	8358	14842	10593	16697	8266	12136	14439	19918	13930	20797	11304	20973	17502	35589	10908	23970	13207	24967	21251	33235	12461	24285	12073	15388	18907	28760	12155	17381	19861	26722	11830	16408	9925	15718	13881	21871	6413	9617	11978	19716	18667	28499	10611	14733	8856	11528	7576
CREB__S117	12173	16039	8903	16547	10441	17265	8319	13602	13528	19050	13944	22714	11671	21735	18328	36926	10206	22389	12771	24687	19262	34367	17513	28245	11881	15891	17316	28464	12240	18962	18503	25914	12691	16805	10257	16015	13027	20728	6536	9696	11412	19551	16904	27884	9667	14524	8565	12502	7881
CREB__S117	12313	15201	8837	16141	12735	19924	8124	11735	12778	19179	13530	20913	12467	21784	19920	36609	11077	22026	11992	24624	15863	28554	16934	24356	12328	16500	18320	28530	12697	18599	17177	25420	11393	15606	10449	16227	12457	20031	6446	9725	12288	20351	18050	27516	9575	14702	8041	12226	8025
CREB__S117	11261	15421	9512	19033	10065	16119	8018	13978	9725	14653	11426	16771	10513	20548	15447	30112	7673	15973	9964	20714	14722	24891	12839	19228	11512	15820	13470	22511	9839	14212	15564	20628	9783	14194	9538	14662	11996	18524	6808	7856	10145	16017	14529	19047	9297	13678	7060	9677	6967
CREB__S117	11306	14697	8322	17476	9820	14922	6838	11886	9792	14101	10794	15567	10751	20883	16295	30400	6619	12936	8462	20741	14342	25002	11971	20984	10927	14544	12118	21908	9967	14126	14655	20377	9770	15195	8914	14054	13092	18955	5692	7681	9711	15620	12962	17734	8757	13115	7385	10206	7092
CREB__S117	10216	12749	7968	15098	8566	14127	6192	10806	9817	13392	10205	15011	11600	19297	15258	29776	6283	12415	8603	20447	12487	23713	13143	31549	11017	14146	12774	22457	9120	13519	14691	20563	10275	14128	8215	12296	10679	17264	5540	7621	10291	16241	10498	18322	8825	13168	6837	9745	7558
CREB__S117	10750	14530	7453	14346	7787	11942	5418	9213	9980	13549	9585	15639	10248	18893	14705	27328	5683	11114	8427	21061	9994	22127	7998	16328	9787	12829	12446	21322	9005	12460	12371	19960	10938	14088	8525	13558	10575	15119	6309	7778	10728	16467	11373	17435	8911	12460	7168	11701	6818
CREB__S117	10673	14878	7797	13246	7084	11843	6472	11345	9653	13085	10317	16114	11495	17766	13265	27678	5628	10837	8687	21336	10423	22617	7802	17581	9694	12545	11516	18706	8787	12901	12500	21304	9053	12960	7837	11946	10296	16185	5850	8088	10395	16237	10577	17942	8278	11808	7281	10144	7205
CREB__S117	11953	14963	7582	14095	7499	11837	5990	11587	9444	12412	10630	16296	12209	17835	13858	28909	6381	11943	9664	19734	11981	22080	8174	15816	10378	13338	11884	20224	9512	12990	11886	23695	8408	12371	8687	12898	10669	15389	6394	8381	11653	17285	11944	19370	8342	12243	7338	10903	7000
CREB__S133	15123	17750	8472	15172	11349	15478	8436	12033	12738	20637	13605	23119	9947	20966	17447	37350	13035	24461	13336	26312	19829	39927	14239	24536	15752	16077	18296	26946	16903	18720	20632	26838	12666	16913	11660	17685	13222	22076	8280	8486	18793	16944	22727	30420	13268	15692	11922	11488	6210
CREB__S133	10809	13360	8731	16378	11581	15789	7891	12628	12400	20849	14448	22351	10460	22392	17544	38099	11673	26582	12229	26299	21012	34114	13727	24123	15963	15457	18186	25648	16635	18702	21006	29066	12441	20289	11652	17027	14376	21919	8973	9722	19819	16868	21935	30553	13737	14873	13922	12763	6630
CREB__S133	16600	17565	9067	16086	11900	14166	8984	11830	11947	21286	14787	21179	10100	20458	19052	33564	13882	23476	13863	28551	27153	38319	14957	25211	16865	16292	17076	25437	16366	19309	21201	28451	13655	17620	12125	14183	13640	20025	10219	11241	20557	15498	21999	31056	15838	16761	15259	12713	6913
CREB__S133	14051	16102	9667	19676	9409	16641	8280	13739	8670	14474	10295	18212	9843	20748	14904	34350	9781	19487	11451	23589	14876	28436	14414	22182	15641	17177	17242	26127	13588	16410	17877	22949	12919	15000	10851	16179	12451	19134	8061	8588	17325	18753	19916	22071	13859	14394	14595	12001	6332
CREB__S133	12233	14482	9343	18969	10015	18646	8315	16038	9133	14283	11015	18419	9503	21735	15331	34236	9642	16677	10974	21975	16955	29392	14638	23194	15418	16069	15826	23224	14245	16360	17380	22867	13080	17403	10714	13108	12474	17331	8518	8197	18124	15935	19387	20185	13396	13906	14859	10651	6673
CREB__S133	13024	13777	9396	17387	10728	15579	8109	12773	8459	13881	12413	15946	9843	20805	16766	29769	9106	13767	11740	22521	18507	29374	17232	24347	14981	15612	14513	19766	13858	15937	17660	19075	13383	17216	12764	14443	12464	16849	9212	8742	18394	16347	20208	19824	14757	15421	14797	11539	7090
CREB__S133	11639	13428	7775	14335	8671	12936	5887	7886	8939	13619	8484	14533	11285	17881	12109	27895	7811	12363	11457	20530	14471	21659	11948	19670	13522	13586	15668	23454	11823	13137	16877	20936	11111	13037	9437	12913	10429	15152	7190	7889	16981	17294	15130	16501	12242	13085	11010	9849	6646
CREB__S133	13202	12738	8011	17047	8911	12460	6311	9041	9289	13061	9289	14665	10974	18217	12243	29347	7520	11271	10583	21161	13067	21163	10529	17742	12972	13204	14059	21589	11728	13035	15716	18709	12037	14261	9680	11697	10767	15208	8139	7829	17365	16657	15120	16465	11928	13408	11383	10086	6530
CREB__S133	13207	15373	7813	14346	8081	10650	7561	9958	9041	12807	9536	15952	11037	18999	14820	26508	7911	11236	12222	20308	13440	22508	11393	16035	12897	11746	11757	18027	13338	14485	15485	19050	9624	12058	10869	12255	14386	14616	9435	10634	17688	16632	16002	17546	12725	13325	12022	9847	6633
Crk__Y108	16580	15700	14208	16219	16146	17154	12470	11633	14753	19802	16822	20422	16442	19938	28831	35133	23316	22989	21540	24664	28831	32802	21729	23850	16785	15080	25658	27873	19002	17351	28142	26522	17064	16607	14417	15537	17489	21866	8111	9420	14406	19413	22426	28079	14950	14570	12477	11339	11584
Crk__Y108	15029	14791	14123	17149	15004	15926	11322	12860	12988	18500	15652	21380	15494	19767	26948	35060	21764	22769	20349	24935	30148	33959	24207	25387	15813	16249	23727	27253	18241	18199	25058	24966	16330	16824	13309	15415	15942	19989	7832	9639	13170	18472	20374	27661	13102	15032	10902	11800	11297
Crk__Y108	15480	15712	13806	18846	15508	15626	9852	11718	12912	19743	15229	20866	16789	20905	25072	32255	22017	23296	22382	27560	28946	33402	22323	23330	14966	15325	21835	24829	16880	16464	22895	23830	15463	16721	12736	13563	15453	18451	8478	9901	13499	19479	19898	27858	13746	15944	11024	12259	10163
Crk__Y108	16209	14815	14665	17705	14246	15112	12053	13475	9105	14312	12771	16636	15914	20416	23102	30160	16048	14066	17891	20257	20901	23740	18537	19259	16605	15087	22207	23439	15671	14109	22961	21546	13872	13890	13311	14248	16177	18937	7295	7781	11673	15317	17640	19144	12061	13507	10454	9805	10774
Crk__Y108	14333	13753	12478	17119	13114	14312	10078	11908	8437	14087	11338	16542	14249	19915	21394	29442	12907	12858	16006	19043	19807	24180	17920	20116	14097	14247	18092	20505	14139	14854	19486	19692	16418	16867	12413	14210	13470	17152	6483	8276	10960	15964	15063	18122	11127	13303	9685	10138	8794
Crk__Y108	13272	13373	11878	15253	11110	12998	8851	11272	8041	13241	11380	16095	13957	19003	20696	27984	14275	13932	16686	19468	21366	24504	15210	17914	12909	13629	16805	19168	14374	14561	18562	19918	13314	14677	11511	13950	12399	14847	6775	8665	11604	16048	13226	17063	11702	14403	9670	11175	9740
Crk__Y108	14442	14946	11674	13771	12377	12182	9611	10122	9275	13432	9636	15252	15144	19073	20793	27248	11353	11025	17693	20837	18123	18824	14729	16003	13521	12919	20281	21617	13722	12167	20306	19487	12905	12416	12382	13765	12658	15289	7615	7563	12635	17399	13955	17270	11422	12393	9190	9898	9849
Crk__Y108	15221	15892	11437	13484	10772	11296	9098	9973	7976	13176	10798	15838	13379	17954	18434	26781	9518	10773	15593	21076	16519	21278	13116	15517	11230	12127	15928	19762	12682	13268	17571	21212	11991	13229	10647	12675	12258	16214	6918	8634	11385	16170	12277	17336	10122	11768	8743	10259	9391
Crk__Y108	14379	14904	10086	12720	9246	10476	8163	9399	7912	12877	12021	17378	14210	18736	18174	26603	9904	10832	17548	22006	16742	21369	13451	16158	10910	11492	14652	18673	13837	14551	16410	19262	10280	11803	10987	14095	10795	13933	7075	9752	11081	15808	13347	18977	10747	12279	9496	10409	9842
Crk__Y221	12540	19212	8155	15661	10420	14919	8184	13617	12117	20358	14761	22015	10963	19680	19215	36730	11973	26165	13620	30632	30054	43962	14028	43380	11406	14935	12872	24064	12278	20422	13303	24861	9130	19270	9470	16583	11277	20670	7050	11012	10769	18974	15874	33216	9044	16904	7228	12995	6282
Crk__Y221	11518	17890	8046	15681	10518	15783	7983	11946	11923	20080	13189	21690	10511	19772	17324	35942	9979	25164	12442	30865	27279	41981	16292	34221	11717	15915	12950	24274	17634	19720	16317	28415	10148	17669	8750	14303	10233	20561	6913	10164	9993	17266	14180	31263	8393	16344	6987	13231	6916
Crk__Y221	11631	16602	8407	15297	10095	14488	6346	10066	11724	19735	13506	20817	9892	19531	18434	35584	10804	23609	12746	29242	25849	37721	15765	28430	12110	16409	14971	25214	11345	19314	14805	28415	10409	17368	8917	15057	10527	20461	6726	10455	9833	15372	15734	30397	8609	15866	7272	12391	6649
Crk__Y221	10260	15930	9780	16985	13019	16841	7891	12741	8344	15138	11677	19210	9917	20636	14352	31527	8512	17535	10455	25822	15950	30549	13859	25178	10636	15459	12317	23491	10317	16828	12297	22705	8831	18347	8824	16869	9802	23232	6699	10173	9916	17258	11873	20972	8483	14864	7791	12016	6553
Crk__Y221	9759	14436	9403	18112	9905	15396	7352	15435	8171	14253	11137	18548	9488	20349	13893	30163	7768	15806	11672	22948	15544	30126	13671	26763	10692	15554	11390	21399	9618	15993	13249	21702	9029	17364	7970	14378	9629	17862	5960	9371	9627	16872	11116	19753	9215	14599	8310	11614	6366
Crk__Y221	9418	13298	9769	17078	10177	15154	7569	12480	7704	14131	11958	17225	9504	20254	15127	30130	7443	15301	10086	21866	15092	27987	13324	21455	11355	14708	11888	20115	10186	15781	10995	18873	10015	17378	8361	13968	9165	16836	5920	8809	9847	15479	11344	19554	8916	14789	8047	11461	7022
Crk__Y221	9518	14857	7399	15510	6358	10642	5565	10187	9130	13572	9575	15898	10552	18156	13726	26805	6940	13244	9483	21675	11782	25248	8280	16677	9446	12924	9279	18730	9226	15400	10634	19250	6893	12751	7293	12480	7321	15791	5171	9365	9656	17650	9167	17526	7645	13551	6349	10429	6595
Crk__Y221	10216	14695	6764	14621	6862	10451	5745	9776	8841	12869	8938	15605	11048	19355	12998	26712	6613	12374	9921	21162	12205	22812	7427	15956	10466	11932	9499	18717	8568	14020	9815	17957	7802	13378	7425	13131	8046	15746	6038	9563	7792	22366	9276	16685	7358	13269	6303	10744	6164
Crk__Y221	10162	15077	7356	12440	6635	10785	5655	9430	9001	13070	9257	15435	10316	19229	13195	26769	6509	14454	10113	21770	11296	22068	7535	15767	9416	11854	9619	19372	9077	14440	9624	18231	7783	15370	7360	13144	7670	15511	6113	9760	10036	16559	9384	16873	7659	13257	6435	9875	6659
CTNNB1_S33	10663	17282	7569	15737	10078	16445	7535	12003	11868	19193	12650	21296	10684	20070	14056	33732	9286	23168	11328	27696	23235	37664	10752	26454	10970	16362	12679	26168	9498	18163	14056	26337	8046	17227	7046	13973	9066	19211	5781	10654	8831	17625	12790	29485	7273	15567	6353	12111	6428
CTNNB1_S33	10435	16720	8849	17567	10937	16829	6844	11179	10953	18578	11453	20095	10850	19976	13943	34125	8607	23526	12983	27656	18816	31882	14873	27251	10378	15219	10830	24176	8759	16307	14030	23422	8266	15921	6744	13515	9180	17891	6150	10018	8616	17831	12353	29347	7714	15953	7166	12268	6363
CTNNB1_S33	10194	14680	10179	18767	11982	17699	6027	10237	9972	20324	12578	20450	9455	19877	15367	31915	9636	21817	10563	26514	18619	34742	13088	26309	10755	15256	12755	25742	9490	16929	12715	24112	10069	18688	6981	13339	9182	18445	5673	9867	9879	19275	13497	29139	6102	15413	6598	11649	6812
CTNNB1_S33	9182	13690	7367	14651	9021	14292	6602	12841	7893	13610	10447	17051	10106	17689	15057	29362	6784	14626	8233	20040	9808	21401	14309	22373	9856	15254	9836	19446	8933	15819	10083	18675	8751	15629	6836	14136	7520	17065	5465	8796	8378	16280	9816	18618	6971	13778	6516	11762	6606
CTNNB1_S33	8999	13209	7268	14587	8474	13865	5989	11851	8496	13790	9862	16614	10370	18169	14180	28591	6454	14084	8004	20142	15220	25519	11516	20224	9458	14138	8895	18139	8260	14985	8883	17713	8278	15043	6530	13315	8128	15410	5558	8893	8369	17759	8903	17916	7224	13657	6535	11191	6274
CTNNB1_S33	9350	12474	8264	15804	8215	12691	6305	10456	7603	13794	9819	15551	10507	18829	15058	29012	7744	14990	8515	20952	14441	26371	11251	20782	9710	13390	10227	19143	7772	14613	9605	19454	9088	16231	6790	14417	8290	15555	5892	9074	9689	16108	8963	17022	7139	13331	6745	11144	6638
CTNNB1_S33	9852	14423	6884	13662	6453	11543	5000	10268	8396	12710	9461	15570	10715	18332	10617	26162	5997	11274	8457	21960	8719	21933	6229	16181	8367	11402	8691	18580	7960	13143	10473	18985	6461	12703	6233	12193	7195	14360	5283	9896	8583	16739	8775	17275	6802	12326	5917	9495	6244
CTNNB1_S33	9384	15310	6648	12526	6341	10690	5097	9311	8320	13116	9135	15847	11136	18387	10123	25884	6071	11738	14518	23876	9268	22361	6370	15732	8191	11351	7902	17568	7956	14226	9575	18367	5907	12176	6390	14144	6455	14337	5107	9653	8677	16540	7943	17557	6473	12307	7007	10669	6364
CTNNB1_S33	9838	15107	6748	12278	6271	10958	5250	9215	9008	13065	9660	16016	10195	18023	11332	25840	6224	11194	9006	21386	8694	21542	6978	16569	8248	11455	8676	18027	8435	14509	8875	18386	6335	13007	6789	13608	6780	14272	5033	9589	9763	17179	7865	18957	6850	12508	6135	10410	6299
CTNNB1_S675	9583	18975	6474	15777	8257	15563	5874	13236	8154	19518	11036	23557	6532	19220	12167	35832	7253	26953	6576	28555	24602	44056	13569	44504	9696	15168	8837	24544	10097	21282	8620	25671	6600	17674	6714	16241	8744	20669	5728	11224	7903	17960	9821	32714	5401	16512	5294	12886	4715
CTNNB1_S675	8137	14536	5904	15725	8211	17708	5280	11266	6861	21465	10840	21672	6701	19322	9447	37435	5422	25156	5294	28179	12137	39628	5436	30263	9658	15774	8412	25169	7491	19831	9039	28076	7499	19700	7570	15389	5993	22721	4947	10124	7118	16136	7569	30246	5050	15543	5232	12809	4720
CTNNB1_S675	10048	16369	6840	15413	8604	16942	7181	13895	11293	20996	11097	21535	8082	21584	9315	38381	6140	25775	4984	26532	9766	32588	5890	22712	10540	16312	9046	27897	8132	18469	9004	26742	6309	17429	4996	17095	7932	20863	5724	9880	7006	17076	7832	27968	6184	15814	5292	13268	5800
CTNNB1_S675	8052	15527	7727	16737	8035	17187	5905	12535	5015	15211	8915	19226	5677	20598	8707	32591	5218	17504	5658	26486	10550	32402	9119	25009	8488	16032	8810	25264	8249	17255	9189	22604	5391	19238	6397	16735	7216	19808	6490	10437	8011	17553	8193	21811	6806	15137	6696	11653	5396
CTNNB1_S675	7002	13901	7212	17985	7360	17836	5786	12642	4533	15059	7761	18317	5660	20389	8265	31725	4589	15579	5583	21855	9187	31351	5739	24292	8297	15378	7369	22646	7471	15510	9329	20636	5131	19070	5898	13973	6448	20242	5242	9122	7023	16375	6963	20034	6906	14527	6610	11282	4821
CTNNB1_S675	8430	14865	7095	20458	7897	17812	6305	15838	9021	14410	7985	17393	5629	22040	9430	32482	5237	16249	5230	21883	8808	24539	9871	20990	9748	16010	6487	24150	7761	15752	9628	23348	6594	14696	5936	13215	6796	17475	4515	7800	7116	15291	9199	19372	6290	14204	6237	11829	5099
CTNNB1_S675	7897	15322	5979	15355	5522	11261	4295	9904	8008	13659	6432	16070	7690	18896	9441	27340	4936	13954	5722	20711	8168	25558	5477	17221	8165	12998	6829	18736	6848	14795	7092	20049	4571	13779	5929	12132	4183	15931	3686	8427	7285	17757	5995	17772	5437	13709	4813	10138	4875
CTNNB1_S675	8097	15472	5526	14742	5777	10948	4380	9338	7668	13338	5972	15546	7245	18861	7835	26739	5088	12595	5691	20506	6804	22614	3779	16559	7705	12607	5696	20532	5947	13595	6483	18744	5228	14752	4125	13680	4352	15244	4136	8958	7049	16814	5695	16839	5376	13244	4608	9862	5069
CTNNB1_S675	8996	14133	5907	15405	6381	12675	4320	9806	8704	13566	6372	14980	8209	18982	7365	27934	4347	11381	5790	20858	6136	22026	3952	17666	8025	13245	6126	21420	6511	13050	8501	20484	5929	15495	4122	13150	4325	14761	4156	7758	8046	16481	5786	16472	6364	12434	4709	9954	5987
CTNNB1_Y654	10913	16924	8730	14956	10206	16038	7472	11177	13815	19706	15366	21584	12780	19534	18847	33743	11094	24267	13577	25693	23217	35743	14406	27269	11723	15811	15477	27109	10614	17921	16195	26374	9737	17533	8012	13948	10385	19361	6362	10300	9470	17256	14643	29944	8164	16041	7107	12004	6901
CTNNB1_Y654	9788	14560	10154	17748	11219	15668	8280	12181	12415	20096	14246	20415	12688	20350	17890	31929	9918	21161	12108	26528	18951	33313	15465	27597	10631	14940	14075	26316	9831	16841	14299	23894	9461	16539	7795	16086	10389	18620	5896	9293	9521	18717	12849	28260	7372	14337	6581	10741	6897
CTNNB1_Y654	11131	15800	9735	16741	13717	17249	8496	13141	14222	18857	14986	21015	13542	22204	19967	34747	11866	22500	12175	24952	16207	31921	16569	29825	11658	15859	14866	26705	10873	18801	14583	24359	11833	18264	8155	15791	10626	22118	5845	9448	10169	20495	13001	27864	7940	15440	6912	11652	7513
CTNNB1_Y654	9673	13663	8244	15635	9331	14375	7066	12834	9827	13800	12670	16581	12947	17538	19160	29414	7981	15014	10569	18434	17324	25357	14419	22001	10588	15189	11489	19521	9718	15803	12115	19138	9802	15927	7618	13938	8815	16528	6427	8893	9187	16845	10749	18565	7589	14337	7172	11657	6819
CTNNB1_Y654	9530	12682	7923	15077	8911	13449	6538	11557	9087	13570	12256	16073	12795	17955	18018	28172	7467	14365	9788	19435	14269	28077	12911	21491	9841	13809	10137	18642	8760	14728	10072	18154	8996	15732	7192	13088	8620	15466	5783	8005	8788	15826	9741	17960	7171	12401	6540	10241	6480
CTNNB1_Y654	10104	14379	8994	16009	9631	15140	6698	10345	10982	14177	12462	16242	12592	19703	17667	30110	6730	12789	9773	19769	12086	23729	11867	21533	10770	14857	10735	21799	8477	13383	12440	19314	8094	14477	7268	13862	10368	18537	5278	7284	8577	16269	10039	16716	7462	13022	6684	10263	6720
CTNNB1_Y654	10455	14717	7722	13618	7192	11031	5798	10272	10474	12911	11389	15760	13205	18437	14595	26569	6559	11363	9500	22321	9929	22119	7397	16214	8994	11270	9262	19221	8407	12990	10400	20810	7224	13132	7116	12272	8341	13749	5833	9850	9266	16904	8881	17511	7205	12267	6429	10742	6724
CTNNB1_Y654	9961	15016	7140	12552	6850	10138	5939	8938	10093	12593	11251	15626	12816	18823	13959	25768	6310	10940	9617	18569	9956	19615	7305	15508	8358	11342	8854	19373	8075	13885	9398	18867	6629	12659	7038	13334	7479	14071	5653	9060	9046	16497	8404	16765	6951	12004	6465	10377	6419
CTNNB1_Y654	10398	15266	8244	15400	7612	11630	6355	10147	10678	12961	11244	15663	13866	17500	15473	27056	5969	11319	10064	21536	10049	20183	7974	15873	9666	12737	10660	20322	8027	12435	10442	21526	7208	12598	7048	12588	7833	16183	5390	8290	10120	16909	8879	18408	6945	11623	6428	10296	6341
DVL1_S679	10827	17490	7928	16195	9187	15950	7004	11886	11541	19274	14430	22898	10301	18319	17979	34928	11978	26987	11716	28173	33120	45608	17553	37953	10699	15216	12825	24947	15195	20183	12452	25882	9086	18100	8655	15479	10780	20652	6716	10905	10114	16973	14046	31714	8037	16174	6605	12700	6412
DVL1_S679	9193	15337	7627	15063	11290	16237	6436	11079	10576	20618	13513	20522	9857	19612	17752	36512	10393	25326	10937	28546	26722	40969	12929	28816	10610	16399	12454	25183	10026	19220	13612	28450	8610	20182	7737	15970	9861	21657	6206	10286	9108	15605	12465	28937	7476	14867	6818	12615	6328
DVL1_S679	10842	15267	7808	15059	10860	17143	8657	14239	12852	20534	13779	20945	10673	21319	17739	37461	10913	24286	10501	25521	18895	32928	11073	22688	11523	16033	15799	27536	11053	18108	14721	26655	10565	18894	8140	16332	11052	22013	6174	9576	9722	16660	13908	29192	8151	15543	6899	11582	7120
DVL1_S679	8992	14784	8899	16555	10245	17035	7009	12408	7014	15049	11364	18670	9623	20279	14348	32044	8544	17853	9825	25910	15607	31371	13559	25637	10461	15995	12205	27605	10279	17023	12273	23130	8901	18719	8306	16013	9858	19228	6435	10667	9285	17203	11160	21820	8462	15223	7061	11507	6495
DVL1_S679	7919	13490	8622	17783	8900	15603	6718	12636	6628	14276	11119	18370	9067	19933	15394	31882	7489	15633	9379	21866	14605	29023	12775	24831	9945	16394	10862	23292	8745	15558	12145	20455	8058	18137	7835	13854	8381	18127	5620	9264	8351	15817	9781	19053	7550	14200	7152	11555	6388
DVL1_S679	9358	13739	9436	18783	9489	19253	7586	16748	10277	14141	11377	17272	9971	20818	15194	32959	7544	14818	9014	21962	14956	25983	12045	20321	11106	15968	11811	22298	9462	15844	13109	22119	10402	15881	7398	13073	8892	16609	5779	7998	9092	15534	10592	19152	7656	14634	7082	11712	6953
DVL1_S679	9136	14841	7047	15299	7038	11013	5185	9802	8692	13303	8972	15725	10668	18778	13765	27083	6711	13093	9486	20964	11147	23039	7959	17082	9186	12974	9648	19787	8211	14424	9969	19952	6770	13414	6665	11928	7023	15792	5104	8679	9360	17940	8528	17819	7019	13654	5961	10369	6464
DVL1_S679	9145	14719	6853	13665	6745	11022	5166	9425	8479	12885	8955	15517	10893	19520	12716	27901	5745	11941	10233	19804	9167	20804	8025	16667	8520	12078	9000	20551	7519	13917	9403	18376	6416	14069	6329	13089	7141	15469	5583	9285	8907	16802	7886	16093	6875	13131	5748	9298	6359
DVL1_S679	10061	14253	8364	15980	7630	13072	5155	9381	9244	12691	8592	14558	10881	18746	12413	28774	6199	11147	9608	21507	11014	21976	7383	17328	9150	13028	10105	22061	7453	13129	10509	18363	8331	14239	8654	13185	6725	15247	5423	9720	9465	17110	8469	16419	7092	12440	5834	9876	6612
EEA1_T1392	12811	15944	8438	14634	10510	15696	7168	10176	11416	20544	12763	20668	10870	19165	17707	33500	17504	24466	14776	24294	26387	35440	14829	25671	13156	15407	17092	27786	11574	17456	18100	26469	13073	17789	9214	15076	12808	19419	7494	9960	12703	18223	18709	29402	10976	15884	9526	11810	8253
EEA1_T1392	11910	15150	9757	18558	11603	14752	9237	12690	10874	20127	11441	20308	10094	20474	17990	33908	15402	20976	14326	25035	22987	36044	17893	23807	12192	14648	15904	24113	11984	17272	17951	24855	12052	16765	9966	15294	12700	18518	7025	9615	12254	18718	16478	28664	11134	15391	9924	12128	8756
EEA1_T1392	11915	14059	9784	16505	12253	17916	8835	13591	11662	18781	12344	21060	10848	22175	19537	34273	16530	22304	13418	24215	20373	32495	17267	24820	13146	16163	16726	29129	12634	18533	17422	24861	12839	17532	8995	14959	13017	21479	6980	10692	13209	20247	17575	28552	10582	15542	9255	11550	9567
EEA1_T1392	11124	13300	8511	16073	9545	14590	7418	13293	7863	13727	9490	16680	11324	18410	15916	29250	12571	14779	13133	19780	18744	27580	15541	20991	11904	15246	13590	20128	11627	15669	15598	18492	12774	15721	9050	13756	10662	16294	6654	8809	11535	16546	13360	18744	9602	14483	8793	11434	8569
EEA1_T1392	10285	12661	7809	15573	8679	13587	6143	11200	6773	13237	8836	16377	10535	18165	13161	28041	11147	14650	10329	19593	16288	27125	14803	20320	10500	13458	12465	18940	10458	14862	13744	19004	11681	14849	8880	13093	10856	15397	6257	8731	10951	15795	12244	18140	6163	11859	6561	9262	8606
EEA1_T1392	11425	14451	8158	15897	8907	14578	7117	11790	8276	13938	8904	16010	9511	19751	14578	30812	9682	12688	9648	21155	16579	22649	13502	22614	11902	14473	13470	22470	10292	14320	15154	19985	12554	17747	8640	15274	11850	18502	5906	8225	10881	15254	8601	15114	9357	13442	7913	10582	8252
EEA1_T1392	12764	15628	7485	13332	6923	10556	5735	9557	6982	12976	9505	15611	11148	18463	11586	26763	9414	11296	11194	22154	11828	21246	8744	16076	9456	11278	11715	18440	9981	13083	13360	20995	9756	13086	7976	12175	9374	14188	6358	9404	11403	17116	11643	17853	8958	12304	8310	11460	8328
EEA1_T1392	12188	15517	7110	13428	6297	10316	5570	8568	6821	12514	8930	15439	9889	19091	10709	25850	9318	11430	9808	21144	11467	21111	8595	15609	9568	11206	11104	17271	10609	14021	12378	17745	8682	12718	7953	13165	9071	13907	5950	8885	10778	16746	10371	17362	8481	12247	7965	10113	7901
EEA1_T1392	12738	15806	8048	14920	7240	11487	6273	10239	7871	13170	9767	16615	10477	17790	12750	27140	7720	11250	10146	21220	12642	22198	9010	18785	10135	12349	12326	20215	10284	13431	13659	21792	9952	12787	9261	12899	9753	18632	5937	9831	11826	16797	11000	18717	8432	12121	8051	10211	8049
EEA1_T431	10367	16342	7891	16062	9525	15927	7120	11442	11012	19542	13981	21576	11217	19027	17988	35285	11308	26729	12301	27702	33932	45008	13979	37659	11086	15189	12618	24978	11622	19340	13601	25752	10101	19234	8607	15661	11131	21371	6653	10531	9959	16367	13696	31180	8239	16976	6312	11708	6312
EEA1_T431	11247	15941	7983	17111	9565	15165	7535	12097	13071	20021	13488	21951	10033	20660	18157	36773	10515	25795	11364	26624	20357	38877	10739	25475	11228	15199	14084	26729	10935	18927	14464	28683	12285	20169	8474	15287	10797	20803	6072	9869	9179	16830	13325	28652	7339	14999	6835	12877	6292
EEA1_T431	10554	14999	8400	15641	9754	15555	6849	12310	12791	19318	13664	21083	9903	19898	19549	37289	10166	24739	11412	26072	25491	35203	10858	22382	11261	15669	14191	28133	11102	16367	14968	26405	10554	17620	8476	15917	11001	21109	6583	10667	9753	16491	13194	28144	7937	15556	6412	11511	6625
EEA1_T431	9441	14456	8951	16916	9862	16444	6919	12409	7150	15062	11252	18255	9470	20405	14873	31569	8789	18811	11638	25822	16599	30560	12931	24757	10940	16085	11236	26121	9902	16526	12245	23215	8605	18055	8123	15261	9288	19044	5987	10611	9545	17446	11303	21676	8578	15092	7412	11813	6317
EEA1_T431	9812	14476	9638	17793	9687	16980	7551	12298	8812	13817	10789	17527	9925	20442	13766	30199	7043	15212	8996	21499	17241	28500	10988	22256	10354	15530	11327	22273	9305	15086	11888	23133	8414	17464	7386	13199	8647	18812	5779	9638	9106	16238	10160	19482	7918	13968	6715	12074	6649
EEA1_T431	9471	13433	10282	18526	9233	15897	8528	13700	9277	14085	11680	17397	9827	19814	15254	29848	7423	15030	9114	21712	12099	27540	11964	20248	10997	15328	11706	24695	9744	15405	11933	21940	10127	14124	7514	12665	9130	16238	5626	8473	9057	15794	10700	19008	8130	14527	6802	11262	6751
EEA1_T431	9420	14572	7292	15240	7244	11031	5296	9657	8751	13005	9184	15733	10814	18155	13949	26973	6874	12844	11119	23470	10543	22652	7925	17065	9248	13064	9229	22318	8228	14484	9809	19580	7127	13176	6846	11954	7275	15758	5261	8693	9546	18018	8823	18981	7296	13751	5778	10267	6556
EEA1_T431	9803	15298	7305	14493	7033	11876	5171	9260	7973	13276	8966	14593	10171	17999	11795	27096	5794	10969	8951	20212	9391	20562	6898	15689	9079	12509	8557	19338	7270	12211	9910	17899	7206	14149	6562	11326	7692	14591	4802	8130	9256	16889	8387	15826	6882	12177	5669	9485	6466
EEA1_T431	10973	15199	7770	15723	7262	12052	5306	9780	8437	13432	8878	15171	10839	18467	11741	28743	6046	11352	9029	20546	11040	20984	6852	18149	8833	13789	9410	20831	7809	12944	10529	19069	7614	13890	6555	12560	7621	15074	5206	8292	9934	17383	8176	15802	7154	12842	5825	9905	6618
EGFR_S1070	11815	15340	8373	14663	11514	15564	7006	10292	11725	20761	13223	20100	12064	18958	17238	33294	11690	24745	14649	26241	24929	34743	13640	24009	12146	15210	17895	27726	11391	15965	19082	25745	12740	17541	10906	15873	13500	19051	7324	9617	12436	19231	18489	28922	11097	15452	8561	11652	8225
EGFR_S1070	12210	15035	11073	18289	11299	16188	7423	11142	12402	19032	12827	20504	12118	20673	18302	35500	11054	22508	12177	23863	19738	34320	16098	23423	11415	14646	17933	27049	11748	17736	17271	24501	12238	16930	10113	14239	13003	18026	6781	9661	11140	17090	17703	28145	10241	14545	7883	11563	8737
EGFR_S1070	11402	13837	10025	16757	12171	16216	7974	11608	11807	18392	12616	21013	11040	19560	18070	33601	11475	21463	11665	23476	18305	33239	16829	26039	12496	15847	16961	26475	11938	17472	17290	25580	12070	16270	11163	15909	13509	20686	6753	10693	11734	19644	17472	27556	10727	15307	8222	11965	9725
EGFR_S1070	10691	13100	8853	15668	9295	14715	6805	13125	7647	13623	10559	16544	11857	19312	16610	27937	8142	14156	10587	20408	17098	28504	13607	19467	11176	15209	13209	20397	10512	15375	13991	18972	11523	15449	9320	13617	10726	16218	6322	8580	10311	16113	12928	18726	9865	14208	8246	11105	8388
EGFR_S1070	11039	13306	9533	15066	8866	13723	6951	10879	9044	12800	9991	15994	9909	19365	16515	29177	7679	13194	9052	18932	15412	23984	13928	20182	10250	13656	12613	18927	10619	14794	13842	19275	12965	19459	8403	12205	10904	15382	5828	8047	10104	15733	12926	18336	8759	13115	7063	9719	8213
EGFR_S1070	11587	13654	9679	15440	9442	13809	7138	11632	9072	13545	10235	15422	10309	19849	15794	29053	6821	12931	9741	19642	15163	23802	12891	21534	11213	14260	13421	20625	10340	14409	13808	19218	15122	18526	9654	14053	12067	18094	6108	8003	10753	15513	12369	17169	9288	13064	7988	10338	8429
EGFR_S1070	12149	15574	8478	13390	6918	10586	5785	9299	8100	12947	9435	15470	12090	18304	12148	26689	6972	11178	10863	20040	10997	21034	8042	15815	8948	11407	10393	17781	9228	13329	12410	20054	8605	12767	8318	12132	9577	14447	6052	9230	10610	17091	10759	17682	9258	12279	7674	10291	8639
EGFR_S1070	12124	15288	8107	12846	7145	10936	5739	8895	7761	12641	9524	15289	11068	18104	12647	26282	6073	11059	9605	20740	10868	20910	8175	15215	8823	11338	10817	18880	9115	13876	10006	17846	8673	14170	7917	11562	9444	14715	5996	9118	10222	16682	10536	16733	8600	11802	7078	10062	7710
EGFR_S1070	12756	15352	8227	15041	7551	11092	6233	9369	8055	13497	9634	16078	11325	17511	12904	26339	6141	11176	10639	19609	11149	21796	8192	15410	9407	11203	11131	19428	9623	14235	11507	20121	9586	12733	8881	12883	10079	16140	6139	8627	10993	16295	12071	18107	9067	12105	7516	10240	7617
EGFR_T693	10433	15948	7524	15671	10222	16317	6841	11960	9808	19632	14527	21552	10284	19556	18240	35889	10739	26684	11936	27157	34460	46126	16357	33435	10537	15227	12056	25473	10674	19253	12236	25720	9379	21620	8261	15783	9823	22186	6886	10243	9608	16084	13792	31161	7882	16799	6421	11547	5913
EGFR_T693	9715	14136	7392	15153	10473	18268	6808	11695	10223	21318	12119	20963	10017	20922	16927	37223	10146	26521	10980	28003	24203	39880	11795	27292	10844	15585	12815	24974	10595	19425	12878	28227	9638	21232	8045	14765	10136	22437	6016	10336	8839	15642	12432	29084	7159	15190	6456	12920	5850
EGFR_T693	9905	15151	7449	14830	10121	17765	7876	13234	12099	20166	12737	20949	9700	20779	16440	37746	10960	24568	10577	26102	20281	35118	10509	22085	11309	15913	13429	27705	10633	17827	14626	28201	9128	17849	8073	16518	10377	22504	6299	10274	9372	16590	13107	29175	7737	15198	6406	12344	6598
EGFR_T693	8831	14183	9674	17340	10465	16445	7320	12648	6760	14981	10740	18665	8487	20470	13853	31430	8905	19433	11431	27591	14552	30746	12250	23254	9856	16032	10953	23533	9418	16455	11959	22931	8142	18240	7896	14644	8969	18867	5942	10024	9510	17826	10571	21644	7696	16233	7127	11867	6096
EGFR_T693	8703	14147	9681	17681	8857	15706	7358	13295	6570	14718	10142	17825	8873	20456	13585	30974	7408	16118	9407	24738	15482	28120	12241	22598	10070	16222	10503	23642	8914	15726	11915	21120	8938	18386	7513	13933	9374	19842	5632	8884	8560	15829	10507	19768	7177	14678	7109	11814	6277
EGFR_T693	8515	13695	9990	18714	9623	15904	7067	16138	8889	13963	10647	17288	8831	20501	13502	32117	7215	14838	8434	21993	12459	25723	11370	20185	10711	16208	11853	25497	8858	15534	11452	22279	8612	16926	7182	13135	8325	16360	5278	8406	9546	15622	10587	19236	7570	14735	6908	11723	6774
EGFR_T693	9094	14668	6829	15310	6856	11269	5149	9403	8561	13028	8460	15948	10563	18105	12906	27226	6801	12801	11353	23364	10697	22589	7822	17158	9026	12939	9071	25380	7751	14267	9511	19247	6838	13865	6432	11961	6839	15866	5015	8662	9303	17837	8607	18793	7121	13524	5505	10075	6449
EGFR_T693	9324	15094	7084	13911	7001	11071	5135	9310	7902	13192	7800	16082	10280	18623	12190	27391	6236	11358	10771	20520	10135	22424	7215	16313	9551	12277	8764	19668	7243	13338	9217	18529	7001	14566	6090	13232	7197	15447	5090	8885	9316	17314	7776	16496	6663	13134	5480	9970	6742
EGFR_T693	10056	14979	8085	16774	7297	12524	5026	10111	8160	12880	7954	15323	10328	18708	11509	28403	5662	11437	10112	21409	8838	21213	6584	17204	8774	12798	9037	21805	7230	12982	10326	19329	6750	13875	8683	13150	6957	16832	4944	9554	9613	17285	7990	16184	7027	12459	5551	9707	6365
EGFR_Y869	10092	15425	7722	14999	9381	16435	7435	11745	11106	21754	13628	20204	11832	19352	15894	32656	11331	24880	13202	27442	23267	36787	12336	24189	10703	17317	14957	28433	7999	14096	15874	25097	10396	16898	8990	15896	11681	19278	5741	9492	10502	19916	15029	28987	8321	15393	6984	11679	7599
EGFR_Y869	10129	15392	9807	17887	11242	16668	8700	12896	10843	20366	13030	21027	11223	21482	16635	33858	10032	21048	13196	25117	19740	34690	17561	25078	10947	14798	15711	26935	10048	17800	15192	24510	10134	17049	8980	17130	10955	18729	5646	9238	9741	18543	14505	28717	7914	14349	6929	10852	8301
EGFR_Y869	9872	14178	9225	16259	13480	16217	7973	12860	11283	18910	11733	21146	10508	20892	17310	34807	10874	22575	11401	23360	18125	32872	14354	25397	10969	17525	15374	25854	10678	18167	14629	25950	10029	17002	8737	15809	11075	20841	6181	10631	10475	20353	14168	27828	8390	15746	7000	11622	9359
EGFR_Y869	8843	13126	8478	15286	9242	14768	6639	12977	7222	13699	10301	16567	10151	19568	15106	27355	7959	13676	9823	19762	17155	28767	13652	19185	10005	15010	11417	20185	8780	14966	12333	20539	9683	16500	7755	14225	9582	16329	5682	8269	9030	16602	11145	18688	7781	14172	6841	10794	7569
EGFR_Y869	9236	13101	8022	14638	8340	14587	5963	11230	7305	13331	9946	16052	9455	18006	15170	28788	7305	15158	9542	19545	14517	27261	11959	22034	9053	13764	10572	19066	8775	15476	10930	19341	9836	15131	7586	12819	9538	15681	5487	8266	9111	15675	10395	18497	6597	12304	6454	9621	7940
EGFR_Y869	9617	14172	8091	16103	7988	15667	6751	11832	8132	13698	9677	15508	10245	19885	14754	28916	6504	12877	9383	21141	13234	23309	12638	22615	9977	14199	11238	21690	8806	14614	11801	19206	11008	18225	8080	14296	10683	18509	5101	8022	8435	15517	9790	17185	7868	13209	6713	10537	7896
EGFR_Y869	9965	15549	7590	13982	6138	10441	5192	9192	7475	12917	8819	15469	11384	18331	11349	26287	6327	11103	8687	20144	10251	21855	7456	15888	8131	11064	8979	17723	7980	13352	10182	20074	7202	12902	6976	12732	8344	14324	4860	8799	8688	16904	8850	17426	6905	12193	5935	9870	7977
EGFR_Y869	10188	15277	6966	13652	6101	10515	5164	8460	7437	12528	9085	16495	10313	18926	11224	26048	6226	11785	9230	19758	9257	20011	7752	15513	7815	11258	8920	20451	8079	13815	9701	17463	7128	13721	7023	13225	6992	13854	4844	8754	8658	16778	8753	16875	6763	12077	6176	10505	7634
EGFR_Y869	10523	15811	7557	14037	6820	11113	5850	10078	7534	13314	9354	16245	10703	17689	11804	27211	5861	11237	8750	21039	11256	22199	7863	16651	8181	12274	10076	20008	8519	13910	10175	20967	8110	12845	8002	12794	8294	16510	5132	10344	9308	16873	9264	18770	6943	12076	6145	10410	8166
eNOS__S1176	11441	20726	7008	13475	8122	14452	8328	12255	9095	17252	11082	19997	7461	17903	13059	38603	8344	26776	10962	31525	18168	28868	32210	28851	10210	15951	10621	23689	11487	22523	10640	26187	7366	16794	7532	13590	9173	19573	6880	11856	8985	21939	12985	32819	7064	17648	6471	12501	5604
eNOS__S1176	11464	18847	6885	13308	8857	15820	8653	12398	10345	18378	10758	19904	9204	19768	13464	36788	9619	26155	9347	31357	22208	40159	12505	33802	10787	16303	10412	21716	10057	22442	13432	27487	7973	17558	7975	15849	9618	19493	6691	12651	10199	21754	12007	30170	7842	17870	6247	13148	6100
eNOS__S1176	11434	18451	6504	12243	8459	13795	7310	11345	9998	17298	10738	19825	9081	18906	11956	35835	9616	24012	12123	33156	18785	37075	10490	33054	10364	16297	9724	23317	10249	24308	13346	26405	8168	17415	7984	15981	7913	18285	7654	13386	9963	21498	11780	31623	7954	17305	6619	14314	5907
eNOS__S1176	9138	15702	7713	16010	11836	16254	6627	11614	6845	14503	9524	18185	7229	19188	8723	29713	6710	20105	9766	26516	13981	32642	9370	22077	9038	14282	8620	22336	9222	18843	8994	20224	6856	17698	6025	16978	8639	19131	6131	10737	8449	17463	9849	22927	6984	14721	6235	12441	5945
eNOS__S1176	9074	15890	7791	15832	10229	16281	7253	12637	7230	13148	9838	18040	7832	19405	10690	29094	7716	17050	11861	19711	15015	30538	8234	20732	8470	13452	8291	20113	8976	17621	9215	17601	7916	18398	6688	16642	8372	17330	5948	10145	8323	15460	9089	20024	6786	15041	5871	12540	5893
eNOS__S1176	9291	16928	7587	16429	7864	13626	7203	11994	7461	12162	8954	17230	9270	19292	10421	29155	8400	18488	12531	22469	12685	30443	7126	18874	8124	13078	8087	18066	8401	19941	8647	15996	8200	15847	7511	14999	7702	15960	6557	11367	9018	16756	9172	19683	8242	15802	6747	12643	6159
eNOS__S1176	8111	13672	6491	14463	6471	10236	5123	9349	6746	12768	7423	15784	8092	17914	8899	25927	5604	12532	6099	22391	10209	23472	6360	16366	7514	11184	8195	18091	7712	15680	8321	18248	6427	12494	6572	13111	5777	15478	5242	9333	7901	17478	8455	18154	6488	14078	5615	11454	6039
eNOS__S1176	8574	14878	6498	14068	6310	10934	5489	9601	7159	11934	7905	15900	7702	18782	9316	26601	5292	10945	7458	22571	7953	23814	7048	16787	7111	10485	8406	18054	7720	15933	7510	17647	5831	13087	6259	12855	5811	14814	6167	11448	7761	16178	8315	17795	6011	13464	5863	10257	6629
eNOS__S1176	9157	15714	6446	11955	5725	10718	4996	8219	7522	11860	8082	16523	7893	19139	10906	27138	5023	11090	8203	25083	10271	24213	6606	17109	7312	12306	8128	17172	7745	15824	10071	18212	6268	12208	8172	13541	5792	14762	6667	10163	7963	16156	8293	20537	6991	13627	6108	10312	6211
EP300_S2366	11375	19851	6855	13976	9182	14587	7667	11080	8810	17413	11026	20273	7691	17671	16073	38700	10016	27154	14517	31044	19796	28583	23961	28572	10633	16277	13135	24188	12888	22248	14531	25317	8167	17095	7992	13520	10367	19554	7137	11877	10844	21874	16105	32167	8411	17388	7099	12476	6533
EP300_S2366	11123	16484	7097	13354	8623	17290	8619	12766	10747	18829	11892	20466	7572	17368	15626	36336	10110	24366	11795	31691	28195	47117	16336	41834	11016	16152	13249	22928	11163	21513	15473	28373	9402	17934	8443	15481	10118	19973	6440	11501	11387	21049	13906	30647	8183	16881	6951	13516	6695
EP300_S2366	10918	16401	7907	15980	11199	16876	9312	13265	11588	19616	11500	20958	10373	20662	15750	35179	10778	24409	12218	29859	25471	38245	16141	28339	10620	15749	12871	25600	11564	20526	15946	29035	9773	16901	8191	14659	10767	20167	6805	12184	10359	17908	16192	31134	10000	17001	7532	13126	7086
EP300_S2366	8740	15278	7699	15904	10402	16071	6485	11329	6485	14527	9690	18416	7502	18883	10753	29773	7842	19821	10178	26129	17722	33191	11843	22476	9306	14463	10436	22674	9894	18427	9905	20924	8232	18135	7704	16170	9422	19118	6387	10400	9094	17737	10664	22818	7498	14650	6416	12422	6131
EP300_S2366	8333	14726	8018	16807	9669	16460	6446	12118	7157	13535	9819	18482	7789	19208	11455	30341	8196	17589	11294	23615	15530	28677	12855	23225	9216	14458	9248	21606	9122	16543	10269	19239	8885	19010	7938	14888	9107	17186	5958	9738	8569	16202	9792	19722	7183	14799	6273	11350	6155
EP300_S2366	8513	14271	7865	16285	9952	15831	8267	13886	7214	13251	10560	17773	9811	20497	12399	29608	8468	15372	9687	23037	14772	28194	12783	22147	9431	15108	9349	21212	9539	16707	10327	19584	9195	17154	8059	14919	8639	17345	5451	8870	9497	17235	10822	21004	7923	14341	6238	11699	6695
EP300_S2366	8534	13628	6589	14432	6499	10226	5438	9293	7050	12959	7977	15651	8180	17865	10085	26433	6021	12907	7795	21922	11356	23522	7615	16017	7660	11487	9044	18228	8096	15531	8624	18579	7151	12535	6946	13145	6861	16060	5565	9219	8463	17549	9589	18157	6953	14005	5887	11173	5391
EP300_S2366	8854	14581	6779	15217	6069	10246	5576	9549	7295	12642	8175	15956	8595	18649	9902	26903	5494	11452	7500	23060	11404	23665	8093	16303	7544	11511	8466	19791	8227	14913	8475	17872	6877	13484	6799	13856	7010	15392	6263	11823	8537	16827	8636	17167	6720	13635	6212	10613	6168
EP300_S2366	9153	15153	7030	14500	6192	9898	5657	10205	7259	13077	8600	16148	8811	19229	10779	27059	5795	11029	10571	21303	11485	22193	8155	16459	7939	11743	9175	17916	8256	15134	11778	19033	7996	15180	6736	14983	6625	14997	5383	10064	10006	16730	11952	18241	7484	12949	6109	10517	6339
ERK3_S189	9458	16195	7298	13878	9128	14150	6356	10050	6810	16685	9607	19588	6351	16113	10230	31182	9217	21294	12036	30397	22859	37735	11315	26116	9769	15836	11041	24258	7677	19628	11750	26471	7478	18005	7253	14812	9273	18438	6948	11418	6962	17988	7192	29781	6072	15860	6635	12047	5550
ERK3_S189	8829	15577	9114	17287	8873	15900	7100	12721	7483	16980	8931	20578	6342	18901	10544	36512	8392	22341	9319	28837	19072	36269	14295	31551	9826	15865	10525	25642	8606	19161	11909	23546	8024	17108	7252	14897	8597	18109	6978	11125	7874	17259	7707	28761	6411	15824	6753	12540	5252
ERK3_S189	9236	16627	9846	19093	11659	17349	8122	13629	6639	18027	8829	20796	9130	21762	12500	33604	10515	24474	11726	28491	17959	33006	15494	24231	10385	15122	9802	23293	8660	17470	10611	22789	8260	18064	7189	14339	9771	18755	6188	10360	8946	18296	8481	28760	7809	15133	6914	13020	5657
ERK3_S189	7285	12765	6395	16240	7275	13801	5402	11600	4132	12436	7812	17051	5990	18864	8873	28510	6027	14850	7964	21702	11717	28322	10557	20353	7690	13244	7848	18376	5788	15123	8832	17886	6184	15641	6160	14269	6542	16583	5539	9538	5375	16077	7924	18566	4865	14085	4969	11841	4554
ERK3_S189	7801	12987	6630	14299	6798	13726	5518	11955	4987	12950	6670	16984	7266	20148	9692	28643	5647	15372	6820	22224	9824	28393	7159	20263	8327	14544	8101	17379	7378	15523	9578	16913	7357	15850	6833	14431	7074	15497	5662	9681	6668	15121	7667	17874	5035	14415	4776	12926	5111
ERK3_S189	8592	13351	6773	15309	6929	12846	6372	11056	4772	13600	7150	16696	5800	20522	8974	28384	6996	14541	7400	22907	11844	27910	8590	18499	8441	13944	8431	18025	7825	14935	9531	20562	7214	15872	8715	14664	6537	14860	5210	8469	7643	15182	8432	17768	6075	14656	5442	11317	5568
ERK3_S189	8093	15127	6169	13228	5759	9381	4691	9113	6304	12121	6368	15627	5413	17701	7658	25450	5102	10518	5046	22678	7453	23012	5170	16531	6361	11961	5987	18617	6618	15168	6598	16771	4934	13124	6225	13665	5397	14530	6041	11590	5165	16136	6231	17337	4525	12967	4891	12093	5115
ERK3_S189	8683	15450	6251	11858	5653	9323	4736	9351	6231	12223	6738	16346	5436	18031	9629	26180	4840	10971	5631	22708	8882	22963	6655	17133	6676	11000	6026	17230	6406	15089	6391	17587	5752	12242	6529	13044	5084	14254	5421	11998	6026	15949	6879	17987	5491	12717	4801	11485	4915
ERK3_S189	8814	15406	7236	11744	5451	9916	4788	9710	6109	12426	7612	16351	8551	19654	9598	26806	5512	11141	9124	25932	7849	21025	7215	15339	6631	11221	6946	18922	6913	14638	7526	18811	6019	13137	6389	17093	5140	14078	5982	11248	6429	16185	6745	18383	6257	12393	5803	10419	5913
FGFR1__Y653	17741	18383	8166	14243	11180	15933	8395	10901	11128	17824	12991	20318	9895	17869	22027	37782	15512	27686	18832	30270	28307	28350	27576	28488	14314	16249	21427	24752	18351	21419	21886	24687	15437	17213	12004	13610	15928	19840	10685	11444	18742	21720	26837	31822	15881	17376	12734	12442	13596
FGFR1__Y653	16888	17833	7593	12971	10576	15460	8551	11630	11798	19254	12577	19818	10232	17320	19069	36138	13422	23584	19395	30051	35607	45585	23372	33280	15432	16741	19969	22626	20995	21198	23989	28453	16411	17754	13664	15686	15557	20465	10607	11700	18800	21969	26530	32040	16145	17490	13347	13435	13281
FGFR1__Y653	16278	17414	7139	11883	9808	15108	7648	10792	11369	16528	13300	20190	11160	18838	19842	35543	15560	24260	20999	32779	27788	37441	22896	30934	14967	16962	18416	23769	19121	22256	24363	26986	16639	17629	14318	17036	14725	18969	10597	13167	17922	21522	23635	30806	15975	17016	13108	13858	13050
FGFR1__Y653	15493	17018	9302	15818	11261	17366	8483	12257	12435	18666	14948	20588	14602	20005	22686	34038	17341	23998	19824	28068	32585	36988	20069	26558	14389	16316	21644	25226	15269	18006	23096	26233	15955	17061	12132	14849	15293	18995	8602	10344	14579	16978	24836	29887	14215	15702	10546	11949	11168
FGFR1__Y653	14138	14938	9997	15632	10715	16824	8836	13133	12632	18742	14078	21533	13302	19675	24172	35166	16221	22156	19420	25290	28420	34845	23266	25051	14514	15816	23220	27022	17044	18363	24727	25188	15424	17174	13100	15430	16299	19927	7913	9498	14543	18352	24365	27555	13500	14833	12125	11976	13232
FGFR1__Y653	15834	15801	11358	19836	12970	19496	8185	12617	12190	20199	14082	20728	15574	20428	23009	32867	18157	23316	20104	27718	28887	34345	24580	25774	14592	15228	20848	25927	15753	17062	21789	24753	17252	16975	12219	13609	15372	18741	8678	10087	16138	19290	23933	28601	13930	16240	12359	12041	12761
FGFR1__Y653	14507	14874	8219	15940	11402	16053	6647	11194	7406	14516	11282	18505	9410	18930	15866	29878	12346	18731	14717	25750	24216	32615	18056	22369	13202	14252	16987	22276	16581	17940	17211	21142	16946	18313	13226	16696	14542	19521	8148	10220	14434	17833	19460	22492	14346	14468	12138	12603	12721
FGFR1__Y653	15149	15131	7925	15661	9948	16112	7288	11561	7396	13479	10317	18499	9588	18958	14501	30099	11882	18199	15208	23226	22134	29518	16653	21005	13183	14123	16278	22415	16395	16815	18002	19044	17271	16653	13295	16281	14233	16635	8315	10100	13378	16876	18394	20850	15276	15107	12727	12798	13144
FGFR1__Y653	15704	15355	8057	16835	8390	13953	7750	12083	7645	12232	11233	17504	10249	18560	16155	28687	13596	17626	17742	22881	22737	30689	14742	18870	11851	12454	14601	18094	17247	18344	16174	15877	15939	15633	12363	14786	12519	16164	8841	10734	14355	15627	17145	19396	14420	15555	12364	12264	12456
FGFR1__Y653	13291	13568	8764	15158	9375	14176	7428	12463	8345	13278	11710	16544	12744	19077	21394	29502	11672	15068	15386	20511	21441	26221	18872	21945	14002	15240	16393	19525	14281	15568	17433	18749	14522	15799	11418	13767	12156	16400	7544	9091	14000	15959	16247	18834	12660	13846	11331	11468	12641
FGFR1__Y653	13044	13815	8859	17958	9376	14417	7589	12382	8795	14116	10803	15954	11880	20338	19916	29894	10923	13253	14483	22544	20521	24290	18280	22530	13271	14816	16466	22082	13185	14758	19110	20303	15164	16878	11770	13983	13034	16351	6750	8293	12635	15218	16612	18473	12287	13513	10472	10130	12124
FGFR1__Y653	13788	12619	9410	16280	7779	12822	6961	11022	8237	13501	11039	16321	13163	18966	20758	28827	12259	14236	15784	22586	21948	25279	16411	18279	12722	13679	16648	19636	13892	14622	18227	20195	14868	14565	11895	14571	11771	15247	7280	8859	14017	16141	15376	16986	13476	14384	11415	11136	12886
FGFR1__Y653	14083	13478	7420	14700	6857	10093	5906	9394	7796	13191	9311	15497	10122	17966	13276	26444	9552	12675	12441	21943	18559	23273	13023	16148	11111	11583	15519	18418	14374	15295	16792	18663	13435	12332	10877	12873	12101	16108	8083	9262	14437	17498	16909	18064	12931	13899	11669	11116	12464
FGFR1__Y653	14811	14490	7069	13682	6613	10044	5634	9173	7575	12556	9205	15714	10725	17926	13242	26430	8553	12464	13604	23002	16959	23546	12763	15966	10706	11112	15687	19517	14491	14925	16834	17193	13190	12374	11109	12691	12343	16209	8968	10206	14506	17403	16096	16961	13397	13676	11888	10707	12297
FGFR1__Y653	15260	14968	7457	12749	5948	10736	5436	8307	8031	11821	9258	16016	10809	19276	14642	26739	7846	11235	13810	23659	17263	24482	13703	17214	10803	10884	14020	17134	14435	15198	16963	18219	11487	11767	10386	13754	11033	14886	9343	9894	14083	16251	15956	19429	12525	13496	10384	10070	12243
FGFR1__Y653	15178	15401	8253	13528	6640	10981	6330	10343	8334	12780	10581	15800	13248	18271	15654	26245	10589	11315	15588	21701	16369	22158	12930	16444	10766	11423	13971	18962	12720	13020	16875	19130	11829	12898	9680	11963	11673	14384	7620	9860	13521	16069	14166	17390	11466	12166	9969	9680	12126
FGFR1__Y653	15701	16126	9360	14353	7813	11694	6298	9632	8739	13092	10452	15900	11709	18296	16331	26763	9028	10860	14022	20921	15999	21830	12704	15514	11133	11879	15844	19718	13138	12891	18865	20671	11589	13105	10032	12729	12881	16059	7158	8849	13018	15782	15703	18116	11224	11866	10646	10253	10280
FGFR1__Y653	15130	15091	7886	13048	6533	10660	6127	9543	8650	13051	11104	17613	13747	18740	17104	27154	9444	11319	16657	21572	16112	21312	13379	16335	11397	11095	14914	19214	13910	14690	17263	18793	12137	12167	11090	13651	10924	13375	7619	9209	13818	16550	16415	19120	11593	12310	11235	10984	11596
Flt3_Y591	26172	16283	19570	14482	22184	14203	16129	11173	18563	17128	23501	24981	22052	16982	38712	32029	40124	21004	35015	30066	44202	36671	32270	25551	28969	15845	33824	23908	32294	19872	37634	25525	29356	17263	23144	14696	24079	18788	17345	11448	30563	18250	40559	30051	28754	15810	21795	12114	19536
Flt3_Y591	26149	15425	20368	16575	22314	14845	15002	11440	18515	17030	23055	19348	22185	17827	38639	32400	38307	20629	34308	28491	43685	33981	33070	24531	28940	15579	32878	23302	30211	18738	37728	24060	26900	15619	23438	13436	24706	18161	18548	11179	29324	17067	39740	28383	27800	15156	21561	11722	19455
Flt3_Y591	25770	16104	19543	14850	22557	15173	14746	11970	17792	16129	23314	19794	21576	17382	37485	32245	36754	21677	36855	32765	41355	35484	31642	23753	27615	15186	29684	23188	32493	20698	36360	21190	26386	16521	21798	14916	23854	17604	18548	13896	29283	21456	39223	28175	26085	16508	23346	13597	19130
Flt3_Y591	23127	12678	20770	15925	19199	14324	14664	11990	11391	12715	18173	17297	21898	18667	32224	27357	35266	14850	28279	22543	33898	27010	25644	20219	24845	13602	26469	18286	29105	15764	33396	17599	27258	16075	21379	14217	21423	17014	12892	9471	26220	15651	31464	18556	25118	14917	21663	11247	19474
Flt3_Y591	22922	12243	19843	15471	17581	12709	13916	11822	11339	12688	18550	16243	22672	19196	32857	27208	28759	15231	27655	20254	32904	26971	25477	17606	24864	13260	25250	16679	27691	15352	29775	16354	24235	14853	20260	13435	20892	15013	13275	9349	25850	15347	29389	19329	26971	16882	20380	11349	20400
Flt3_Y591	22801	13340	19847	14208	17726	11360	13764	12493	11344	11783	18234	16770	22664	18455	32765	27764	26960	14592	28684	20971	34050	26512	25264	18362	21668	11665	26023	17276	28736	18141	30291	18094	23875	16454	20216	14446	18649	14101	13229	10173	26882	16784	29495	16859	25190	15017	20068	12062	17900
Flt3_Y591	23606	15483	17852	13170	14240	9718	12709	9203	11741	12369	16805	15458	21088	17663	29141	25419	21481	10496	26970	22439	28008	22432	23630	16620	20681	10633	24328	17444	25958	14548	32242	17531	20384	12788	18539	12897	19873	14471	14622	11007	27266	16662	28358	17847	21671	12804	20308	11421	19566
Flt3_Y591	23627	14994	17520	11767	14184	9131	13034	8642	11908	12494	17152	15758	21147	17463	28909	25119	22468	10174	27083	22604	26707	22341	22512	15882	21569	11842	23647	17029	26627	14574	30607	16042	19514	11368	17923	12301	19154	14008	16343	11740	26828	15753	26987	17310	22303	12705	20140	10682	18856
Flt3_Y591	22102	15002	16595	11166	16365	11124	9943	8381	11547	11665	18103	16219	21850	17906	28320	25192	20457	10852	28437	23609	26939	23138	22414	16707	21179	11911	24227	16449	29020	15799	30192	16302	17800	11127	17891	12554	19041	13689	14461	11674	25001	15552	28722	21040	22539	12965	18075	10255	18339
Flt3_Y842	15218	18090	8520	14456	10829	16204	9144	11887	12076	18377	13283	20439	11457	18495	22126	37574	13440	27759	19310	30186	27686	28499	19503	28405	14206	15727	21127	24628	16612	20348	21957	24431	14709	17033	12647	13795	16590	19995	9620	11246	16092	21733	25469	32086	13885	17533	10792	12291	8896
Flt3_Y842	14803	17094	8664	15733	10831	15754	10551	13824	14405	19909	14628	21700	12826	20940	20121	39652	11992	24561	18686	31512	34811	43141	20032	31253	13929	17648	19376	23937	16026	19967	24155	28938	15179	17359	13075	14784	17651	21000	9008	10738	15670	19199	25933	31809	13785	16476	10977	13102	9024
Flt3_Y842	13640	16105	9204	16964	11832	16942	10000	13535	13513	18833	15170	21371	11955	19834	20503	35665	12568	24646	18972	30441	32573	38426	18060	27339	14988	16272	19932	24098	16776	21443	22618	28718	14591	17100	12643	14729	17887	19715	9189	11011	14661	18164	25010	31428	13976	16485	10468	12501	9501
Flt3_Y842	12510	14975	8554	16159	11026	16315	7252	11196	9089	14572	12747	18728	11496	19171	16547	30118	10261	18296	14439	25739	23816	32448	16316	22140	11947	14043	17733	23017	14634	17562	17438	21441	15758	18033	14130	17313	16732	20025	8204	9971	13325	17989	17371	22162	12199	14412	9771	12703	8072
Flt3_Y842	12315	14721	9365	18359	11150	15473	8527	12855	9686	14039	12638	18162	11695	20414	16804	30138	10203	15888	13160	21809	20307	29262	18964	22927	12668	15111	16745	20808	13760	15851	17119	19941	16050	17514	12290	14468	15707	18126	7631	8893	12974	17204	17164	20536	12361	14502	9930	12530	8440
Flt3_Y842	11839	13686	9458	17101	11157	15282	8247	13207	9176	13262	13658	18025	11398	20334	17537	29629	10141	14944	13324	23033	21685	30860	18546	23277	12635	14929	16209	19299	13715	15951	16326	18388	14286	16261	12282	14494	14402	17381	7294	8781	13095	16961	16572	20113	10653	14996	9351	11727	8805
Flt3_Y842	11889	13618	7704	14759	7099	10137	6026	9377	9376	13443	10166	15476	11910	17970	15237	25853	8072	12585	11549	21838	16510	23272	11343	16358	9979	11610	15356	18728	12712	15308	15496	18539	11065	12123	10917	12606	12905	16115	7498	9157	11860	17555	14148	17617	11534	13759	9324	10965	7654
Flt3_Y842	12782	15007	8278	15291	7452	10568	6656	10058	9862	13142	10476	15737	12310	18944	15011	27208	7374	11839	12175	22222	14982	23860	12471	15788	10119	12000	15194	18223	12185	14181	15021	17473	11471	12984	10686	12632	13069	15722	8290	10164	12076	16769	13974	16948	10835	12463	9173	10653	7404
Flt3_Y842	13176	14917	7707	13300	6852	9826	6230	10168	9645	12984	10484	16190	12592	18704	15082	26310	6927	11219	12060	21882	15646	24333	12352	16323	10136	11409	14586	18101	12590	14828	14731	17621	11289	14780	11781	14578	12353	15061	7658	9244	12809	16719	14103	17185	11056	13574	8877	10573	7604
Fos__S362	9891	16952	7548	15188	7185	15065	6183	12129	8686	17502	10519	25946	8382	18704	11574	33450	9986	21504	12878	29481	24442	37776	14691	25604	10375	15722	12274	25584	9958	19899	14919	27516	9790	17603	7695	14646	11708	19836	7460	10975	9452	18220	13540	30210	8357	15990	7025	12125	6584
Fos__S362	10294	16537	10034	17525	10094	18374	7602	13282	9776	19060	10751	19907	8594	20327	13394	33623	10452	25236	10523	29577	20296	36912	16374	26283	10641	14990	11971	23617	8542	16268	14484	24810	9656	17881	8027	14708	10821	18443	6880	10280	9911	17237	14422	30672	7836	15772	7650	12420	7132
Fos__S362	10364	16533	9076	17816	9114	15784	7462	13938	7843	18556	9973	20392	9359	21481	11726	32829	9752	22434	11285	27890	19970	36350	15312	24261	10851	15336	11955	24177	9242	16927	11653	22202	9188	17263	7220	14042	11377	18478	6260	10184	10242	18490	10899	29432	7156	16566	6949	12606	7561
Fos__S362	7870	13144	6259	16003	8383	15108	6284	12571	6593	12984	9317	17272	8739	18808	11944	27684	6658	14814	8915	21863	14300	29014	11543	20679	8786	14035	8592	18115	8446	15847	10834	18081	7883	17029	6950	15163	9004	17080	5528	8928	8461	15592	9925	19070	7507	14847	6418	11564	6155
Fos__S362	8567	13625	6275	14675	7337	13873	6295	12245	6152	13281	8911	16590	9162	19341	12250	28290	6508	14626	9454	20815	12911	26010	10462	18587	9513	13831	9072	17616	8918	15520	11024	17648	8563	15131	8092	13927	9228	15328	5807	9850	9169	16072	10278	19478	6999	14312	6573	11562	7165
Fos__S362	8383	13077	6581	14998	7061	13685	6827	11635	6132	13885	7941	16771	8621	19718	12149	28405	6583	14460	8747	22024	13470	27921	8322	17860	9047	13879	9039	17616	8519	14663	10580	19402	8251	17175	6668	13607	8333	15273	5596	8488	9436	16429	8837	18058	7766	15251	6735	11612	7229
Fos__S362	8801	15187	6047	13105	5891	11131	4757	9222	7153	12783	7361	15658	8655	17885	9427	25605	5131	12340	7547	22451	9247	21968	6646	16927	7757	10733	7453	17379	7513	14477	8660	18305	6380	12844	6630	12879	7499	14623	6455	10447	8390	16497	8935	18056	6743	12852	4998	11699	5980
Fos__S362	9944	15429	6245	12435	6354	10464	5073	9581	7909	12821	8189	16154	8402	18069	11401	25707	5831	10648	7712	20760	9266	21525	7618	16553	7918	11600	7712	17680	8188	14737	8715	19622	7752	12719	7903	14411	7073	14420	5557	9804	8943	16233	9730	17516	6300	11754	5951	10758	6700
Fos__S362	10007	15715	5896	12217	5491	9911	4558	9325	7407	13197	7958	16082	8682	18281	11091	25962	5716	11159	8129	21801	9343	21665	7262	16452	7595	11075	7931	17005	8080	14677	8698	19380	7002	12016	7671	14994	6187	14362	5739	11166	8847	16288	9795	18628	6777	12504	5850	10424	6610
Fos__T232	13833	18437	8626	14774	11255	16382	9923	12957	12595	19687	13186	20462	11226	19251	22149	38126	13848	27248	19499	29760	28418	28898	19772	27839	13171	15612	17666	23805	15199	20331	18369	24960	13476	16850	11702	13930	14534	20161	8248	11606	15722	21835	23500	32353	12528	17784	9582	12463	8856
Fos__T232	14924	19391	7761	11950	10621	14762	7902	11192	11248	17518	13088	20337	9975	18542	19459	37398	13743	25786	19233	32402	26741	37861	19876	31746	13255	16253	17128	22697	18241	26502	19133	27349	13856	17785	12410	16240	12833	19018	9015	13627	16095	21124	21783	31622	12765	17661	9871	13931	8234
Fos__T232	15720	19837	8053	12287	9654	13748	9278	12153	12825	17389	12820	19533	12938	19892	19974	36591	14133	24115	20147	34164	23257	35562	20455	31863	13577	16428	17688	23007	16917	24763	20098	24658	13814	17257	12089	16416	13332	18806	9599	14016	16123	21136	22091	32072	13761	18129	10849	15359	8908
Fos__T232	12330	15325	8881	16244	12111	16855	7541	11373	8448	14645	11929	18808	10541	19595	15369	30258	10395	18102	14199	26011	22780	32180	16293	22062	12287	14242	16284	23212	13454	17381	15392	21549	13874	17750	12403	17484	13791	20100	7198	9787	12438	17858	16314	22337	11483	14452	9681	12822	9017
Fos__T232	14098	17869	8796	14977	9328	14223	8256	12520	9138	12356	10777	17721	10031	19867	16057	29787	11222	17303	16648	26396	22842	30017	13467	19833	10947	13666	13595	19705	14847	21066	12986	16268	13642	17394	11564	14760	11915	16209	8244	11187	12082	16072	14772	20255	12260	16800	9934	13347	8067
Fos__T232	14137	17982	9142	16594	9428	14959	8066	12103	9187	12444	11234	18265	12261	19573	17044	29543	13964	20104	19386	26491	22636	31503	13960	19202	10947	12843	12823	18029	14726	21339	13114	16344	13578	16068	11879	16268	11606	15401	8547	12011	12394	17027	15137	19893	12701	16178	10870	12971	8906
Fos__T232	11603	13897	7967	15042	7466	10349	6112	9577	8402	13620	9657	15548	11402	17846	14023	25944	7685	12555	11603	21707	15959	23526	11299	16447	10841	11916	13653	18440	11883	15361	12758	18256	10054	12054	9852	12622	10913	16109	6570	8996	11826	17926	13361	17451	10521	13731	8671	11171	7361
Fos__T232	12684	15694	7039	13150	6565	10839	5464	8364	8404	11657	9664	16170	11363	19192	15198	27365	7028	11780	12471	24372	15827	24942	11282	17273	9960	11813	12542	17645	11728	15934	12984	18211	9223	12548	10326	13594	10339	14462	8882	11953	11136	16280	14181	19483	10617	13712	8055	9616	8128
Fos__T232	12868	15801	8304	12225	7001	11218	5484	8226	9318	11966	10196	16356	10943	19256	15344	27337	7161	11343	12755	24125	16217	25686	11805	17442	10012	11259	12776	17521	11857	15833	13491	17552	9653	12184	9671	13693	10093	14672	9459	10350	11897	16659	14792	20557	11409	13843	8406	10292	8445
fyn_Y420	11069	17449	8639	16265	9317	15875	7480	12846	10522	17895	12542	21181	9503	19470	14289	33324	10038	22327	13443	29498	25239	41330	14033	28072	11042	15491	15008	27674	10878	19331	15510	28051	11282	18902	9140	14717	13631	19631	7196	10836	10672	18089	16656	30354	8851	16475	8148	12214	7034
fyn_Y420	12145	17738	8222	14340	7934	15405	6160	11324	10031	16427	11990	20290	8671	18318	16531	34354	9397	24390	16937	34436	18997	35058	11700	25256	10954	16136	13968	22589	13494	24346	13045	24234	11297	17095	9611	16043	10673	17800	8653	13812	12255	20914	16994	29474	8965	16953	8347	14137	7145
fyn_Y420	12006	17876	8457	14686	8256	14940	6541	10609	10622	17124	10727	20726	10300	20472	16204	34193	8253	20759	17786	34889	17494	36262	9114	23953	10743	16887	12809	22958	11445	23398	11615	21703	10192	17307	10061	15575	10824	17651	7612	13737	11467	20772	14140	28983	9743	16663	7905	15049	6709
fyn_Y420	8954	13498	6900	16399	8779	15773	6462	13361	7357	13400	10083	16566	9428	19022	13244	29291	6654	15155	9723	22002	16786	28657	13178	20914	9537	14292	9973	21350	9219	16119	11661	18286	8948	18152	8373	15432	9842	17095	6733	8826	9007	16483	12084	19952	8782	14854	7538	11726	6630
fyn_Y420	10023	15600	6401	14132	7222	12084	7059	11712	7387	11647	8790	19194	9343	19147	12863	29088	8230	16756	10824	22716	13992	28380	8493	19056	9415	12371	9614	17689	10878	19262	11156	18114	8619	13803	9028	14866	9075	15671	7373	10951	9780	16990	10253	17334	8446	14640	8148	12740	6634
fyn_Y420	10411	15308	6906	15168	7224	11803	7374	12055	6990	11215	8725	17463	9869	18376	12189	29260	8598	15864	10082	24361	12470	27714	8154	18758	8956	12349	10175	18493	9894	20194	9978	17328	8463	14007	8722	15336	7800	15258	7144	10819	9375	17377	9769	17761	8327	15119	7749	13493	6632
fyn_Y420	10269	14977	6673	12984	6709	11843	5193	9587	8802	12559	8834	15993	10154	17975	10648	26639	7686	12937	7110	22485	11283	21811	7452	16996	8170	11255	8608	17335	8622	14840	9529	18467	7399	12683	7855	13178	8691	14740	6030	10065	9412	16745	11085	17463	8157	12821	6022	11439	6848
fyn_Y420	10778	15609	6157	11986	6119	11513	5195	8144	8426	11642	9000	16388	8560	19141	11456	26744	5770	11027	8697	24859	13974	23411	8691	17380	7805	11685	8870	17203	8251	16158	9078	18229	7649	11028	8239	12755	8071	14120	7161	11248	8966	15593	13393	20672	7525	13218	7271	10871	6726
fyn_Y420	11863	15400	6569	11756	6283	10736	5255	8556	8882	11976	8944	16254	9930	19360	12086	25440	7165	11340	10822	25382	13987	22045	7897	16568	8095	10373	8526	18847	8507	16105	9467	17241	7519	11054	8497	12891	8035	13921	6672	11885	7985	14132	12706	21506	8302	13568	7293	10862	7048
fyn_Y531	13526	18962	8730	14916	11769	16736	10335	13795	13521	21005	13778	20561	11765	19503	20307	37984	13673	26910	18818	28925	26581	29034	20982	27025	12801	15853	16130	23941	14215	20264	17516	25440	12460	16331	11334	14184	13782	20327	8196	11482	14187	21744	17836	32812	11355	17941	9070	12885	8661
fyn_Y531	12149	16021	8667	14952	11423	17439	9490	12347	12866	19063	13585	21873	11660	19557	19054	36776	12045	24588	18855	33345	32970	44365	23385	31039	13200	16500	16289	20758	14703	21126	18787	29369	13036	18102	10813	15614	14088	21740	7996	11159	13665	20721	19883	30433	11051	16804	8956	13704	8422
fyn_Y531	13303	17090	9938	16471	11592	18756	10414	13406	14574	20124	14647	21132	13052	20580	19437	34646	13291	24276	16308	28464	31319	40168	27569	25765	13261	15685	17169	25083	14254	20633	18966	28099	12889	17174	10734	14331	13641	19918	8656	11243	13314	16717	21706	30878	12252	16583	9509	13426	9230
fyn_Y531	11583	15781	9172	16263	13286	17122	8466	11607	8757	14869	12305	18606	10869	19991	15297	29537	10172	17683	13001	25446	21476	31917	14798	22200	12066	14545	14925	23085	12209	17244	13978	22135	12689	17822	11501	17736	13166	19806	7252	9690	11842	17582	15160	22564	10189	14617	8950	12934	8063
fyn_Y531	10400	13814	8932	17397	11287	15342	8656	14740	8560	13596	12395	18349	10951	20204	15271	30780	9714	17586	14580	25183	19114	29987	16063	23098	11913	15044	13249	20784	11759	16294	13210	19445	12116	17490	10366	14557	11842	18350	6735	8787	10859	15048	14493	21121	10134	15719	8473	11793	7772
fyn_Y531	10960	14132	9592	16224	11548	14850	9482	13597	9615	13352	12248	17851	12291	20397	16567	29373	9490	15097	11798	23088	17876	28062	17125	23048	12507	15098	12897	19640	11936	16289	12905	18859	12585	16133	10274	14184	11840	17440	6456	8565	12051	16520	14568	20125	10569	14832	8257	11544	8898
fyn_Y531	10828	13842	8374	15306	7764	10479	6351	9914	9269	13728	9828	15578	11364	17999	13919	26160	7815	12642	10921	21698	14831	23373	10509	16624	10415	12188	12714	17798	10678	15449	11814	18384	9106	12219	9106	12727	9933	15862	6471	8842	11085	17994	12254	17632	9246	13680	7622	11386	7506
fyn_Y531	9843	14528	7994	14898	6948	10378	5968	9859	9323	12847	9653	16010	11575	18729	13525	27116	6638	11482	11435	22366	14846	22925	10007	15970	9671	12721	12534	19116	10253	15108	11223	17216	9162	12724	8901	12864	9887	15671	7365	10653	10728	16375	11500	17460	9133	13054	7570	10662	7282
fyn_Y531	12204	15203	8510	14749	7238	10093	7165	9700	9364	12775	10629	15919	11601	17815	14884	26404	6841	11598	10964	21581	13386	21180	11513	16336	9935	11679	13600	17758	10927	14355	12769	19252	9343	13623	9658	13521	9379	14696	6839	9814	11627	16500	12675	17862	9279	12934	7180	9746	8035
GIT2_Y484	10515	17685	10294	16800	10999	15794	9049	13636	10214	18567	12342	22239	10147	20032	14577	34062	11888	21116	12460	29445	25662	42122	13508	27702	11485	15526	13990	26461	10238	18611	13455	26519	9064	19365	8833	14534	11127	19500	6859	10696	8893	17907	12377	30150	7408	16169	7420	12233	6349
GIT2_Y484	9862	15878	11326	18104	12226	19459	9640	13572	10387	17964	11765	20564	10197	20527	14972	35655	12223	22291	12467	29789	22414	35730	16860	27010	11323	15533	13240	24690	9586	17636	13080	23351	9340	16726	9086	14652	12163	23349	6913	10607	9130	18428	12471	29135	7807	15781	7549	13062	6707
GIT2_Y484	10576	15501	11863	18400	12702	18176	9633	12971	9785	19014	11908	20524	11210	21768	17105	32789	11902	24345	14183	28412	18681	32790	14911	24218	11586	15065	12777	24280	10358	16695	14036	23144	11349	17150	9587	13947	13048	18759	6101	9909	10431	20307	11892	28538	9107	16285	7774	12730	6652
GIT2_Y484	8714	13430	7941	16509	10455	15333	7276	13423	7082	13593	9945	16783	9724	19361	12425	28911	7228	14944	10412	21294	18082	29289	13021	26518	10055	14279	9856	21805	9033	16292	10977	18465	8854	30231	7963	14592	8245	17227	5481	9024	7414	17088	9875	19983	7304	14640	6840	11593	6108
GIT2_Y484	8749	13291	7665	14114	9721	13489	8030	13511	7145	13164	8811	17825	9751	20052	11702	29017	7404	14431	10983	21974	15701	27810	10111	18625	9823	14005	9701	17285	9001	15477	11596	21735	8171	14989	7490	14198	8195	15773	5854	9123	7795	16291	10400	18404	7188	14423	6862	11351	6129
GIT2_Y484	9597	12848	8308	15242	8816	12550	7891	11152	6797	13198	9321	16097	10016	19867	14030	27956	9009	14078	9687	21544	14094	26343	8559	17876	10065	13678	11024	19321	9321	14347	11403	19803	9374	14768	8246	13134	8272	14759	5545	8551	9735	16322	9981	16830	7809	14503	6256	12062	7404
GIT2_Y484	9749	15264	7929	13050	7256	10031	5853	9774	8510	12591	8448	16202	10119	18009	11675	27020	5405	11079	7703	20740	10445	22048	7297	17026	8385	11157	8314	17070	8311	14306	8931	18454	6596	12492	7560	12847	7630	15115	5357	9780	7888	16568	8516	17426	7084	12624	5954	9942	6135
GIT2_Y484	9768	15414	7546	12290	7135	10020	6246	9089	8003	12742	9318	16084	9215	18480	11624	28736	6334	10520	9144	21713	10772	22101	7410	16812	8333	11519	8270	18375	8304	13873	9116	20946	7024	12273	7454	15039	7022	14437	5636	10869	7922	16173	9257	17396	6658	12483	6278	10461	6631
GIT2_Y484	10682	15502	7998	13489	7487	10398	6109	9735	8667	12089	10001	16236	10623	18606	12722	26045	6778	11064	10345	24184	8636	21377	8437	15957	8788	11486	9415	17543	8349	14527	8915	18415	7739	12078	7888	14913	6682	14128	6091	11129	8778	16142	9135	18000	7871	11952	6593	11164	7032
GIT2_Y492	13496	19537	8314	15069	11447	16253	10230	13470	14210	21320	14200	21112	11481	19273	19058	37084	11972	26340	18148	29571	23998	29304	17708	26483	11753	15646	14774	24379	16714	20246	14683	25356	11054	16387	10090	14668	13548	20194	7351	11143	12657	21471	20779	33296	10496	18183	8666	12991	7258
GIT2_Y492	12739	17158	7405	12822	9155	14555	8352	11372	12331	18137	12919	20914	9633	16960	17620	36422	11018	24185	14413	30873	32730	44701	21643	41677	12151	16384	14665	22639	12427	21926	18719	27499	11360	18281	10455	15567	12559	19610	7504	11886	13042	21834	17647	30518	10371	17025	8270	13477	7105
GIT2_Y492	13575	18458	8173	12480	9874	15653	8674	12152	14078	18208	12930	19678	12205	19803	18986	37349	13932	25878	16563	32993	20194	33947	18113	32707	12349	16868	13730	22831	13198	22554	16932	24718	11744	16977	10367	16130	10407	18261	8065	13831	13213	20974	18722	32413	11604	19123	9078	15096	7485
GIT2_Y492	11414	15858	8984	16288	13164	17280	7678	11801	9025	14918	11941	18368	10393	20352	14763	29128	8897	17750	11376	25433	19167	31894	13465	22315	10656	14726	13066	22993	11255	16939	13035	22256	10408	17394	9939	17314	12218	19722	6594	10025	11096	17359	13398	22135	9401	14849	8194	12799	6834
GIT2_Y492	10436	15047	8133	16428	10377	15921	7597	12444	7805	13421	12027	18292	10604	18940	14567	29759	8702	17831	12832	22250	16502	29079	13204	21843	9995	14133	11729	21055	10489	17358	11562	18885	11218	17944	9454	16385	10444	16468	6644	9806	9744	16130	12146	19330	9138	15003	7452	11667	6655
GIT2_Y492	12490	16404	9198	17121	11052	14145	7863	11681	9137	11951	10150	17123	11727	19426	16318	29599	11663	19350	14389	25326	15978	30679	10096	20039	9901	13582	10476	17936	11741	21765	11958	17670	10456	15629	10336	15518	9900	15156	7663	11999	11425	17565	12559	20292	10229	15650	8297	12779	7547
GIT2_Y492	10325	13776	8173	15386	7538	10261	6368	10186	9126	13736	10146	15676	11418	18086	14019	26681	7602	12714	9821	21892	14244	23189	9559	17099	9903	12533	11411	18460	10131	15367	10710	18452	8061	12291	9367	12871	9189	15718	5975	8989	10257	17665	12001	17781	8983	13799	7031	11229	6825
GIT2_Y492	10620	14663	6885	15032	6501	10129	5850	9513	9060	12479	9618	16060	10540	18708	12782	26731	6325	11702	9412	23361	11512	23025	8916	16401	8661	11342	10462	19147	8791	14887	10249	17775	8036	12578	8120	14175	8533	15466	6952	12237	9767	17210	10476	17241	8720	13857	7217	10912	6836
GIT2_Y492	9661	15767	6759	12872	6687	12278	5612	7406	8641	11768	9953	16123	10081	18602	15580	27480	6225	11639	11907	25068	12812	24644	10823	17548	9282	11983	12131	17239	9866	15809	11867	16468	7498	11877	9203	13324	9323	14574	8244	12880	9613	16444	11678	20299	9522	13853	8051	11301	7270
GIT2_Y592	11044	17875	9273	16571	10792	16932	8284	13221	11711	19307	12059	21070	9833	19956	14250	34698	10017	22399	10649	28985	24373	36025	13418	26158	11801	15680	14273	26068	10342	18841	14752	27715	9271	17448	8551	14524	11784	18922	6793	10701	9768	17806	13773	30549	8082	16175	8032	11995	6461
GIT2_Y592	10835	16543	8833	17126	9280	16314	7717	12799	10578	16991	11393	20534	9181	18221	14201	33691	10225	22014	11860	28552	20772	38910	16756	29787	11057	17160	12344	25514	10047	19109	13793	23571	10223	17030	8028	15815	11013	18023	6601	11190	9789	17453	13400	28360	8455	15665	7886	12512	6449
GIT2_Y592	11946	17935	8725	14734	7717	14140	7593	11819	11257	17028	11453	20989	10886	21002	16946	33887	10484	22364	19465	36374	16709	35997	10269	23544	11679	16489	14322	22788	14505	24316	13870	21797	11211	16685	10151	15303	10872	18570	7366	12458	11522	20948	14015	29420	9599	17766	8049	15087	7225
GIT2_Y592	9210	13431	7195	15509	9923	14290	6792	12577	8062	13457	10364	16481	10021	19236	12429	28324	6180	14342	9041	20715	15584	27520	12615	23685	10186	14934	10380	19516	9269	16011	11336	18693	8891	26576	7941	14307	9657	15629	6299	8815	8737	16098	10894	19132	7593	13922	7363	11778	6663
GIT2_Y592	8754	13293	6316	13767	8489	13159	6835	12111	7560	12287	9113	16694	8641	20467	12783	28557	6893	16104	8893	22741	16122	28350	10420	18365	9456	13949	8514	16996	9629	15799	10024	17453	8463	16354	8435	14590	8410	15360	5849	9637	8978	15801	10129	17896	7857	14491	7010	11343	6387
GIT2_Y592	10492	15349	6898	15069	7662	12076	8062	11160	8056	10991	9093	17119	9811	18031	12042	29239	8771	15874	11899	23780	13266	27884	8020	19007	10020	12529	10586	18546	11975	19674	12241	17001	8990	13070	9927	15467	9239	14389	7074	11639	10407	18013	10457	18095	8625	15720	7908	11441	6601
GIT2_Y592	10431	15128	6787	14195	7159	9500	5487	9642	9106	12578	8833	15920	9951	17809	12335	26524	5494	10881	8076	20506	9405	22161	6961	16795	8935	11223	8513	17273	8798	14087	9196	19009	7373	12387	7793	12912	8465	14852	5702	9963	8628	16511	9674	17401	7810	15175	6115	9370	6611
GIT2_Y592	10392	15784	6446	11901	6188	9400	5244	9276	8911	12056	8997	16239	9151	17799	11198	25788	5141	10602	7595	22862	9425	22860	6935	16992	8218	10393	7879	17880	8262	15240	8477	17870	7204	11874	7563	12587	7784	14000	6573	12219	8533	16441	9493	18333	7756	12844	6706	11585	5988
GIT2_Y592	11541	15477	6065	11749	6407	12061	5556	9088	8825	11636	9277	16123	10320	19013	12286	25323	6755	11501	12105	24506	14855	23870	10896	16531	8975	12057	9562	17825	8948	16380	8895	16400	8066	11055	8702	12591	8231	14063	6417	11653	9008	14133	12998	21994	7890	14055	7666	11826	6776
gp130__S782	13338	21683	7655	13250	11699	17043	10020	13223	12240	17634	13193	20933	11641	20766	18085	40465	12059	26684	15127	33453	15378	30699	12466	31035	11577	17667	12420	23943	13424	26383	14247	25725	9337	18381	8324	15625	10367	17045	7131	12974	11001	23762	13943	33982	9305	19644	7740	15999	6383
gp130__S782	11760	20739	7236	12491	10286	16435	8023	12040	13591	21014	12381	20285	12350	20985	15199	38019	11229	25077	14933	31311	20551	34992	11668	31727	11239	17379	10856	22281	11507	24520	16903	27695	8612	17176	8834	16026	8933	19580	7090	13179	10634	21924	13137	32311	9540	19126	7339	14868	6636
gp130__S782	12894	20140	7386	12341	10305	14366	8579	11872	12287	16984	12716	19894	10433	19359	16960	36144	11252	24218	14792	31859	20503	36624	12867	30929	11771	16250	12115	22406	12395	25051	13144	24378	9239	17175	9108	16087	8828	18520	7670	12937	11970	21999	14622	32077	8771	17864	7497	14176	7010
gp130__S782	11338	17718	8594	16743	9795	15972	8257	12176	9875	14348	10493	18540	10246	19143	14402	31787	9272	19609	11681	30350	15836	35439	9981	20612	9765	14282	10151	21139	10686	21467	9225	17999	9247	18630	8143	15841	8455	16082	7152	12158	10502	18607	11527	24075	8633	16145	7503	14490	6493
gp130__S782	10291	16951	8096	15361	9658	14684	7668	11630	8962	12997	10573	18317	10937	20390	13135	30800	8760	18393	12438	28020	14555	33502	8527	19619	9529	14073	9440	19661	9788	22057	9581	16696	8636	16532	8234	15604	8214	15636	7205	11682	9922	17855	10633	22485	9436	16986	7683	14129	6477
gp130__S782	9473	16916	8696	15348	9007	15497	7729	11811	8980	12344	11674	18196	10389	19884	13715	29283	9808	17952	12874	25047	17817	30847	8783	18942	9613	13526	9481	18447	10740	20081	9478	16149	9284	15013	8646	15270	8394	15981	6933	11661	10132	17047	10546	19984	8588	16235	7139	13148	6641
gp130__S782	9656	15222	7288	14894	7206	10581	5513	8190	8170	11314	9392	16344	10215	18530	14280	28571	6244	12120	9026	25584	11861	26451	7284	17649	8718	11785	9388	18015	9236	17390	10304	17310	6279	11682	8037	14097	6960	13867	6855	11625	8479	15550	10032	20998	7334	14557	6094	11172	6741
gp130__S782	9844	14524	6577	13864	6656	11053	5383	8353	7940	11280	8938	16161	10662	18399	13598	27469	6189	12823	10345	25574	11858	26293	7264	17721	8248	11500	8894	17772	8358	16240	10606	17085	6940	11868	7458	13916	6492	14558	7261	11965	8558	16705	10116	20102	7758	14277	6786	11347	5939
gp130__S782	9666	15658	6916	12226	6946	10929	5730	8159	8788	11330	10141	16205	10179	19194	13451	27238	6040	11143	9125	24281	12051	24873	8698	16944	8636	12086	9161	17233	8638	15746	10282	17903	6832	12438	7430	13511	6706	14731	7317	12028	9262	16190	10878	20766	7257	13823	6555	10579	6700
gp130__Y767	11227	18008	7012	14154	7752	14094	6434	11132	8273	16230	9913	19209	8109	19282	13396	35253	9066	25841	13867	33870	15777	35434	9250	27567	9131	16656	9976	22250	9648	25576	11378	24896	7705	16327	7315	15430	6401	18512	6527	13047	8921	23445	10676	31416	7038	18155	6028	14164	5705
gp130__Y767	8919	17929	6676	13464	5992	14293	5780	11296	8158	16623	9848	19823	9417	19886	12891	33989	9975	23063	18326	36360	17245	34184	9357	23916	8467	17611	10366	22269	10296	24537	9857	23288	7091	16044	6870	15086	6367	18079	7051	13136	8095	22322	11792	30715	7672	17725	5432	14963	5518
gp130__Y767	9055	17462	7653	14372	6631	14637	5696	10893	8257	16377	9369	20051	7655	19770	11794	33801	8636	21178	15131	36985	15105	35235	8459	24116	8891	16372	8531	22423	8487	24950	8863	21909	7128	16646	6593	15191	6054	17125	6654	13865	9138	20594	10306	29418	7602	17311	6119	14508	5848
gp130__Y767	7336	16046	5291	16494	6738	13448	5809	12011	5205	11342	7116	17760	7074	18548	10380	29388	8679	17339	10761	24622	11512	28417	7040	19358	7550	12899	6680	17742	8418	21445	8059	17204	7008	14761	7117	15019	6032	14704	6135	12261	7006	18234	7255	19658	5712	15414	5789	12399	5392
gp130__Y767	6678	16483	4789	15714	6533	12900	6800	11639	5205	11397	6715	17344	7631	18438	8461	29405	7434	16323	11772	24178	11395	28098	7113	18642	7129	12999	5813	18290	9366	20320	8828	17826	6354	13790	6622	15135	6440	15847	6455	11820	6425	18452	6640	18631	6187	14503	6160	12710	4984
gp130__Y767	8332	15076	5775	14264	6324	11528	6638	12238	5878	11590	7781	17292	7828	18247	8202	28433	7316	16252	8599	22869	9488	28035	5903	19182	7332	12484	7212	17958	8642	19473	7732	17716	6526	13521	7046	14912	5766	15233	5612	10764	8009	18078	7195	17672	6018	14851	5779	12253	6079
gp130__Y767	8254	16154	5269	12229	5533	12107	4391	7572	7329	11774	7696	16161	7614	18558	8269	26834	5388	11465	8382	25506	12997	24870	6581	17066	6477	12091	6139	17180	6305	16570	6489	17322	6028	11543	6780	13232	5146	14632	5918	12470	6974	16831	9002	20844	5118	14142	6348	11567	5537
gp130__Y767	8207	15953	4052	12439	4544	10739	4043	8353	6527	11365	6764	15911	8097	18654	8145	26495	4662	11374	10084	25107	13345	24754	7330	16965	6124	11819	5270	16732	5451	16399	6521	17214	5537	11076	6239	12844	5947	14056	5450	11953	6068	16326	9718	19884	5392	13806	6350	11538	5127
gp130__Y767	8791	15497	5300	11986	4850	12167	4299	8336	7050	11877	7252	16284	8041	19355	9716	26025	5071	11150	8623	24538	12003	22945	6009	14461	6580	11765	6096	18104	6187	16050	5959	16472	6089	11344	6851	13255	5098	14234	5975	12153	6458	14525	9020	21274	5489	13352	6025	10244	5536
Grb10__S150	13078	21737	7363	13152	10353	16765	9692	13836	10813	17778	12309	21081	10701	20716	20659	40043	13083	26598	17909	34816	17466	33120	21880	33143	11605	17875	15102	23121	14633	25930	16431	25302	10150	18198	8947	15789	9956	18565	7682	12385	11804	23236	16289	34712	9404	18713	8229	15081	6769
Grb10__S150	11499	19639	6798	12228	9282	15245	7404	10396	11241	17402	12776	21134	9080	17991	16519	37587	11511	24973	14783	31696	24815	37875	16674	35930	11584	17465	12851	22842	12994	24654	15861	28122	9544	18474	10372	16389	9890	19014	7927	13324	12003	23210	14202	29664	8710	18024	7172	13340	6612
Grb10__S150	10891	16225	8299	16133	10493	16880	9166	12807	12220	18302	12680	21282	10493	19133	17232	36447	11623	24415	15401	30808	28294	38573	14383	26685	11403	16305	13822	23986	11838	22398	17203	28433	10083	17825	8761	15104	10922	20259	7119	11414	10830	18821	15126	31224	9486	16445	7005	12186	7184
Grb10__S150	11762	18914	8507	17471	9596	15961	8113	12390	9916	14260	9862	18349	10208	20290	14720	31927	10782	19356	13248	30137	19312	37713	10762	20708	9647	14359	10923	21397	11621	21130	10540	18410	10360	21571	8909	16101	8838	15809	7329	11929	10094	18194	12091	23878	8574	15443	8732	14832	6502
Grb10__S150	9948	17198	7772	15241	8924	15020	7617	12104	9016	12867	9790	17374	10107	19700	12871	29921	9307	17299	13859	26745	18137	31307	9292	19327	9420	13199	10741	20515	10622	20868	9970	17547	9281	16301	8645	14965	8603	15235	6929	11280	9226	17154	10590	20628	8759	16045	7110	12967	6385
Grb10__S150	8980	13620	8425	16899	10105	15561	7953	12992	8190	12994	11537	18038	10779	19733	14475	29559	8949	15652	11395	22963	16209	31829	13538	21115	10152	14418	10544	19133	9677	15989	10397	18805	9030	16366	8118	14040	9238	17167	5603	9204	9379	17031	12712	19944	8533	15628	6854	11783	6962
Grb10__S150	9117	14650	7409	15112	7592	11545	5226	9380	7585	11851	8957	16459	9386	19377	13974	27953	7140	12786	11335	24939	13214	25805	9508	18779	8342	11472	10165	18568	9857	17388	10894	18872	6855	13126	8090	14231	7588	13910	6820	10859	8427	15742	10403	19916	7428	13997	6236	10547	6941
Grb10__S150	8481	15145	6512	13414	6846	11283	5369	8307	7743	11593	9197	16528	9480	18933	12610	27093	6947	11921	9828	24807	11889	25657	8390	17551	7995	11718	9314	17590	8520	15979	10676	17456	7252	12598	7646	14178	7514	14232	7140	11524	8879	16627	9878	19328	7291	13996	6233	10126	6658
Grb10__S150	9958	15034	7385	13475	6137	9741	5590	10004	8317	12972	9101	16408	10422	18638	12361	26297	6273	11207	8993	21833	11736	25677	8878	16150	8851	11452	9864	17598	9179	15080	10707	17504	7350	16087	7198	14277	7134	15205	5793	9808	9501	16615	9131	17185	7821	13060	6353	10523	6377
Grb2_Y209	16170	21206	8227	13057	10803	14459	10171	13307	12157	17498	13719	20995	12354	20390	22987	40559	15263	26870	20082	34109	22337	34747	18777	32254	13111	17274	17171	23561	17006	26136	19252	26498	12323	17780	10477	15611	12521	19262	7232	9471	16016	23333	23968	34566	13244	19101	10734	14870	8503
Grb2_Y209	17226	18437	7766	12005	8672	14680	7521	11334	11476	17259	13676	20710	9716	18087	19460	37203	14708	26353	17719	32542	25721	38493	17868	31804	12352	16587	15476	22595	15788	25233	17428	26345	11855	17625	10993	16277	11874	18956	10081	13145	14728	21561	20534	31274	12427	17431	10085	13822	8657
Grb2_Y209	13524	16233	7652	13164	10315	15782	8797	11936	12707	17709	14370	20526	11306	18383	20043	34944	13934	23966	17143	31272	31713	38990	16184	26611	14064	16536	16433	23893	14204	20858	18286	29102	13465	17362	10822	15528	13318	22011	9271	12455	16309	21180	21892	31249	12293	16458	9824	12628	9144
Grb2_Y209	14919	19366	9293	17667	9932	14959	8144	12455	9999	13987	11971	18279	11754	20060	16251	31589	12108	19557	14853	30241	22405	35708	12775	20577	10898	14633	13427	21798	14428	20363	13230	18398	12445	19270	10717	17902	10857	15810	8601	11948	12401	18507	16805	23459	11723	15471	11649	14603	8168
Grb2_Y209	12495	17092	8199	14665	8769	13720	8093	12283	8924	12284	10872	17315	10726	19593	16886	29913	12023	17399	15131	24931	19487	30329	11685	19331	10214	13831	11926	19443	13064	20655	12410	16195	11290	17877	10126	14620	10497	16294	8164	10664	11211	15477	14661	19926	11694	17125	9691	13145	8233
Grb2_Y209	10630	13571	8651	16843	9839	15078	7961	12463	8761	12704	13246	17923	11117	18915	16839	28988	10953	17624	14616	23536	19728	33583	15826	20556	10940	13387	12063	19021	12348	16707	13435	19615	11916	18966	10135	14448	11465	16888	6914	9486	12228	16837	14567	19486	11474	15451	9242	12165	7947
Grb2_Y209	12618	14659	7787	15085	8043	12268	5883	9083	8574	11279	10714	16738	11665	19031	15985	27813	8272	13402	11856	23831	15751	26331	10871	18492	9458	11285	11593	17943	11881	17165	12690	18659	8842	13750	9826	14032	8978	14809	7997	10951	10854	17018	14832	19860	10414	13900	8284	10393	8031
Grb2_Y209	12737	13852	6824	13389	6460	10797	5581	8096	8759	11873	10576	16210	11045	19378	15622	27312	7458	11987	12668	24297	14738	24698	10172	17411	10199	11450	11181	17895	10889	15896	11687	17752	7901	12181	9421	13585	8832	14566	8739	11802	10793	16313	13809	19604	10321	13731	9110	9387	8268
Grb2_Y209	12089	14474	8430	14365	6907	10478	6262	9651	8790	12877	10465	16616	9601	18530	14518	26570	7191	11178	10332	18905	14634	23345	10541	16661	9213	11841	11627	19995	10652	15470	11671	17076	9202	13190	8492	12988	9000	14979	7832	10059	11816	16531	13089	17285	9969	13300	8976	10860	8008
Grb2_Y37	17482	17808	9234	12805	10073	14249	8505	11551	10843	16087	12870	19987	11151	17869	21100	35024	17483	25660	23322	34543	27495	36868	21221	27055	14248	16867	19247	22579	19679	25078	22042	22317	15971	16775	13658	15769	14531	18248	10581	13605	17425	22699	24179	30784	15710	17613	12953	13466	12259
Grb2_Y37	16929	16976	9590	14543	10216	16807	8135	11969	10204	16393	12232	19815	10377	17983	21110	34024	14758	23630	23179	34019	25840	36009	17501	29559	13330	16034	19393	22716	19876	23590	21522	24044	16365	16696	13497	16159	14444	16918	10551	13545	16613	21086	23237	29377	15301	17170	12647	14125	12613
Grb2_Y37	16450	15384	11286	18607	12421	16846	8948	14123	10169	17393	11887	21859	11245	19334	19745	33482	14877	22067	18470	29213	28551	33127	18149	24259	13708	15247	19693	23093	17084	18537	21132	23821	17681	18467	13374	15666	15412	18205	8465	10868	15017	18410	22843	28651	14716	15282	12215	12890	12314
Grb2_Y37	15913	16052	8685	16101	9695	13654	7973	12183	7033	11820	10008	18121	10961	19565	15976	29027	14128	18067	15399	23624	22202	30732	15298	19915	11709	12966	15395	17999	18083	19628	17401	17742	15901	15563	13389	16944	11790	14677	8777	12068	13672	17947	15226	18352	14456	15976	11354	12150	12378
Grb2_Y37	14825	14652	8570	14407	8766	12383	8244	11909	6751	12420	9577	17218	10198	18895	15939	28765	11689	16454	14970	22317	20179	28976	13485	18823	11434	12160	14766	17240	17177	18508	17869	18209	14521	13709	12829	14721	12777	15306	7901	10835	13850	17312	14630	17260	13397	14530	11293	12307	11968
Grb2_Y37	14145	12816	8532	14835	8444	12580	8007	11621	6791	12569	9511	16926	10028	20540	14928	28779	10602	15440	14458	21919	21119	27535	14179	18452	11961	13757	14895	18448	14910	16445	18235	19392	15123	14415	12191	14137	11485	14466	6616	8895	13036	16029	14977	17129	13643	14925	10645	11298	13487
Grb2_Y37	16092	17036	8005	12406	8191	12063	6014	8294	8207	11482	10366	16419	11601	19194	14433	27602	9100	11601	15567	25641	18909	24390	13174	17347	10646	11820	13797	16900	14796	16947	16523	17854	12055	11972	11379	13577	11777	14833	8288	11756	12755	16766	16297	20872	12321	13075	8903	10879	12042
Grb2_Y37	16015	15591	7665	11870	8039	11767	5930	8095	8024	11584	9738	16667	10374	18666	15373	26410	8854	11201	14537	24780	17861	23410	13338	17583	10725	11650	14021	17434	14486	15956	15927	17231	11562	11166	10843	12449	11777	14063	7614	11433	11744	15618	16173	20326	12978	13465	9831	10351	11349
Grb2_Y37	15829	15717	7652	11736	6950	9593	7136	9465	8168	12423	9808	16067	9811	18373	14853	26369	8028	10760	13797	22478	16500	24219	11999	16473	10019	10877	13714	17729	13668	15079	14670	17036	12383	12372	12330	15133	11595	14348	7703	11957	12211	17046	14620	18829	11629	13081	10540	11390	13529
Grb2_Y7	12939	20514	7646	12781	9157	14877	8850	12427	10611	17237	12815	21060	10712	19593	20525	40724	13272	27061	18273	34036	22082	37359	14454	31356	11143	16987	13894	23460	13531	25856	15910	26695	10197	18244	8726	15352	10017	19037	5328	10811	10983	23341	15204	34082	9494	19446	7377	14691	6642
Grb2_Y7	12314	24248	7150	13241	10322	15874	8781	13003	10932	18268	12640	20372	11357	20327	15968	36468	11061	26117	12795	31349	28783	39290	19354	33571	11550	16226	12346	21843	11748	22936	14913	27260	9540	17943	9095	16542	10597	19877	7189	12648	10768	21237	14001	30473	8468	17477	6678	12589	6421
Grb2_Y7	12127	17728	7476	12887	9618	15489	7749	11209	11662	17511	13439	19540	10320	18751	16930	36823	12085	25705	14723	32313	27281	41332	17640	28115	12364	16227	12706	22097	11752	20880	17480	27885	10258	17589	9484	15788	10629	20721	7370	12365	11405	20789	14231	31203	9091	16619	6939	12355	6911
Grb2_Y7	11394	18982	8642	17388	8924	15270	7711	12458	8987	13830	11273	18474	10663	19943	14483	31159	9811	19580	12330	30830	18237	35001	9894	20572	9443	15010	10603	21805	10822	20071	11489	18283	10035	18303	8824	17705	9170	15864	7338	11808	9853	18979	11641	23225	8866	15403	7545	13275	6175
Grb2_Y7	9838	16299	8156	15926	9525	15093	8441	13221	7211	13177	11030	18203	10823	19473	12861	29126	8658	17008	13075	20804	15135	29307	10016	20116	8735	13780	9926	19902	9323	16797	9968	17217	9263	17249	8068	16645	9028	17510	6017	10320	8703	15350	10295	19803	8335	15654	6317	12557	6049
Grb2_Y7	8856	13943	8170	17090	9138	15130	7278	12011	7551	12637	11247	17612	10565	18619	14345	28462	8555	17349	12687	22236	17124	28811	11147	19971	9124	13326	10239	18563	9461	16634	10745	19053	9029	17249	7909	14082	8750	16526	6276	9767	8293	15836	10703	19419	8241	15668	6581	11623	7625
Grb2_Y7	9596	15201	7243	14763	6866	12166	5318	8526	7653	11328	9069	16653	9685	19250	14085	27717	8021	13802	10069	24060	13556	26621	8169	17740	8016	11237	9619	18097	8966	16759	11162	18715	7124	12517	8154	14070	7735	14724	6947	10921	8508	17367	9917	19698	7629	14162	6213	10240	6544
Grb2_Y7	9230	14334	6772	14070	6385	11055	5306	8825	7600	11887	8664	15865	9775	18923	11725	26501	5620	10501	9538	21130	11435	23701	7806	17076	7381	10583	9010	17796	8270	15679	9673	17592	6741	13756	7269	12800	6714	14700	6739	10989	8466	15735	8766	17415	6878	13434	5898	9616	6714
Grb2_Y7	9811	14505	7165	14539	6332	10427	5450	9159	7373	13027	8853	16313	10186	18535	11668	26029	5808	11264	9016	21670	12859	23249	8146	16249	7904	11014	9300	17787	8301	14897	10318	17120	7303	14685	7215	12502	7229	15099	6448	11107	9062	16029	8714	17328	7845	13368	5965	10264	6146
HSP27_S78	25976	17344	17354	12654	20071	14144	14135	10910	13953	16031	19506	19615	16286	17312	26932	34818	22764	25380	31391	34513	38341	35897	30920	26043	23709	16829	28650	23457	30590	24159	28538	22770	28870	16946	24314	15437	26244	17601	21007	13352	38502	23102	44368	30613	30108	17130	23875	13370	8828
HSP27_S78	28710	17625	19076	16284	21190	17343	15879	13596	14551	16953	19435	19703	17130	19154	24935	33854	20546	21800	27936	28417	37903	33575	26908	25088	22812	15766	27987	22198	29063	20434	29474	23994	28819	16314	24018	14740	27105	18686	20519	12186	36107	19160	44811	28905	30198	15690	23104	13120	8920
HSP27_S78	27781	15882	20078	18139	21425	16652	15834	11621	14070	17164	18926	20170	16832	18260	25032	32439	21030	20802	27339	29336	40940	34748	29113	27186	25654	15242	29412	22976	29961	19406	30597	22544	30226	17222	25204	14228	25235	17445	20774	11887	36218	18898	45977	28539	30356	15989	24393	13171	9973
HSP27_S78	24504	15976	18792	16204	21093	13594	14982	11771	10774	11820	16651	17794	17153	19594	24592	29126	18904	17597	25090	23711	35549	32677	24165	19815	21762	12587	24043	17857	27614	19316	26111	16561	24513	15294	24231	16028	23536	14820	17615	11435	34301	17502	39193	18112	28594	15606	21823	12268	8864
HSP27_S78	24283	14071	17888	14927	20342	12255	14785	12177	11313	12097	16565	16574	16835	20326	22712	27845	18024	15180	19391	22260	34481	26267	23333	17884	21191	12199	23006	17005	26075	16575	26374	18223	25435	14619	23748	15107	24683	14874	16616	9309	30947	15211	36273	17627	26723	13799	20993	11847	9403
HSP27_S78	23608	12972	18484	15032	21054	12240	14399	10714	11265	12591	16637	16796	15723	19731	23695	27789	18667	14463	24896	21868	35690	27727	24120	18701	22088	12386	24403	16547	21206	16496	27212	18246	26721	13767	25134	14285	26509	14642	18020	9721	32307	15861	37778	17351	28489	14589	22527	11302	11191
HSP27_S78	24069	17259	16427	12549	18232	11645	12384	8786	11266	11542	15779	16644	16905	19234	20850	27551	15305	11595	22544	25508	29741	23683	22115	16692	20345	11700	22592	17030	25556	16773	25696	18083	21621	12004	21949	13231	22522	14536	21761	11854	30917	16738	33114	20341	26010	12864	19354	10414	8563
HSP27_S78	22600	15142	16373	11566	17145	9638	11791	8119	10876	11686	14930	16752	16168	18551	20716	25459	14904	10138	20877	23498	28796	23394	21694	17300	18659	10590	21089	17825	24519	15102	25243	19213	21641	11555	19938	12577	22873	14143	20960	12337	30872	15939	32738	18301	24406	12964	20155	10213	9011
HSP27_S78	23524	14938	17738	11245	17900	9267	14004	8728	11319	11987	15606	15985	16153	18650	20715	25558	15951	10477	21258	23368	28528	22516	22897	15632	21004	11429	23081	17409	25616	15024	26149	16767	23619	11749	23958	15332	24049	14087	21836	12252	33069	16900	36369	19726	24888	13455	22566	10702	10050
HSP60_S70	12576	19550	7847	12698	9928	15667	8906	12218	11528	16555	13886	20952	10724	19235	20894	40101	13256	26772	17470	33657	24093	39359	16159	31589	11254	16766	14250	23423	13787	24868	15098	26957	10807	19010	8727	15427	10459	18593	7968	13127	11933	22848	16171	33785	9569	18733	7346	14301	6493
HSP60_S70	11754	18909	7267	12395	9428	15057	8145	11014	11887	16498	13826	20920	9761	18342	17424	37120	12587	25232	16027	32284	26033	39383	15750	31842	11464	16797	13148	22632	12835	25070	15458	26976	10357	17934	10034	16525	10305	19282	7435	13072	11787	23461	13844	30071	8894	17575	7209	13479	7039
HSP60_S70	11936	16709	7773	12754	11275	15675	8906	11689	12831	17878	13738	19953	11084	18542	17761	37584	11725	24017	16461	31868	26850	42097	12754	26718	12059	16796	13804	23514	12524	19731	16653	27626	11201	17351	9573	15515	12044	22675	7771	12729	12204	20927	16126	31291	9790	16619	7506	12810	6970
HSP60_S70	11125	17487	9030	16646	10884	15099	7964	12570	10282	13810	12389	18748	10027	19800	15194	30790	9959	19302	15768	30557	18854	35795	10724	21260	9913	15618	11126	22204	10995	19700	10733	17884	10250	18210	8775	15759	8691	16205	6679	11420	10678	19432	11656	23047	8522	15181	7657	12847	6162
HSP60_S70	9811	16296	8173	14994	9155	14348	8081	12032	9573	12591	11395	17489	10796	19463	15415	30101	10005	17296	13707	24884	17301	31767	9716	19907	9035	13663	10380	19992	10970	19861	10849	16982	9902	16207	8612	14658	9114	17138	6841	10617	9637	16195	11047	20264	8201	16251	7332	12758	6233
HSP60_S70	9067	13412	8637	17007	10090	15038	8351	13056	8785	12616	12588	17735	11330	18597	15610	28992	9191	17426	14042	23313	17465	31636	11597	20724	9449	13517	10761	18567	10154	16723	10849	19289	9783	18152	8618	14562	8976	16885	6255	9747	9476	16563	11053	20972	8797	15567	7151	12130	6959
HSP60_S70	9462	14928	7293	13923	7312	11605	5801	9015	9143	11638	10318	16202	11951	19508	14570	27263	6787	14119	10658	23903	14342	26817	8565	17521	8295	11111	10160	17590	9266	16338	10308	18338	7313	12067	8140	14144	7537	13804	6950	10644	8902	16423	10121	19091	7842	14262	5918	10081	6479
HSP60_S70	9736	15009	7278	13878	6860	10742	5746	8246	9252	11426	11004	16463	11686	19334	14515	27214	6099	11442	10734	24398	13238	24684	8651	17874	7792	10892	9716	17494	9110	15849	10174	17543	7083	12235	7878	13948	7551	14524	7665	11467	9041	16219	9823	18753	7576	13895	6112	10342	6940
HSP60_S70	9798	14450	8676	14174	6827	10582	6067	9647	9023	13010	10418	16644	12152	18394	13547	26914	6310	11238	9068	17975	11992	23817	8591	16546	7910	11311	10034	18680	8949	15157	9403	17060	7080	12746	7528	12506	7514	15364	6467	10315	9202	16348	9578	17183	7562	13684	6592	11248	6362
HSP70__Y525	10644	16664	7545	12682	9694	13921	6412	11373	10067	16353	12074	19432	7963	17052	16575	34581	11042	24361	17854	33999	21757	36962	13146	27847	10631	16643	14642	23329	12347	23651	12784	22319	10902	16488	8931	15248	9848	17720	7233	12819	11394	22245	15653	30415	8031	16893	7571	13308	6084
HSP70__Y525	10093	16986	8383	14696	7766	15929	7797	13309	9467	16793	11035	20625	8527	17863	15668	33926	9892	24993	15233	32315	18613	36779	11429	30542	10493	16386	12676	23017	12167	23154	12949	24715	10917	16922	8800	16146	9901	17041	7646	13139	10812	20666	13673	29015	8258	16478	7211	14024	6061
HSP70__Y525	10383	15949	9519	18316	9759	17171	7175	11586	9903	17627	10839	20953	9880	18826	14311	33217	8514	22022	12589	29810	19829	35632	15559	24894	10530	15345	15055	22858	10356	19141	11854	23079	10982	18745	8505	16224	11419	18278	6593	11314	10940	18862	13339	28458	8825	15717	7748	13201	6362
HSP70__Y525	8690	14811	6896	16047	8647	13568	6863	11866	7223	12083	8718	17402	8066	19579	12268	28894	8432	17450	10300	23512	16231	30062	9523	19845	8888	12636	8730	18010	10522	19028	10057	16193	9098	15223	8453	15269	8443	14926	7669	10987	9205	17252	9578	18204	8661	15569	7245	12077	5727
HSP70__Y525	8936	14222	6614	14732	8125	12369	7306	11401	7168	11445	8617	17532	8416	18930	12316	28686	8415	16932	10577	22435	15029	28284	9411	18886	8725	12522	8814	17136	10469	18166	10844	17816	8923	14688	8532	14585	8560	14456	6357	10697	9434	17483	9000	17591	7415	14152	7418	12045	6092
HSP70__Y525	8640	12912	7079	14874	7561	12308	7251	11601	6625	12788	9286	17125	8883	20243	12850	28643	7074	15023	8521	22316	13828	28253	8418	19218	8861	13375	8986	17960	9413	16542	10294	18451	8778	14349	8379	15466	8506	14306	6117	8941	9243	16480	9622	17099	7481	14782	6895	11325	7063
HSP70__Y525	10545	16049	6697	12851	6812	10855	5271	9027	8678	11740	8947	16650	8536	18758	10474	26950	5481	11454	9641	25070	14819	23475	8202	16534	7788	11521	8018	17289	8271	16597	8984	18295	7423	11961	7821	12997	7846	14364	6417	11933	8859	16492	11350	20067	6892	12879	7372	10320	5914
HSP70__Y525	10117	18560	6218	11827	6400	11351	5103	8078	8327	11424	8707	17232	9321	18212	11524	26333	6139	11476	9726	24592	13287	23804	8638	17765	7967	11496	8199	16571	8104	15931	8488	17259	7423	11374	7881	12572	7925	14215	6216	11549	8110	15763	10609	19401	7420	12719	6344	9980	6047
HSP70__Y525	10056	15216	6427	11532	6289	9559	5384	9348	8794	12055	9594	16127	8635	18600	11470	26269	14339	10535	8579	22250	11328	21863	7551	16363	7758	10985	8638	17665	8189	15323	8223	16465	7657	12269	8940	15392	7634	14358	6420	12261	8613	17345	9881	19029	7358	15148	6429	10747	6808
IFNAR1__Y466	11629	16567	8782	15469	12028	16190	8017	12355	12573	19615	15053	22615	12146	20459	22192	36488	13343	25895	14920	26945	39179	49086	15006	32764	10739	15028	15945	25474	11674	18933	15610	25735	16744	21859	9790	16751	11641	22961	6364	9871	9868	16114	15983	31271	8854	15853	6969	12208	6427
IFNAR1__Y466	10718	14750	8627	15231	11482	17850	8685	13093	12917	21184	14749	20696	12408	21594	21652	37126	12503	26376	12867	27519	23874	37812	14044	27199	10928	15203	15121	25125	10919	19124	15593	28182	12365	20993	8646	15755	10777	21905	6187	10239	9302	16163	13779	28793	7893	15052	6989	12638	5929
IFNAR1__Y466	10839	15559	9074	15840	11107	17443	8590	12963	13902	19885	15291	22791	11455	19961	21923	37164	13178	24212	14094	25460	23811	34139	12714	20858	11248	15616	17160	26395	10053	16254	17950	26664	12393	18586	8943	15062	12320	22083	6965	10746	10003	16410	15652	29030	8494	14918	7349	12740	6677
IFNAR1__Y466	9451	14321	11698	17685	12448	17447	8379	12903	7737	14911	12785	18910	10985	20473	17385	31354	10078	20614	14974	27544	19445	31103	14053	23880	10573	15799	14146	25139	10252	16648	14221	23200	9903	18042	8755	14323	10517	18422	6001	9703	9623	17585	11810	21856	8479	16286	7681	11449	6603
IFNAR1__Y466	9080	14489	9774	18817	9429	15301	8683	13276	7844	14656	11669	17556	10851	19723	16700	30526	7978	15961	10195	24480	16357	31086	13648	22602	10025	15916	11372	22695	9099	15500	12663	21456	9007	17714	7586	13651	9726	19327	5629	9106	8184	15632	10228	19633	7612	14646	6931	11780	6767
IFNAR1__Y466	9287	14162	11070	18079	10503	16109	8919	12438	9303	13706	12352	17184	11279	19988	17320	30872	8275	14889	11363	21272	15816	28321	13123	20494	11170	15570	12651	22073	9688	14654	13496	21860	10362	16584	8063	12788	9480	16156	5910	8591	9050	15162	11279	19369	8576	14275	7382	11646	7031
IFNAR1__Y466	9793	14920	8433	15450	7596	11231	6093	9250	9426	13109	10716	15707	12337	17936	15544	27397	7419	12441	12803	21488	13869	22579	9098	17378	9297	13051	11703	22963	8273	14431	10791	19310	7966	13982	7104	11820	8609	15633	5368	8643	9054	17540	9100	18517	7630	13211	6024	9893	6487
IFNAR1__Y466	9757	14960	7960	13686	7619	11020	5715	9552	9327	12222	9653	15842	12305	18283	14916	27211	6342	11458	11924	21812	11834	22425	7882	16246	8304	12370	9890	18492	7462	12937	9793	18466	7490	13481	6887	12425	7934	15068	5338	8593	9339	17261	8468	16902	7077	12752	5507	9812	6890
IFNAR1__Y466	10971	15447	8641	15624	8086	11923	6343	9882	8604	13232	9606	15121	12330	18500	15230	27738	6203	11024	11865	21444	11925	22240	8270	18465	9031	13501	10935	20243	8559	12778	12316	19617	8095	14148	8799	12138	8589	15091	5668	9773	9710	17382	9488	16097	7417	12697	6012	9609	6850
IFNGR1__S495	10331	16166	8080	15505	10077	16861	8345	12021	10564	22078	11585	20045	10305	20056	12638	26676	10137	24142	12594	26426	20796	37787	10824	24329	10459	17389	13195	28594	8420	15865	14492	25631	8551	16669	6774	17385	9969	19710	5464	9324	9588	19391	13975	28855	7621	15355	6732	11901	5862
IFNGR1__S495	10504	15276	10165	18972	10365	16691	7840	13794	9968	20435	11908	20664	10336	21650	15186	33985	9402	21630	11885	24863	19083	32430	15139	25258	10424	15383	13750	28317	9628	17811	14530	24444	9065	17431	7400	15335	9857	18811	5528	9359	9154	18225	13537	28883	7531	14496	6910	11860	6493
IFNGR1__S495	10096	14967	8683	17053	10328	18725	6991	11791	10588	18415	10780	21248	9280	20040	15236	34320	9486	22665	10647	24874	16717	33307	14918	24723	10759	15544	13202	29126	10125	18318	13457	25514	8514	16673	7356	16236	10229	20317	5539	10555	9427	19668	12418	27810	8039	15895	6428	11492	6540
IFNGR1__S495	8948	13588	8072	16210	8768	15823	6790	12766	7160	13925	9393	16657	9790	19683	14410	28855	7352	13815	9108	19873	16444	26085	13872	21024	9645	14685	10945	20118	8546	14508	12147	22921	8736	17547	6667	13719	8724	17039	5415	8325	8276	16214	10185	18859	7283	14122	6640	10874	5956
IFNGR1__S495	9206	13177	7456	15022	8605	14921	6412	10949	6571	13463	8749	15791	9796	18881	13261	29666	7173	14606	7352	19333	13937	26182	12621	22543	8740	13817	8971	18843	8340	15645	9844	19699	8424	15255	7053	12765	8181	15968	4992	8387	8213	16014	9431	18737	6797	13055	5744	9984	6156
IFNGR1__S495	9312	13617	7929	16065	7697	12893	6522	11328	8255	13178	9106	16231	9089	19623	14144	28944	6342	12980	7890	19387	13450	23770	12299	21835	9519	13974	9804	21169	8458	14518	10720	19217	9311	18929	6837	13724	8328	17122	5240	8626	8401	15878	9545	17029	7464	13092	6114	10213	6250
IFNGR1__S495	9427	15653	7389	14138	6497	10423	5067	9056	7480	12993	8866	15426	9727	18478	10342	26483	6141	11554	7907	21225	9221	20757	6576	15910	8186	10946	8922	18730	7834	12985	9819	19681	6540	13486	6256	13621	7515	14455	4858	8836	9022	16648	8179	17147	6704	12090	6224	9773	6297
IFNGR1__S495	9910	15645	6665	12660	6122	10638	5308	8652	7538	12580	9347	16311	9250	18542	10130	24999	5959	12342	7371	20443	10112	19823	6700	15202	8139	10183	8978	19257	7892	13491	9066	17638	6303	13483	6633	13276	6526	14391	4478	8417	8969	16771	8253	18200	6660	11895	6273	10398	6002
IFNGR1__S495	9729	15549	7062	13789	6708	10868	5586	9327	7170	12285	8594	16485	9400	17868	10573	26786	5594	11570	8874	21240	9878	21654	6941	15239	9575	11639	9338	19293	8547	14129	9189	21143	6975	13439	6216	12562	7028	15660	5255	8614	8885	16106	8814	17698	6687	11772	5755	9950	6020
IKK-alpha__S180	12358	17582	8651	15283	10903	15487	7907	12618	11193	19839	13941	23187	11893	21215	20592	37285	10897	25399	12569	26560	40117	49972	17944	30154	11334	15257	15451	24676	11970	18829	14957	25624	16072	22244	8758	17484	11369	22428	6368	10073	10162	16171	16011	31298	8828	15714	7107	12147	6406
IKK-alpha__S180	11748	15731	8322	16220	11695	17325	8763	14366	13623	21514	14094	22657	11613	23167	18032	38582	11385	27464	11531	25824	21156	34458	12816	24337	11962	15940	15293	26868	12916	19903	17251	30445	10725	14870	9039	16553	11778	23321	6224	9417	10264	17213	14359	29642	8749	15336	6960	12930	7135
IKK-alpha__S180	12370	15824	8879	15950	10859	18847	8636	13405	13682	20247	14222	21212	10530	19875	18653	36326	12361	24528	12241	25570	22315	34321	12108	22112	12093	15658	16095	26312	10992	16490	15654	25944	12714	19406	9028	14962	11014	21661	7106	11054	10213	16210	14925	29018	8826	15328	7477	12114	7305
IKK-alpha__S180	11779	16472	8440	15622	10375	18618	9349	12536	11555	21328	12358	20460	11429	20941	11774	26968	10433	22742	13633	25013	22710	32214	12936	22700	11199	14698	14925	26536	10820	16247	15947	23484	8928	17311	8932	18490	11350	19200	5936	9029	9948	18168	13204	28539	8876	15365	7295	11831	6566
IKK-alpha__S180	11780	16045	10324	17871	10158	18061	8271	10971	12340	18322	12814	20485	10565	20649	16820	33569	10121	22381	12287	23405	20899	35968	17500	25918	11708	15193	16128	26994	11686	17177	15780	24552	10030	16208	8328	14511	10827	18131	6067	9446	9568	16598	14581	28020	7759	13865	7221	11326	7125
IKK-alpha__S180	13295	14537	11505	16449	15266	22760	9654	13110	13130	18240	13784	21295	12595	22268	21322	34939	13501	23017	16160	25270	21677	30645	18342	22638	14006	16675	20403	26857	14214	17855	19595	26011	14026	17750	11209	15063	14283	21639	7036	10553	12150	20196	17769	27777	10827	15029	8948	12148	8975
IKK-alpha__S180	10278	14860	9909	18298	11163	18245	8429	13339	8172	14923	12149	18849	10801	21011	15159	31721	9057	20739	12926	24212	15512	31038	13933	23721	10823	15890	13007	25489	10091	16544	14549	23393	9548	17599	8480	14314	10554	18134	6159	9383	9719	17500	11758	22275	8941	14652	7997	11293	6432
IKK-alpha__S180	10965	15229	10532	20767	11617	17248	9109	14501	10034	14685	10948	18204	10647	22267	15294	34809	8390	16997	10608	21956	14414	28184	12026	22339	11778	17025	13093	24836	10097	16325	13458	22727	8868	14673	7774	13120	9835	18189	5730	9388	9375	16075	11553	20733	8252	14010	7489	11573	6890
IKK-alpha__S180	10053	14402	9498	18554	10064	13976	8552	12193	9099	13672	11261	17116	10691	19969	15082	29031	7463	14894	9690	20402	15602	27401	14059	22315	11158	15300	11678	20711	10010	15255	13153	21511	10506	16378	7788	13048	9850	16209	6160	8869	9056	14930	11487	18921	8999	14303	7504	11426	7281
IKK-alpha__S180	9798	13536	8888	15233	10262	14137	6832	11548	8374	13542	10338	16757	10551	19269	15022	28682	8032	13623	9676	19386	15107	24230	13916	20523	10526	14792	11486	20309	9401	14048	12999	22244	9548	18016	7080	12594	9551	16891	5879	8182	8656	15735	11307	18718	7449	13486	6934	10812	6394
IKK-alpha__S180	9936	13280	9056	17556	9487	14009	7381	10568	8784	13166	9138	15780	10921	19597	14282	28763	6896	13659	9326	19484	13617	24349	12140	20102	11657	14259	11425	20024	9517	14892	12168	19699	9020	16519	7327	11894	9081	14930	5639	8422	9464	15990	10506	18603	7545	13425	6909	10211	6841
IKK-alpha__S180	12801	13984	10098	17824	10626	14403	8016	11347	9408	13376	10608	16261	11332	19478	16771	30160	8288	12746	10763	20438	14501	26178	14309	21960	12312	16384	14954	20754	11041	13668	15488	19521	13431	18254	10341	13783	12426	17993	5941	7948	10134	15128	11996	16552	9627	13423	8069	10642	8855
IKK-alpha__S180	10274	15158	8271	14637	7619	11092	6039	9241	8831	12994	9760	15726	11417	17873	14119	27708	7380	12375	10989	22156	12752	21850	8274	17569	9527	13263	10761	20359	8512	14239	11109	19113	7959	14219	6995	11540	8260	15421	5154	8629	9210	16836	9500	18298	7816	13121	5896	9632	6442
IKK-alpha__S180	10186	14053	7884	17001	8044	12798	5897	10051	9815	13372	9042	14770	11162	18687	12931	29913	6510	11233	11458	21150	11290	21641	8928	19256	10014	13199	11384	22602	8316	13157	11565	20206	10029	15094	7281	12240	7554	15536	5421	7863	9708	16626	9002	16697	7776	13050	6299	9983	6985
IKK-alpha__S180	11211	15163	8889	15868	7358	11575	6015	9996	7989	13270	8754	14897	10816	18269	13908	27543	6191	11113	9899	21370	10844	21787	7604	17114	9210	12108	10088	20012	8168	12651	11662	19652	7777	13852	7965	11702	7880	14965	5791	9698	10610	17887	9206	16222	7593	12830	6173	9558	6894
IKK-alpha__S180	10688	15336	8128	14040	6828	10591	5524	8925	8440	13227	9079	15112	10296	17860	11182	26044	6358	10833	8012	19037	9431	20583	6661	15305	9011	11092	8795	18807	8471	13313	10971	18543	6949	14450	6571	13461	7267	14711	6057	10046	9199	16443	8388	17326	7601	12073	6596	9987	6407
IKK-alpha__S180	10591	14862	8544	13489	6897	10588	5487	8820	8285	13144	9811	14844	10748	18441	11222	26314	6506	11078	7498	20820	9039	20989	7358	16842	9307	12013	9382	18847	9062	14066	10380	18840	7129	12868	6533	12044	7671	14690	6144	9253	9506	15982	8895	16718	7378	11903	6828	10494	7132
IKK-alpha__S180	13636	15662	10249	15116	8817	11178	7396	10006	8998	12573	11156	15772	12360	17738	14314	28479	6940	11048	10916	21164	10510	21179	9523	19012	10282	12251	12467	20506	11114	13064	13558	21141	9190	12235	9378	12761	10611	15794	6603	8405	10917	16350	11242	18469	8582	12407	7527	10483	7497
IKK-alpha__S473	10224	16527	8101	15500	9269	16266	7854	12289	11429	21413	13177	20430	10634	20713	9102	23394	9162	23369	12083	25552	18339	33790	9227	23117	9807	14813	12296	27755	8606	16496	13908	25243	7305	16897	12007	19795	9623	19638	4943	9167	9250	18535	13219	28623	7467	15594	6523	11874	5649
IKK-alpha__S473	9830	15924	8010	16270	10501	16933	7228	13981	12470	19656	12719	22266	12737	21433	13150	36781	9494	22124	9483	24742	17722	34075	12973	27860	10618	16081	10879	26651	9410	18229	12726	25797	7223	17254	6232	15851	8145	20147	5430	9543	8766	19798	11155	28525	6797	14872	6228	11881	6185
IKK-alpha__S473	10316	15267	9639	17644	9701	17019	6117	11561	11405	18344	11991	20804	9169	20055	15759	34203	9527	22674	9031	24602	14799	32536	12534	24259	10188	15368	11609	27221	9238	17928	11926	24002	8273	16217	6184	15717	9708	20641	5235	9199	9341	19236	12151	27772	7399	15680	5645	11532	6526
IKK-alpha__S473	8428	13648	7122	16111	8973	15243	6242	12052	6995	13800	10045	16615	9998	19390	14413	28808	6602	13803	9042	19851	14322	25361	10938	21446	8983	14656	9124	20278	7889	14368	10344	23583	8300	17934	5861	12853	9304	17231	5343	8327	7642	15715	9279	18800	6483	13634	6425	10971	5892
IKK-alpha__S473	8733	14747	7669	16999	8449	15019	6319	10924	8891	14056	10496	16505	9784	19828	13649	30375	5777	13395	7323	20264	9509	25974	10025	21079	9674	14684	8618	19712	8056	14394	10578	19666	7540	16457	6638	14227	7150	18575	4841	7862	7751	15428	9442	18216	6759	13127	5720	10407	6011
IKK-alpha__S473	8439	13463	7450	15847	8040	13684	6279	10845	8628	13081	9851	15891	9978	19116	14418	29123	5867	13032	6957	19128	9815	24069	12062	21607	8844	13814	8892	20153	8193	14380	10943	19866	8366	17700	6139	13727	7516	16072	4912	8488	8034	15265	9027	17151	6452	13200	5689	10143	5949
IKK-alpha__S473	9170	15403	7297	13964	6628	10492	4906	8940	7710	13206	9402	15232	10060	18258	10807	26441	5660	11501	7074	21111	7920	20704	5800	15565	7506	11172	8754	18936	7641	13092	9470	19637	6362	13845	6498	13755	6876	14612	5086	9795	8645	16527	7807	17330	6268	12205	5939	10108	5872
IKK-alpha__S473	9725	15342	7294	13758	6531	11897	5434	10474	9034	13070	8890	15647	9804	17504	12864	26124	5104	11251	7784	20081	6614	21518	5720	16848	8466	12501	8309	19944	7264	13111	8968	21336	6320	12962	5361	12122	6362	16742	4639	8473	8637	16026	7701	17731	6289	12021	5506	10131	5657
IKK-alpha__S473	9845	15263	6551	13265	6477	10788	5360	9355	8305	11784	9563	16110	10089	17754	11005	26834	5901	11598	7882	21046	8267	21342	6552	15038	8043	11445	9274	19143	8393	13843	8097	19083	6115	14083	5922	11930	6086	15420	4999	8361	8984	16294	8116	17642	6412	11827	5816	10029	5612
IKK-alpha__T23	11818	17816	8246	15709	10947	16068	7842	13002	10709	19997	13507	22359	11020	21442	19173	38449	11643	25574	11314	26119	35997	48638	12444	31002	10915	15295	14062	24989	10398	18788	13498	24890	11750	20066	7963	17480	10896	21295	6476	10439	9459	16187	13295	31324	7618	15507	6908	12161	6027
IKK-alpha__T23	10678	16705	7849	17195	10574	15606	7852	12571	12260	19812	13657	21891	9723	20774	17982	37451	11542	25905	11136	26102	19803	36744	11871	32002	10412	16011	14902	25508	10535	18309	14026	26560	12985	20354	8357	15460	9792	21741	6332	9884	9282	16427	13082	29691	7349	14839	6586	12821	5841
IKK-alpha__T23	10453	15462	8204	14545	10477	16914	8408	11980	12505	20162	13806	20932	10407	20956	19370	37544	12817	23936	12336	26357	17872	35585	11440	22208	11647	16752	16624	29066	10642	18506	14534	26702	9308	17330	8329	16779	10285	22039	5867	9227	9574	17020	12444	29059	7654	15232	6801	12265	7140
IKK-alpha__T23	9754	15434	9706	19039	11199	19535	8040	13246	7782	14868	10847	18666	10167	21371	14311	31660	8707	18928	12219	22974	17420	33429	11785	23828	9838	15897	11119	24567	9302	16485	13398	24008	8438	17542	7496	14129	9109	18439	5681	9088	9007	17534	10703	22407	7829	14574	7228	11509	6158
IKK-alpha__T23	9304	14856	10955	19440	11292	16054	7888	12321	8328	14107	11293	17858	9117	20565	14851	30423	8104	16411	9940	22173	15276	28299	12496	21883	10041	15889	12014	22737	9511	15971	12319	21378	8511	16852	8044	13453	8600	18030	5986	9119	9196	15643	10694	19686	7155	14261	7113	11890	6569
IKK-alpha__T23	8996	13707	10393	18840	11208	17422	7700	15468	8979	13677	10968	17123	10226	20585	15421	31219	7193	14693	8948	21713	12916	25075	11110	19889	10904	17711	11033	23285	9431	15076	12161	23230	10760	17265	7751	13097	8719	16793	5358	8014	8806	17945	10802	19123	7418	14314	6671	11384	6984
IKK-alpha__T23	8999	14739	8028	15029	7499	11046	5664	9301	8309	13322	9719	15707	10802	18301	13258	27653	6465	12160	10094	21399	10926	21259	8010	17598	8947	13272	9415	20663	7588	13509	10167	19127	7240	14264	6299	11498	7667	15527	5041	8499	8674	16942	8672	17273	7424	13110	5376	9445	6312
IKK-alpha__T23	9814	14750	8565	16843	7696	11399	5678	9836	7975	13605	8605	14526	10351	18232	13080	27241	6191	11955	9740	20318	10884	21897	8029	16996	9145	12989	10492	21235	7617	12475	10249	17976	7573	14691	6837	12582	6609	14865	4711	7965	9673	16831	8067	16519	6988	12593	5668	10209	6571
IKK-alpha__T23	11338	14725	8801	15504	6962	12626	6391	9793	8464	13257	8342	15027	9906	19028	13390	28437	5653	11139	9674	20752	9814	23595	8170	17809	9301	12678	12142	20460	9352	12765	11419	18287	7699	13060	6325	13070	7120	14885	4976	7792	9895	16279	8289	16747	8183	11782	5819	9926	6629
IKK-beta__Y188	12156	18035	8947	16062	9900	15889	8269	13092	10725	19992	14021	21335	9729	21977	18563	38256	11313	25944	11940	26083	35753	47580	18427	29301	11448	14745	12600	25047	11222	18773	12863	24589	10359	18068	7914	16873	10583	20821	6143	10346	9730	16550	14032	31086	7623	15273	6498	11778	5907
IKK-beta__Y188	11903	18375	7855	15268	11122	15406	8492	12156	12227	19604	14066	21358	9653	19324	19651	36913	10998	22802	12312	30117	25295	39860	14542	33293	11650	16060	13398	23431	11092	19718	13497	26514	9895	17523	8176	14874	9688	21754	6504	10200	10143	17740	13515	32757	8126	17203	7337	13829	6160
IKK-beta__Y188	10752	15015	8345	15174	12214	15962	8192	12598	11483	21293	13321	20244	10577	20916	19536	36410	11454	23119	11942	26450	23064	38100	13098	27899	11238	16074	13897	26244	10658	18733	15577	27349	8891	21062	7953	15533	10173	19019	6499	11055	9731	16352	13185	29361	8001	15521	7146	12586	6397
IKK-beta__Y188	10014	15362	11297	19369	10638	18572	8090	12250	9202	14621	10750	18365	8920	21127	14210	31557	8611	18975	11536	23893	15197	32062	11423	23994	10247	15706	12555	24785	10280	16524	12560	24435	7901	17658	7319	13739	8631	18884	5422	8564	9575	19197	11540	22252	8286	14520	7377	12531	6087
IKK-beta__Y188	9872	15151	10740	19060	10335	14618	7405	12570	8641	14614	11691	17514	8979	20391	15972	30753	7998	15862	11841	23180	13505	30168	14096	25295	10589	15545	11961	22310	9753	16186	12791	20149	8839	17402	8610	14505	9305	18382	5852	9237	9595	16986	11108	20946	8602	14301	7914	11632	6604
IKK-beta__Y188	9131	13276	10344	18108	9319	15419	7803	13327	7836	14286	10962	17004	9938	20463	16180	30650	7645	15534	9694	26349	14277	26614	14070	22331	11483	15588	11374	25817	9799	15760	12434	19893	8951	18203	8406	14009	9401	19948	5517	8264	9585	15180	10785	19454	8099	14624	7884	11070	6477
IKK-beta__Y188	9642	14288	8284	15743	7494	11254	5726	9419	8379	13523	9896	15514	9860	18159	13238	27574	6786	12034	9194	20396	10592	21307	7845	17322	9147	13367	9765	20907	7924	12834	10259	19582	7427	14398	6688	12033	7542	15564	5089	8098	9343	17508	9126	17225	7794	13150	5500	9478	6271
IKK-beta__Y188	9595	14846	8139	15038	7068	11095	6024	9884	9432	12713	9123	15730	10508	18524	14753	26569	7118	12062	8527	19358	12110	23185	8128	16235	9096	11866	9127	18132	8972	14428	9636	18276	7335	13454	6993	12437	7664	15998	5973	9327	7783	15740	9129	17165	7442	13273	5879	10833	6324
IKK-beta__Y188	10428	14997	8204	13486	8115	11061	5704	8846	8645	12659	8664	15201	11368	18841	14305	26593	6271	11409	11477	20147	10176	20724	7850	16106	8715	11706	9897	18830	8575	14042	10852	19191	6535	11849	6488	11578	7504	15068	6169	10618	13030	17102	9975	16974	7587	12753	5197	10195	6580
IKK-beta__Y199	22108	16325	14936	16225	16090	17174	12610	12161	15799	20397	18690	20051	19021	20335	28651	30638	24989	21899	23843	25182	34484	32188	25595	23100	20007	14815	29050	25236	23086	16473	30471	22734	20797	16893	18861	15443	19446	18653	11131	9104	20581	17861	30907	28325	19570	14965	15752	12029	13186
IKK-beta__Y199	20703	15393	13934	16932	16107	15752	10741	11085	15358	19159	18075	19871	18161	19792	29157	32429	24398	23207	26191	27296	34950	36419	26505	25874	19072	15137	26983	24347	19580	15120	29331	23030	20762	15905	17069	13608	19341	18439	11858	10121	20699	17425	31365	29291	20094	15242	15531	11497	13867
IKK-beta__Y199	19859	14473	17299	20674	18072	17793	13280	14522	15818	20121	18855	21096	19752	21700	30381	33506	25280	22535	24724	25372	34166	35934	28106	28212	20510	16137	26737	26563	23128	17390	29566	23926	21806	17004	17433	16690	20973	19469	11664	8994	22163	20354	31908	27670	20664	15148	16385	11952	14129
IKK-beta__Y199	18436	13651	13646	15710	13800	15354	9649	11906	9944	13610	14998	16639	17172	19410	26179	28847	17486	13193	19925	18997	24984	23148	22787	21041	18533	14640	23559	20328	18994	13763	27615	21710	20534	16914	15217	12302	17174	16489	8855	8162	17117	15580	22659	18604	17565	13708	15433	10618	13578
IKK-beta__Y199	17093	12908	12698	14728	12607	14256	9892	11853	9906	13661	14239	16523	16435	18922	25166	27749	16946	13656	18415	19722	25414	25623	19670	20180	17707	13978	20652	18654	19744	15033	21675	17906	17831	14356	15569	13265	15980	14512	8945	8619	17460	15859	21952	18036	17806	14310	14947	10949	14361
IKK-beta__Y199	17358	12760	13791	15458	12424	13708	9942	11512	9723	13434	14127	15641	17016	18531	25982	29349	17595	14790	20487	20181	24878	24388	21234	23633	17382	13482	22126	19101	19273	14209	27532	19216	20714	18175	16585	14146	17039	15435	9069	8338	17679	15811	22583	17345	17716	13812	15440	10328	14409
IKK-beta__Y199	19723	15246	12868	14046	10968	10731	9410	9292	9742	12914	12941	15198	16856	17840	21825	26313	14045	10505	17750	18726	20110	20096	16271	15016	15354	11217	20978	18693	17846	13636	25387	18241	16635	14445	15217	13222	16191	14842	9784	9545	18285	16268	20476	16856	15630	11846	13267	9866	12594
IKK-beta__Y199	19119	15382	11265	12705	10333	10854	8995	9308	10019	12936	12999	15864	16463	18504	20628	25810	11848	11247	18627	21133	18007	21641	16564	15843	13282	11176	19806	18502	18475	13893	23771	18137	15413	11919	15868	15652	15776	13847	9904	9532	18043	15993	20070	18030	15839	13313	13561	10735	13929
IKK-beta__Y199	19511	14841	11711	11734	9781	11035	8810	8408	9694	11399	14071	16327	16937	18210	22713	27046	12533	11171	19766	23517	20310	20805	17173	15791	13805	10430	20275	21867	18170	14032	24615	18896	19025	15746	15233	13006	16071	14426	9891	8294	18739	16672	22152	18649	16183	12017	12571	10988	13347
IKK-gamma__S43	10856	17844	8759	16551	9067	14666	7248	12598	11309	19642	13417	22053	9351	20584	18423	37537	11263	26345	11889	26020	37880	49272	13638	26666	12099	16667	15392	24874	10440	18479	12400	25293	9054	20220	8369	15824	9967	19639	6099	10213	8993	16823	14898	30762	7196	15212	5696	11185	5648
IKK-gamma__S43	9791	14564	8013	16031	9680	16638	7786	13570	12235	21051	14188	22481	10028	21819	20399	37525	11639	26857	10773	25593	19553	34927	12166	24974	10449	15846	14757	27136	10855	19409	13759	29797	8096	15969	7919	17054	10764	21437	5865	9517	9284	17265	15719	29891	7392	15644	6206	12707	6551
IKK-gamma__S43	10096	15493	8452	14643	11613	17992	8471	14122	12170	20217	13273	20654	10853	21394	19928	37558	13219	23608	12456	26028	21086	33534	11173	22588	10659	16218	14888	27972	10487	18150	13746	26195	9832	19046	8478	16364	10616	22191	5508	9184	9338	16662	14165	28972	7381	15330	6614	11687	7093
IKK-gamma__S43	9034	15230	11434	19842	11416	18056	7298	12340	8061	14314	10459	18198	9517	20023	14572	31682	8468	19165	10874	24001	15034	30542	11755	22971	10093	15970	12566	25112	9091	16049	11913	23702	8190	17511	7556	13637	9509	19160	4971	8683	8939	18410	11146	22392	7518	14426	6451	12343	6147
IKK-gamma__S43	8712	14539	10606	19590	10498	17910	7853	14088	8599	14552	10774	18311	8999	22119	15580	34235	7766	17217	8910	22570	14852	30955	10976	22132	10252	16726	11656	24680	9069	16524	11222	22502	9622	16578	7572	12766	8973	17598	5222	8441	8913	17691	11431	20785	7458	13940	6263	11837	6659
IKK-gamma__S43	8525	13910	10058	18480	10665	19030	7953	15750	8682	13983	10335	17313	10048	20818	14778	32002	6904	14694	9426	21866	12587	25687	10970	19146	10082	17898	11505	23459	8625	15298	12255	22945	10080	16566	7372	13097	9098	16851	5287	7996	8706	15762	10547	19089	7848	14505	6741	11698	6858
IKK-gamma__S43	8778	14148	8601	15308	6860	11267	5467	9468	7421	13688	9142	15195	9996	17749	12098	27238	6668	11885	9469	20501	11560	21602	8122	17467	8339	13100	10008	20723	6903	13210	9914	19613	7399	14637	6307	12780	6965	15866	3096	8170	9421	16935	8403	17271	6692	12884	5070	9575	6069
IKK-gamma__S43	9030	14399	9877	16922	7163	12061	5586	9413	8905	13287	8624	14761	10258	18166	13764	29320	5913	11694	10043	21089	10856	22085	9711	18532	8656	13197	10333	21130	7524	13148	11059	19235	8115	14712	6219	11761	7228	15421	4273	7756	9133	16841	8541	16834	6950	13280	5716	10011	6331
IKK-gamma__S43	9157	14429	9063	15503	8721	13184	5433	9183	8350	12799	8326	14847	10970	18767	13078	28659	5559	11103	13297	21256	10024	23310	7857	17366	8313	12912	10353	21866	7324	12837	14437	18704	7162	13923	6335	13167	7247	15136	4390	9149	10779	16951	9233	16590	6843	11987	5591	9941	6478
IL4R__Y713	13767	15923	11362	16148	12419	14943	10482	12501	11910	19170	13499	19881	13816	19633	20393	30939	17081	21919	16787	24481	26400	32784	18574	24139	13451	15067	21772	26918	13611	16346	18945	22848	13456	15937	11365	15235	12693	18319	6789	9067	12107	17878	18276	27990	11453	14623	8881	11838	8864
IL4R__Y713	13556	15354	11807	15519	14667	17005	10933	13526	12771	19105	14668	21943	13972	20336	24618	35932	17638	22024	18056	25009	27588	34530	21245	25333	14313	16183	21904	26775	16260	18380	21690	25744	14900	16938	11673	15438	15056	20662	7106	9384	12921	19257	20339	28360	11280	14921	9731	11934	10376
IL4R__Y713	14135	14079	13201	16518	15072	18746	11519	13626	12547	18802	15746	21499	15345	22139	26591	34449	19394	22886	19785	25517	25837	31316	23118	24697	15333	16349	22354	28671	17587	18246	23086	24436	16421	18102	12699	15073	16041	21320	8101	10228	13809	20015	21756	28167	14180	15022	11624	11891	11461
IL4R__Y713	11607	13369	11259	16981	11682	16413	7991	11881	7840	13436	10172	16625	11696	19453	18976	28457	11125	12983	13690	18816	19309	24110	15537	20465	12277	14658	16206	20723	12067	14083	17139	21343	12961	17603	9293	12217	11478	16307	6201	8238	10322	15789	13784	18563	10167	13749	8729	10555	8134
IL4R__Y713	12950	14241	11338	17845	12135	14353	8571	12378	7995	14293	10356	16063	12621	19983	18535	30551	11608	14384	14483	21200	18331	24246	16378	22169	12929	14426	16269	21318	12598	15013	16921	20283	15103	16965	10948	14410	12863	17818	6043	8203	10555	14873	13655	18602	10613	13400	9007	10343	9325
IL4R__Y713	14134	14234	11905	15955	11672	14344	9484	11684	8349	13798	11008	16047	13052	19517	20438	30686	11518	12663	16102	21210	26492	25462	18292	22728	13521	16064	17751	22301	13689	14087	17670	20174	15286	17614	11578	15119	14008	18211	6370	8045	11475	15310	14866	16084	11740	13549	10177	10581	10367
IL4R__Y713	12828	15191	10029	14067	8991	10785	7106	9417	6802	13022	9855	15137	11788	17833	10322	26130	8075	10598	13053	20244	14058	21304	10392	14718	11420	11306	13315	19191	10954	13370	13355	18487	9470	13365	8897	13250	10267	14975	6549	9442	10491	16576	10935	16806	9078	11994	7557	9995	7969
IL4R__Y713	13710	15735	10637	14033	10154	11565	8064	10441	8135	13222	10628	15316	11439	18013	15888	26544	8160	10913	13192	19639	14897	22143	11481	15919	10357	11976	14797	19969	11443	12771	15144	21308	9964	12544	9008	12267	11546	16465	6560	8208	10899	15749	12267	17729	9621	11931	8197	10235	8449
IL4R__Y713	14791	15989	11543	15310	10549	11440	8799	10123	8088	12944	11901	16791	12424	17772	18134	27992	9064	10972	15501	21091	17022	20580	12650	19603	10501	12488	16074	19983	12716	13307	17165	21665	11706	12594	10846	12717	12080	18635	6737	9816	12332	16499	13812	18615	10827	11999	9274	10337	9366
IL7R__Y449	19469	17594	10380	15530	11412	14409	8079	10711	15479	19586	17811	22357	14549	18242	29853	36903	18060	26935	19996	25761	45273	46511	30753	31431	15760	16309	26549	25753	18747	18691	25903	25574	21417	19569	15824	15958	18818	19712	9383	10165	15381	16271	26595	29904	16220	15200	11902	11320	9406
IL7R__Y449	16377	14925	10683	16599	13186	16152	9935	13683	14332	19965	17190	22623	17228	21757	28557	37246	18035	26784	21368	27308	31163	35092	22280	25773	16838	16098	25441	26937	18665	19295	25910	27023	20115	20057	15644	16188	19742	21381	9067	9965	15544	16801	27471	29839	16104	15511	13597	12911	9346
IL7R__Y449	16720	14859	10682	14980	13620	16112	9212	12054	15237	20942	16947	20518	15645	19899	28231	35547	17108	23834	21312	26594	33445	38000	22310	26346	16443	15777	24580	23950	18910	17908	25687	27347	21509	20746	14738	14848	17870	19266	8688	9800	16373	15920	27173	29339	16266	15357	13272	11054	10165
IL7R__Y449	16984	14965	13446	20188	11886	18903	8544	12689	10473	14283	13823	17971	13621	19070	24139	31706	13984	19330	18509	23993	26208	32381	20661	22405	16173	16201	23857	24855	16606	15870	24915	24256	17485	17086	13583	13607	16147	19083	8078	8789	14539	17036	22070	22266	14873	14416	12725	11833	11164
IL7R__Y449	16891	15037	12984	19827	13420	16754	9199	12502	10293	14500	13331	17416	15013	20481	23176	30406	12648	16680	18418	22076	26071	31086	20268	22572	16103	16491	20758	22176	15927	15307	23172	22290	16988	17738	13589	13307	17076	18846	8401	9640	13350	15752	19902	19917	14952	14577	12335	11858	10280
IL7R__Y449	15357	12870	12327	18396	11189	14869	9362	13392	8911	15956	13446	16757	13845	19811	23147	29669	12389	14838	17729	20622	24715	30173	28403	21837	15293	14399	20259	20077	15968	14912	20563	19744	17189	16277	13514	13389	16928	17932	7836	8579	14015	15569	19235	18802	14846	14311	12181	11007	10987
IL7R__Y449	15944	14038	10767	15273	8801	10999	7257	9313	10121	13574	11603	14708	14055	17816	20645	27482	10213	12409	18453	20865	19018	21829	16918	17683	13192	13030	20475	21329	12810	12700	20291	19567	15797	15115	12431	13016	14853	16112	7819	8506	14310	16299	17620	18198	13497	12838	10377	9436	10041
IL7R__Y449	16965	15014	9799	16007	8949	11257	6891	9199	10041	13434	11123	14728	14629	18284	20099	26971	9970	11675	17517	20358	19218	21443	13754	16122	12306	12540	18553	20792	12799	12641	18904	17767	14569	15113	11631	12448	14378	14852	7405	8146	14124	17049	15975	16036	12998	12545	10347	9672	9859
IL7R__Y449	16252	15145	9494	13512	8473	11070	6969	8857	10016	13165	10905	14803	14946	18356	20270	26532	9073	12259	17297	21507	17399	22346	15079	17071	12266	11587	18684	19198	13725	13612	19272	18224	14274	13064	11346	11336	14676	15289	8540	9925	14849	16522	15912	16185	13573	13012	11128	10204	10233
IL-8R_B__S352	11169	15307	8515	15683	10646	15263	7836	12487	13189	19190	14216	20156	11380	19128	15843	31751	11390	22000	13456	23895	22638	33448	15196	24030	11111	14791	17937	27718	11490	17313	15291	23252	10296	16768	8966	15317	11855	18603	6236	9001	10744	17971	16422	27826	8752	14499	7216	11464	7218
IL-8R_B__S352	11644	15606	11177	20031	11221	15723	7730	12084	12996	19604	13759	20267	12661	21864	18004	33373	11177	21266	13392	24141	21487	32817	15968	26899	11062	15239	15751	26129	10866	17184	16538	24296	10264	16145	8527	14387	11755	18457	6272	9745	11022	17421	15465	28548	8824	14038	7758	11663	7494
IL-8R_B__S352	11099	14744	10984	20782	12364	16605	9500	13804	11271	19862	13440	20749	12942	21282	18238	32750	11288	21103	11718	22926	19663	33600	17777	22781	11363	15673	15960	25999	10891	17201	15576	24414	10650	16285	8798	15508	11992	19396	6200	9123	11318	19263	16173	28607	9190	15751	8146	11900	7946
IL-8R_B__S352	9661	13262	8066	17354	8878	15090	7472	11946	9363	13462	12048	16783	10935	19320	16900	28277	7603	13259	10001	18606	15036	24743	13024	19321	10534	15016	12098	20979	10456	14330	13590	21095	11157	17953	7942	12300	9874	16360	5752	8547	9111	15934	11413	18637	8260	13744	6772	10707	6928
IL-8R_B__S352	10194	13272	8677	16417	9209	13498	6825	11797	9418	13280	11426	15990	11900	19903	17292	29164	7377	13509	9322	19438	14826	24041	13264	21512	10228	13809	11392	19396	9774	15071	13400	19971	10731	18657	7858	12085	9859	15406	5847	8265	9878	16329	11143	18185	7711	13100	6968	10126	6861
IL-8R_B__S352	10084	12943	8067	15290	8761	13461	6943	11313	8106	13671	10378	16337	11753	18379	16924	29852	8363	15010	9386	19222	14835	26030	12519	22406	9216	12810	11418	18866	9389	14623	12734	18587	9811	14494	8666	13856	9424	15481	5994	8273	9988	15734	10308	17204	8052	13684	7174	10569	7372
IL-8R_B__S352	10974	15331	9053	14097	7365	11312	5800	9193	8344	12992	10368	14792	11464	17916	13154	25848	6210	10929	9075	20890	10538	20785	7958	14688	9494	11553	10706	19361	9042	12897	10747	19215	8470	13288	7920	13021	9324	15086	5991	8867	10088	16718	9452	16967	7508	11972	5851	10133	7096
IL-8R_B__S352	11166	14633	7375	12970	6339	10571	5500	8972	8686	13087	10399	15273	12074	18415	13323	24994	6457	11190	9613	20057	10922	20716	9294	16926	9026	11843	10480	18477	8843	13527	11548	17956	7461	13695	7193	13646	8230	14897	5899	8912	9983	16604	9504	16993	7499	11866	6962	9862	6728
IL-8R_B__S352	11252	14899	6988	11958	6403	10202	5496	8534	8903	12848	10197	15951	12656	18417	12917	25572	6939	12000	10602	20154	10269	20987	8334	16415	8678	11259	9770	18011	8907	13512	10861	18370	7655	12945	7611	13230	7994	14363	5515	8396	10071	16876	10394	18595	7704	12325	6880	9808	7100
inos_S745	14236	17893	7936	14736	10192	14686	6729	10117	13792	19700	16495	22649	11473	18726	22050	36601	14726	27093	13581	26660	36825	45465	15176	30482	12833	15235	18759	25686	14333	18971	18646	25434	16440	19759	11941	15869	14898	21195	7882	9950	13653	16420	19831	29324	11399	15431	9007	11834	7437
inos_S745	14273	17480	7840	15101	11413	15293	7983	11602	12506	19356	15897	21773	11093	17932	21231	36958	14283	23188	15484	29796	32098	41715	19102	33292	13057	15694	17121	23940	13846	19836	19441	26917	12818	18148	10484	14645	14283	20786	7811	9962	13912	16736	21245	32699	11684	17182	10516	13377	7753
inos_S745	12768	15514	8613	15169	11863	17371	9518	14159	13567	20890	15479	20209	12576	21348	21820	35079	14668	25139	14914	26574	27100	33273	16746	25277	13060	17417	18570	24440	13687	18298	18930	26549	16015	19887	10770	14977	13119	18809	8035	10598	13118	16548	20783	29456	11632	16064	10011	12529	7973
inos_S745	12036	14483	10674	20464	12719	17336	7602	12659	9883	14377	12848	17884	10289	19000	17492	31924	10048	19456	12112	24110	18619	30414	14693	21335	12999	16595	16420	25151	12176	16082	16493	25261	12530	16616	9666	13576	11994	19189	6957	8690	13011	17727	16216	22033	11449	14548	9860	12131	8375
inos_S745	12046	14794	10855	18841	9866	15022	7370	12514	8852	14637	13047	17489	10869	20445	18130	31716	10114	16158	14104	22803	18610	29810	18384	28178	11874	15382	16185	22216	12582	16479	15483	19694	12811	17604	10509	14478	12348	18300	6941	9640	11814	16788	15538	20708	11424	14351	10044	11665	8345
inos_S745	10868	13328	9616	17634	10713	15074	8466	13079	8466	14412	12710	16707	11954	20445	18364	29724	9420	15303	12194	21062	18582	29637	16952	21432	12148	14877	14739	21534	11854	15371	16141	20593	12041	17382	10109	13580	13030	17784	6670	8233	11872	15683	14922	19197	11528	14112	9491	11037	8149
inos_S745	11905	14032	8220	15248	8601	11191	5424	9132	10318	13399	11043	14581	12542	17894	16234	27944	7542	12313	11541	21103	13897	21140	11150	17657	10738	13238	13464	22628	8976	11839	14439	19743	11484	15687	8751	13088	11122	16856	6291	8640	12051	16267	11301	18516	9804	12872	8045	9462	7690
inos_S745	12386	15076	8239	14987	7146	11904	5971	9796	9826	13143	10506	15889	12455	19103	16520	26881	7811	12134	12727	21242	13363	23382	10326	16696	10166	12256	12364	18084	11718	14653	13024	18409	9854	13740	8754	12449	10543	15868	7183	9089	11877	16503	12671	17583	9929	13342	8776	10738	7371
inos_S745	12598	15102	7997	13430	7445	10825	5630	8661	10063	12805	10291	14865	13378	17930	14829	27090	7878	11087	12502	20753	13583	20531	9685	15973	10430	11885	13241	19806	9688	12799	14380	18828	10050	14247	8228	11289	10627	15329	6984	10600	12907	17160	12564	16356	9755	12701	8325	10001	8048
iNOS__Y151	11017	15028	8651	15479	9982	13952	8405	12875	13292	19229	14343	20925	11328	18832	16214	33319	10906	22177	13896	24815	21764	34959	14359	23867	11030	14787	17542	28183	11758	17859	16520	24991	11656	17778	8943	15162	11672	19568	6045	9171	10814	18056	15284	28979	8779	14398	7146	12778	6968
iNOS__Y151	11660	16003	10530	16213	10815	18175	7319	10426	12626	19378	13202	20003	12329	19805	18595	32871	11163	23232	14739	27244	23927	37543	16026	24635	11828	15052	16465	24310	10097	15120	16706	23137	11052	16290	8962	13602	11820	18752	6407	10053	10222	17909	15741	29204	9231	14944	7376	11097	7366
iNOS__Y151	11351	15128	12059	22956	12581	17223	9065	14467	12659	19877	13823	21759	12446	21912	19537	33953	11294	22277	14085	25561	20828	34355	17879	29342	11322	15548	16605	26015	10807	17395	16523	24817	11408	16712	9042	15640	12163	19888	6093	9000	11125	19709	15496	27897	9042	15707	8588	12176	8186
iNOS__Y151	9771	13436	9324	16510	11157	14026	7242	12557	9120	13463	12101	16744	11292	19305	17183	28886	7560	13389	10138	18902	16258	25058	12812	18920	11106	15411	13135	21392	9745	14343	14642	20965	11652	17442	7921	12304	9772	16523	5604	8743	8672	15451	12055	18956	8395	13849	6965	10906	6706
iNOS__Y151	9978	12666	9501	14796	9442	14845	6922	11736	8948	13620	11630	16757	11267	18562	18075	28050	7970	13704	11081	19843	16844	26684	12347	21592	10582	14151	11660	18760	9841	15182	13662	19551	10323	15144	8353	13055	10033	14898	6465	8613	9726	15659	11327	17866	8366	14183	7260	10673	7406
iNOS__Y151	10123	13228	9001	16137	9161	14459	7020	11369	8707	13637	10594	15785	11739	18310	16976	30436	7550	14925	9610	19525	14097	23798	12653	25758	10276	13929	11161	19394	9506	14618	12466	19272	10116	17244	8127	14116	9733	15621	6007	8607	9260	16003	11070	17401	8642	13587	7315	10395	7178
iNOS__Y151	11017	15339	9225	14310	7712	11907	5876	9414	8536	13036	9947	14807	11625	18172	12738	25482	6275	10969	8695	20857	10290	20852	8201	15154	9241	11972	10191	19330	8322	12665	11219	20477	8129	13328	7487	12902	8788	15219	5495	8649	9569	16694	9477	17036	7934	11784	6437	10079	6844
iNOS__Y151	11230	15299	7770	12631	6872	10588	5685	9241	9749	13032	10506	15907	12692	18174	12668	25975	7382	11239	10401	21110	11250	21888	8636	15555	8669	17168	9849	18906	9156	14266	10856	18408	7020	12179	7650	16209	8389	14055	6081	9209	9253	15878	9653	17970	8093	12489	6864	9874	6953
iNOS__Y151	11691	15250	7840	12122	7215	10470	5591	8610	9155	12803	10650	15930	11649	18224	13570	25796	6905	11895	9847	19730	10435	21005	8336	15981	8731	11401	9998	18515	8621	13655	10914	18911	7675	13944	7807	13140	8083	14711	5181	8293	9954	16892	9949	18846	7715	12084	7096	9841	6734
IRAK1_T100	11742	17658	8179	14991	10803	15145	6664	11094	11970	19960	15048	22811	12801	19463	24994	37311	15989	26655	15278	26754	27320	43831	13956	24517	11608	16131	15336	25658	10960	18843	16352	25868	14284	19258	10392	16483	12625	22003	7398	9835	12323	17170	20665	29628	10211	15558	8633	12161	8704
IRAK1_T100	10682	14858	8342	16580	10930	16508	7236	11602	12612	20895	15027	22533	11835	20293	25242	39061	16520	27812	14433	26362	20969	33322	16148	30812	10817	15301	16186	25809	12702	19200	18904	28517	13755	19117	10010	16706	12743	21835	7230	9628	11750	17093	20609	29708	9888	15229	11053	13604	9419
IRAK1_T100	12461	16059	8975	15919	10397	16296	9031	13503	13387	21424	14655	20991	12610	20168	24877	35817	18922	26367	14486	25489	18466	34647	15310	24295	11584	15676	15957	26401	12059	16754	17688	25732	13780	19015	9908	15917	12709	20990	8295	11157	12739	16270	22856	29293	10914	15520	10960	12497	11369
IRAK1_T100	9874	14644	11441	20702	9436	15555	7741	13186	8355	14893	11196	18098	10210	19852	19230	32856	11193	19439	12461	23749	19080	28719	13012	21172	11371	17007	14486	25348	10542	16074	14695	24586	10280	16287	8462	13664	11006	20056	6105	8561	12435	18540	14655	21647	9843	14716	10019	12367	11307
IRAK1_T100	10089	14458	10775	18581	10139	17278	8072	14433	7913	14190	12042	18158	12043	21566	19680	33443	10047	17162	12067	22018	18309	28027	14308	21008	11014	16326	13861	22948	10783	16523	15615	23189	9724	16000	8315	12865	10499	18211	5998	8225	11336	16545	13775	20179	9748	13906	8862	10625	11715
IRAK1_T100	11484	13982	10957	18700	9888	14571	7949	12305	8256	13719	11637	17082	11544	20487	18450	28484	10675	15700	11951	20277	19259	26649	16913	23610	11283	14977	12549	20446	10984	15571	17853	22521	11354	16953	9135	13290	10597	16680	6635	8942	11933	14948	14145	19009	10780	14653	10470	11335	13257
IRAK1_T100	10343	13961	8410	15123	7782	11206	5382	9137	8654	13726	9426	14601	11371	17735	15870	28268	7304	11709	12116	20904	13173	22328	10607	17833	9301	13243	12431	22561	8815	12233	12707	19729	9800	15402	7380	13307	8647	17078	5667	8432	10981	16953	11439	17967	8997	12951	7700	9490	11226
IRAK1_T100	11452	12160	9451	17141	7780	11982	5744	10009	8905	13197	9384	14541	11718	18215	16787	28431	6873	12898	13008	20485	13410	21483	10971	18193	10065	13176	12160	20932	8613	12916	12990	18463	10164	14407	7933	11610	8672	15153	5309	7706	10737	16511	10989	16766	9005	12817	8097	10053	11238
IRAK1_T100	12994	14981	10482	17554	7309	11668	5792	9663	8249	13286	8935	14835	11574	18301	16604	26938	7582	11304	12309	21364	13391	21517	10065	16722	9203	12317	11581	20008	9227	12778	14208	19449	9058	14371	7815	11522	8742	15021	6292	10021	13823	18221	11811	15940	9193	12678	8558	9473	12561
IRAK1_T209	14745	14666	10741	14972	13338	13361	9801	12341	12980	19100	15671	21336	13430	19030	22531	34313	16343	22852	16732	25046	29006	35751	17185	23983	13820	15161	22496	28933	15204	17793	21312	25367	15730	17249	13105	15209	15300	19865	7648	9152	14859	18123	22764	29360	13168	14507	10711	12855	11744
IRAK1_T209	14822	14928	11320	15862	12131	14709	9643	12467	12712	18620	14044	20972	13820	19084	22988	34621	16122	22197	17201	24889	26806	35274	18606	24315	14048	15238	22320	28215	15943	18480	22242	25234	15156	17035	13625	15890	15523	19022	7921	9459	14282	17431	22397	27260	13314	14756	11107	11873	11852
IRAK1_T209	16360	15598	14102	18871	13396	16451	9250	11296	12845	18567	14555	20616	14325	20703	23117	33205	16728	22040	16812	24636	25803	31619	19460	23771	14547	15210	22003	25234	15262	17303	21158	23390	14976	16476	12694	14838	16629	20483	7753	8993	15169	18774	24102	27627	15175	15565	11585	11200	12226
IRAK1_T209	13321	13495	11812	17026	11932	14601	8643	12361	8304	13581	10964	16688	12079	19223	18916	29215	10072	13229	12845	19442	18665	25039	15877	19512	13310	15392	16850	21412	12507	14302	18043	21252	15704	17129	10570	12028	12854	16511	6873	8365	11839	15021	16458	18775	12057	13923	9995	10685	10371
IRAK1_T209	13356	13509	12076	17398	11301	14502	8370	11750	8286	13883	10582	16134	11713	19889	18419	29170	10275	13049	12580	19968	17897	24760	16548	20365	13107	14661	16184	20527	12601	14612	16615	20549	15520	17230	10747	13120	12806	15499	6714	8163	12086	15187	16075	18569	12112	13492	9847	10127	10695
IRAK1_T209	13822	12750	12132	16015	10636	14433	8412	11985	8421	13076	10320	15801	11698	18797	18460	29084	10968	13288	13449	19079	16893	23925	16773	21292	12524	13635	16025	19574	12809	14339	17038	19926	14709	16146	11411	13721	12533	15491	6910	8558	12194	15226	16046	17147	12446	13298	9974	10012	11152
IRAK1_T209	14902	15344	10636	14401	9369	11940	7407	9502	7312	12952	10191	15048	11883	18243	15052	25372	7949	10692	11960	20753	14258	21622	10396	15074	10422	12271	14072	19808	10390	12414	14359	19696	11560	13037	10193	12925	11398	15403	6735	10191	12228	16822	13727	17354	10565	11876	8697	9993	10240
IRAK1_T209	15474	15960	10976	14871	9374	11793	7022	8605	7834	13148	10528	15716	12723	18276	15459	26555	7912	11055	12305	20757	14634	21633	11070	15476	9525	11741	13642	19471	11399	14135	15026	19560	11629	13158	9980	13006	11866	15726	6685	9304	11997	15819	13993	17814	10986	11884	9076	10116	9749
IRAK1_T209	15332	14600	10461	12720	8852	10746	7566	9090	7653	12670	10070	15379	12535	17520	15394	26869	8022	10782	12918	20075	14307	21095	11226	15370	9831	11197	13949	18863	11743	13672	13669	18658	11438	13671	9562	11432	11380	14913	6257	7970	12667	16437	15658	18281	11153	11714	9610	9767	10259
IRAK1_T387	11197	17581	7877	14821	11373	15957	7241	11732	13032	20564	15416	22469	11635	19716	20951	37725	11243	26434	16851	26791	28361	40326	11805	24981	11699	16422	16581	26543	11348	18867	13595	26123	11982	17808	9755	18501	11655	23023	6303	9755	10412	17286	14990	29771	8696	15354	7294	12569	6605
IRAK1_T387	12793	18059	8120	15709	10256	15167	8739	11898	13058	20139	14981	22046	11427	19631	21668	36947	12390	24583	13803	30789	30913	41677	21615	36815	11494	16240	14578	24224	12812	19906	15717	27064	10137	17403	8630	14804	11621	21403	6225	9808	10694	17541	15533	32236	8746	16383	7960	13680	6609
IRAK1_T387	11440	15779	8191	15989	10742	16548	9144	13929	14341	20720	15017	21377	12023	20897	19040	37763	12160	25458	11944	26240	21112	33062	19014	22660	12363	16177	15532	26895	11713	18592	16290	26333	10486	18245	9604	16414	11952	21147	6820	10106	10393	16853	14941	28163	9049	15791	7598	13046	7549
IRAK1_T387	10152	14844	10973	20716	11129	16255	8989	13720	10283	14955	12113	18234	11362	20146	16838	33453	8773	19370	11074	23687	15569	29334	12613	21502	11483	17221	12630	25015	10212	16141	13655	24565	10095	17224	7677	13441	10497	20245	5651	8544	10429	18635	12519	21651	8520	14760	7825	12565	7062
IRAK1_T387	9981	15012	10610	18432	10298	15314	7503	14970	9126	14589	12624	18017	10278	20499	17640	30711	8315	15897	11353	22554	15640	29511	16802	25000	10592	15657	11750	21216	10022	16164	13120	22509	9640	17819	8815	14406	10169	18100	5993	9194	9433	16830	11843	20187	9041	14622	7829	11947	6741
IRAK1_T387	10232	14282	10490	19620	10315	17842	9136	16264	9991	14375	11655	17604	11164	21498	16876	32315	8322	16146	10060	21932	16204	24517	13134	21292	11219	15930	11810	22454	9606	15511	12843	23085	8692	14281	8025	13067	9805	17208	5310	7612	9432	15418	11465	19170	8455	14178	7334	11473	7074
IRAK1_T387	9784	13741	8216	15285	8040	11968	5711	9604	10232	13968	10143	15118	12484	17602	14949	28929	6170	11617	10397	20480	11672	23487	9106	18546	9350	13074	11108	21210	8335	13630	11474	19726	8779	15061	7065	13205	9261	16513	5237	8217	10116	17291	9628	17827	7779	13009	6135	9524	6821
IRAK1_T387	10299	14819	8215	14994	6916	10962	5901	9920	9689	13052	10054	15717	12053	18980	15227	26807	6896	12723	10883	20984	12178	22764	9004	16127	8922	12012	9739	18692	9063	14231	10302	18088	7584	13865	7286	12492	8421	15996	5970	9366	28762	22086	9285	17283	7438	13277	6326	10786	6360
IRAK1_T387	10267	13807	8359	15927	7934	12477	5367	9268	10201	13377	9428	14695	12197	19039	13667	28168	7187	11730	10958	20553	10775	21682	7737	17287	9029	13112	9659	22090	8028	12776	11253	19098	8826	14099	7288	13189	8047	15074	5073	7796	9856	16245	9329	16461	7835	12431	6199	10075	7093
IRAK4_T208	14201	14701	13071	14833	14925	16318	10412	10908	15381	19549	17609	20875	15696	20004	27051	33637	25889	23465	21312	25363	28943	35009	19815	23991	15015	15269	23369	28523	17298	17769	23750	24902	15640	16712	12884	15182	15780	19969	9490	9075	15418	18300	22016	28466	13971	14680	11947	11603	10565
IRAK4_T208	15224	16215	15126	17383	15690	17288	10366	11091	14550	18847	16061	19917	16125	19921	26397	33290	26501	23384	23085	27539	30898	34425	24030	26669	14241	14758	19782	23465	14106	15813	22490	23293	15272	16035	12548	13597	15330	18394	9681	10129	15207	17819	22393	29540	15415	15673	12078	12030	10372
IRAK4_T208	15903	15471	14097	16680	16556	17246	12336	13038	15083	18731	16765	20950	17298	21481	28028	34300	25529	22342	21160	24706	25907	30981	23903	27219	16010	15947	24306	27159	18895	18146	23558	23913	16816	17534	13407	15228	17436	22018	9270	9625	15465	20298	22751	28203	15349	15310	13105	11566	12021
IRAK4_T208	12911	13491	14950	17706	13687	14738	10672	11950	9883	13854	13337	16654	15276	19666	22609	29693	17738	13057	16308	19636	19820	24195	16314	19544	14965	15417	17403	21523	13790	14501	20175	21265	16686	16906	11097	12206	13093	16747	7511	8513	12125	14945	15417	18761	12432	13737	11096	10998	9984
IRAK4_T208	12444	12723	12703	14767	12778	14358	10141	11925	9094	13750	12785	16645	14610	18686	20854	27986	14882	13738	17277	19962	22200	25857	17957	20696	13287	14023	15594	17938	15363	15157	18171	17418	13628	14616	11724	13338	12315	14797	7681	8697	12687	17142	15376	18104	12764	14198	11225	11264	10583
IRAK4_T208	14192	14447	14121	15286	13441	14361	9246	10532	10151	14081	12686	16539	15057	19452	22898	30240	15776	12693	17475	20118	19791	23768	17915	21566	14397	14581	17037	21699	13778	13846	19725	18985	14344	15142	11971	14313	15517	18810	6926	7815	12995	16075	15364	15467	12342	13131	10791	10202	10610
IRAK4_T208	14908	15405	13211	14072	10762	11442	8402	9160	9777	12940	11892	15338	14180	18542	19562	26243	11823	10775	16809	21021	17863	21631	12053	14731	11658	11986	16564	19645	12227	12329	18260	18842	12400	12657	10767	13110	11893	15532	7115	9828	13059	16954	13974	17858	11117	11943	9709	10101	10250
IRAK4_T208	14284	15291	11721	12548	10143	10810	8144	9358	9294	13162	12445	15966	14256	18121	18341	25871	12725	11466	18141	21100	18134	22617	13160	15794	11352	11350	14922	17746	14085	14147	17560	18299	10994	11936	11494	14275	10621	14217	7928	9681	12824	16298	14104	17448	11512	13168	10498	10449	10489
IRAK4_T208	15985	15486	13266	15494	11492	11181	9226	10219	9803	12986	12009	15881	15057	17587	20552	27220	13124	11271	18351	21357	17412	20628	13319	16041	12451	12230	17531	20120	13339	12546	19997	19981	12085	12624	11321	12898	12141	16210	7151	8232	13674	16736	14778	18121	11268	11735	10370	10336	9349
IRAK4_T345	9568	18269	7602	15008	11588	16896	12231	12534	11265	21501	13560	23336	9309	20049	15646	38218	9252	26364	8817	26490	28099	42068	9074	26029	10478	16871	15449	25444	11394	19208	11515	26441	9540	16095	7391	20400	8878	23341	5363	9926	7759	17113	13485	29682	6633	15803	5609	12844	6092
IRAK4_T345	9138	16370	7248	15629	8857	15922	7912	13028	10016	20518	13017	21957	9692	21295	14967	35809	8491	23179	8216	26935	21478	37632	10128	30890	9141	14857	11807	25577	8098	18277	11911	26753	12942	20328	6265	17241	8395	21825	5289	9774	7838	16088	11474	30434	6444	15312	5325	13128	5826
IRAK4_T345	10159	16255	7810	15471	9024	14161	6173	10256	9934	20414	12502	20269	7910	20075	17270	35305	10952	24225	9374	28103	26889	35134	12833	29027	10396	17014	12055	25982	9742	19942	13602	29438	8628	17732	7496	15279	7886	20154	5627	11008	7999	15860	11967	29851	6817	15776	5646	12625	6409
IRAK4_T345	7994	14901	9301	20560	9140	16294	8468	14338	7873	14738	9781	18221	8211	20899	12005	34691	7804	19923	8089	23878	13068	29968	8791	21594	9625	17526	9447	25103	7791	16302	10392	24649	9779	17021	5733	13171	8206	19480	4656	8619	7978	18620	8978	22118	6554	14858	6136	12687	6602
IRAK4_T345	7822	15032	9769	20049	9975	15764	7161	12164	6516	16002	10283	17790	7682	20010	12124	30664	7346	17145	7507	21861	13057	28952	10868	22351	8320	15620	9865	23507	7852	15970	10006	20579	7366	17183	6246	13343	7879	16995	4964	9249	7139	15619	8575	19925	6878	14604	6284	11244	5911
IRAK4_T345	8310	13634	9059	17151	8754	14895	7023	12306	5926	14095	11313	16890	7933	20309	14339	30482	6460	15330	8173	21942	14345	27573	12533	21908	9407	14955	10064	21290	8343	16100	9641	19242	8361	18020	7462	14252	8079	17279	4987	8661	8245	15981	8797	19589	7946	14691	6581	11902	6478
IRAK4_T345	8182	13393	7798	15909	7257	12475	5320	9963	8725	14107	8982	15655	10350	17544	10647	29472	6148	11793	8621	20348	11248	24107	6940	20004	8574	13179	9334	21109	7002	13601	10117	20238	8566	15390	5351	13062	6659	16134	4525	8543	8179	17400	7159	18037	6042	12567	5197	9644	6276
IRAK4_T345	8918	14698	7025	15683	6525	10826	5144	8742	7629	13507	8288	15179	9088	17389	10677	26985	5630	11767	8296	20403	8890	18530	5892	16179	7332	12445	7334	20153	6189	13151	8056	17887	6677	14598	5197	13299	6172	15492	4277	8121	7590	17619	7114	16280	5629	12935	4553	9748	6303
IRAK4_T345	9268	15356	7761	13044	6192	11112	5255	9492	7766	12781	7941	15681	9557	18902	11918	27174	5568	11500	8908	20602	10553	22070	6981	15033	7762	11979	8248	19644	6959	14458	7499	18891	5887	15127	5961	12223	5830	15042	4708	9813	8555	16652	7794	17315	5863	13220	5009	10515	6098
IRF-3__S385	10674	15192	8613	15155	9217	17553	7799	11371	14118	19680	14137	22435	11912	21499	17395	35086	10382	24682	13328	25305	20209	34345	10178	24064	11292	15478	15547	28735	10930	17715	15787	25479	9783	16909	8127	15432	11372	20932	5690	9181	10387	19763	15102	29031	8124	14946	7499	11718	7339
IRF-3__S385	11313	16079	9172	17805	10924	16453	8277	12076	11866	20316	13065	20216	12090	21304	13759	31988	9477	21397	11251	24322	19449	33654	13652	26287	11148	15065	14337	28513	10632	17003	14065	23691	8760	16571	8050	13993	10822	18941	5822	8908	9287	17351	13581	28667	7990	14664	6972	11567	6623
IRF-3__S385	11008	14827	10257	19284	12954	18945	6766	10726	11174	20451	13246	20525	11117	20034	17150	32363	10427	23234	12978	26618	20125	34021	14711	24139	10824	15291	13989	26303	10210	17156	13865	25899	10703	18817	7985	13553	10605	18630	6306	9904	10253	19635	14386	28850	8767	16039	7601	11849	7255
IRF-3__S385	9766	13962	8545	18385	11717	16329	7480	12566	9762	13979	11577	16750	10872	20320	16394	30476	7612	13384	9055	20012	13721	24172	12160	19659	11043	15464	11406	23036	9429	14768	13068	21142	11230	16686	7867	12824	9765	17128	5653	8407	8671	15326	11412	19280	7946	13721	6753	11236	6674
IRF-3__S385	9651	13147	8086	16230	9354	13994	6632	11430	8287	13533	10909	15799	10448	19165	16039	29881	6956	13389	8607	18668	13522	24938	12191	19880	10948	13543	10250	19135	9286	14409	14221	21998	9263	15757	7303	12325	8853	15230	5593	8232	9487	16069	10715	18160	7403	13421	6414	10087	6483
IRF-3__S385	9928	12245	8331	15873	8046	12234	6421	10343	9422	13386	10437	16198	11308	18756	17614	29415	7158	14660	9301	21020	13178	25842	12943	21569	9806	13705	10592	19506	9171	14650	11523	20426	10238	15674	8127	15053	8993	15569	5928	9098	10177	16227	9975	17335	7735	14141	7633	11201	7008
IRF-3__S385	10526	14988	9067	14123	7117	18851	5594	9353	9676	13072	10224	15322	11139	18860	12910	27254	5920	11073	8002	20660	10118	21321	7238	15332	9242	12223	10585	19908	8439	12488	11049	19760	8436	13099	7407	13735	9254	16114	5422	8248	9788	16613	9418	16703	7291	11928	6459	10322	6860
IRF-3__S385	10473	14854	7903	13196	6491	10322	5229	8849	8871	12762	9779	14998	11598	17540	11868	24146	6555	10961	9482	21210	9511	20405	6799	15764	8770	11634	8767	17966	8514	13353	9640	18622	7095	12503	6569	11977	7128	14091	6064	9543	9420	15601	8570	19340	7208	12121	6306	9925	6580
IRF-3__S385	10959	15399	7224	12307	6242	10810	5675	9335	9415	13067	10320	16093	11679	18335	13202	26359	6765	10962	10393	22153	9813	21584	7847	17102	8822	10999	9146	18576	9208	14862	10952	18646	7105	12932	8266	13630	7994	14180	5791	9245	10274	17251	9736	19008	7584	12412	7055	10968	6826
IRF-3__S396	11463	18237	7415	15238	11049	17247	8009	13442	12040	21446	13051	23726	10626	21567	16462	39026	10756	26003	14322	34480	23440	42578	10425	26464	10717	16619	12162	24384	12216	19354	13931	27946	9890	15790	8204	19642	10778	23202	5908	9575	9449	16992	13808	29744	8543	15940	7129	12682	6171
IRF-3__S396	10654	16788	7404	16131	10354	17831	8589	13920	12122	21591	14321	22949	9611	21998	18644	37130	10308	27391	9978	26734	16306	34733	9901	23082	10961	16092	14119	25733	11043	19232	13948	29251	9150	17456	7945	17595	10345	23126	5909	9258	9638	17577	14054	29840	8063	15832	7087	13414	6452
IRF-3__S396	11277	20745	7744	17628	9527	14245	7374	11894	10397	21244	12585	20867	9172	20554	16198	33186	11108	24120	11521	29366	23324	40338	11624	31095	10862	15829	13236	24904	10069	18389	13787	28364	8338	17767	8008	14228	9948	20609	6268	11260	8761	15606	14226	31110	8977	17594	6906	12999	6301
IRF-3__S396	10042	15335	9893	20227	9424	16626	8159	15056	8484	14916	9918	18225	9970	21093	14152	35197	8861	19483	10373	24420	14159	28429	10624	21463	10836	17494	11745	25223	9304	16251	12994	25571	7781	15068	7197	13013	9391	19737	5387	8583	10014	18445	11452	22465	8328	14879	7437	12591	6524
IRF-3__S396	10028	14996	10471	21809	9556	17159	7458	14607	9131	14861	10401	18095	8686	22543	15045	34043	7191	17325	10600	21694	14537	27492	11016	21804	10588	17253	11570	24314	9441	16022	11082	22101	7284	14700	7768	13183	9154	18098	5372	9828	9550	17091	12122	20916	7722	14406	6710	11979	6412
IRF-3__S396	8949	13844	8913	16652	10031	15072	7124	12675	7161	14030	10478	17716	8771	21084	13704	29328	6412	13850	9872	23209	15101	28946	10537	24134	9794	15512	9771	19724	8894	15888	11038	18967	8538	17153	8263	14456	8910	17262	5638	9450	8854	16491	10444	20202	8448	15091	7459	11771	6353
IRF-3__S396	8487	13267	7434	15922	7759	12372	5132	10622	8859	14138	8534	15850	10760	17736	12609	29585	6181	11814	10103	20302	10802	23654	8249	21763	8886	13332	10250	21828	7766	13337	11649	20761	9754	16302	6481	12602	7657	15764	4757	8011	9396	17604	9005	17789	6910	12556	5684	9670	6489
IRF-3__S396	7861	13984	7924	16942	7335	13218	5552	10277	8675	13263	8819	15034	10004	18074	12375	29659	5812	11320	9375	21202	10476	21851	7842	19812	8768	13418	9804	23851	7717	13477	11770	20751	8054	15250	6401	13104	7168	15297	4607	8628	9370	16503	8841	16978	7297	13144	5889	10102	6304
IRF-3__S396	9324	15270	6611	13518	6211	10639	5208	9688	7378	12743	7786	15614	9223	18895	13056	26430	5494	11426	13366	21176	9969	22888	7264	16033	7908	11806	8498	18579	7911	14576	12566	18771	6425	11961	6645	13059	6874	15054	5798	9485	11416	16737	11158	17540	6924	13326	5833	9925	6040
IRF-3__S402	11047	15519	8368	15379	10248	15321	8740	12199	13257	19842	13472	22764	12274	21646	17324	35722	11106	24977	13780	25274	20767	34263	11499	24092	10935	15478	17517	29948	11010	17749	16955	25429	10480	16477	8983	15810	13362	22265	6001	8987	11239	20463	16143	28920	9253	15273	7323	11963	8009
IRF-3__S402	11454	16419	8213	15561	11423	15691	8409	12433	13630	19578	13169	21218	12302	21178	17226	37228	10652	22833	11898	24787	20035	34817	11452	24622	11356	16177	16361	27993	11552	19407	15322	25890	11477	17198	9103	16215	12152	20629	5998	9309	10117	19237	15889	28225	8586	14896	7188	12363	7774
IRF-3__S402	11821	16059	9632	19325	10814	16183	7060	12434	11685	19987	12169	20661	11379	21141	16196	32428	10937	23411	14314	27599	20996	33881	15833	22268	10591	15593	14462	24762	10287	16576	14574	23321	11033	16796	8759	13550	11620	18572	6734	10121	10632	19183	15643	28282	9289	15935	7725	12180	7607
IRF-3__S402	10296	14730	9217	18956	11650	16595	7161	13387	9200	14356	11312	16785	10198	20606	16666	31014	7962	13859	10208	20622	15890	24715	13832	20633	11397	15635	12902	23363	9559	14840	15358	22145	9606	15539	7920	13598	11071	17880	5709	8244	8966	16062	12346	19049	8274	13540	6909	10555	7020
IRF-3__S402	10369	15149	8679	17610	9418	15782	7387	12392	8984	14238	11102	16464	10917	20485	15428	30215	7254	13486	9574	20943	14000	25336	11858	20739	10400	14693	11208	20943	8754	14539	13096	20095	9416	14801	8352	14479	11476	19126	5407	7754	9111	15992	11164	18680	8395	13490	6551	9630	7029
IRF-3__S402	10097	12967	8291	16103	8256	12752	6343	11495	7721	13420	10058	16284	11172	18925	15199	28702	7578	14191	11568	21453	15076	25200	11456	18131	9675	13702	10883	19388	9139	14933	11830	18921	9211	14524	8214	13890	9753	15177	5998	8858	9487	16009	9950	16848	8521	14245	7425	11087	7633
IRF-3__S402	9715	14566	8912	14196	7147	18914	5414	9109	9146	13167	9351	15197	10356	18665	13017	27838	5918	11292	8519	20801	9850	20759	8233	15881	9134	12597	10851	20098	8923	12840	12738	20646	9067	13379	7604	13789	9974	16342	5381	8242	9185	16240	9506	16596	7836	12088	6790	9252	6593
IRF-3__S402	9916	14739	8484	14541	7542	11920	6015	10473	9352	13011	10024	15448	11290	18014	12761	26864	6214	11669	9377	21494	10775	21059	7519	16239	9564	11948	10276	20960	8607	12993	10953	21033	8571	13732	8131	12417	9089	15903	5586	8038	9590	17105	10022	18011	7611	12086	6292	10187	6759
IRF-3__S402	10934	14878	7445	12909	6214	10641	5404	9492	8133	12908	9820	17922	10772	18461	11647	26931	7359	11424	10795	22103	10882	21464	8412	16205	8342	11451	9303	19143	9204	14472	10805	18715	7377	11857	7884	13830	8284	13957	5981	9387	9270	15930	10103	18655	7778	12306	7414	11018	7418
IRF-7__S471	13666	17959	8849	15600	11911	16503	9156	13878	15471	21076	16881	23347	14062	22046	23493	38935	12686	26016	25475	34092	32552	40837	15734	25832	12829	15793	16797	24489	15266	19657	18912	28369	13239	18344	13504	18113	17023	22979	7207	9245	12325	17332	20702	29676	11172	15732	8929	12717	7874
IRF-7__S471	13185	16828	8686	15980	11046	15586	8808	12883	13512	20844	16031	21492	12980	21058	24107	37195	12546	23659	14731	26195	26030	39391	23228	38148	12833	14956	20071	26469	13144	17645	19989	27414	16881	20146	12924	16904	16365	21751	7540	9771	12101	16242	21222	30364	11884	15238	8681	13016	6984
IRF-7__S471	11962	14992	8909	15615	10885	16376	7163	10927	14123	21549	16672	20910	12384	20744	24519	35302	11643	21815	15397	26630	29554	40934	18856	28857	12950	15735	19406	28063	13469	18444	20438	26838	14611	17443	12629	16543	14355	18802	7512	10738	12457	16077	21174	33060	11120	15567	8843	12346	7855
IRF-7__S471	12353	15848	10748	19778	10500	17240	9537	14649	11148	14810	13072	18227	13787	22055	20376	34546	10291	19103	13304	24654	18903	28055	14838	21064	12991	17531	16611	24942	11198	16622	16848	26158	10567	14927	10358	13687	14682	19526	6278	8365	12370	18185	16301	22598	10490	14645	9089	12400	7923
IRF-7__S471	11611	14889	11680	20247	10205	16092	8445	12235	10248	15736	13232	17720	11801	19977	18763	30114	9298	16803	11117	21346	21292	28670	15549	21127	12043	15597	16321	23030	11822	15997	16068	21035	12273	16532	10454	13481	12974	17228	7137	9220	11502	15801	14963	19874	10038	14299	8877	11427	7583
IRF-7__S471	10193	12875	10306	17484	10283	14981	8073	12056	8729	13871	13894	17696	12486	19986	20952	30359	8347	16011	12216	24844	18635	27852	17709	24392	12118	15410	14584	27396	11608	15339	15290	18765	12121	16478	11104	13958	13057	17144	6722	8309	11484	15284	14224	19085	11175	14102	8488	11432	7863
IRF-7__S471	10712	13316	8525	15623	8720	12669	6318	10130	11451	14173	10925	15907	13787	17777	17389	29418	7092	11725	12237	20271	14516	21722	12172	21666	10412	13460	15351	23435	9755	13588	14878	21419	13280	15571	8838	11955	11373	15491	6021	7733	11499	16947	11814	16951	10308	12853	7376	9609	7914
IRF-7__S471	12130	14262	8482	16436	7697	11171	5991	9152	10526	13592	10926	14784	12664	17746	17233	27128	7318	11542	17153	23201	13746	20744	10388	16334	10261	13006	13526	20804	9131	12409	13150	17887	10653	14409	9976	13134	11428	15538	6347	8340	12004	17334	11475	16566	9248	12822	7153	9792	7713
IRF-7__S471	12748	15108	8556	14778	7320	10903	6428	9394	10391	12704	10868	15415	13175	18729	17877	26098	6703	11152	12661	19688	13673	22168	11261	15306	9676	11394	12972	18724	9927	13854	13289	19588	9351	10665	8622	11656	11783	14689	7982	10549	11727	16438	12123	17549	9654	11888	7556	10395	7685
IRS-1_S312	11817	15709	8655	15060	10061	14887	8497	12966	14211	19985	14231	21198	11717	21390	17767	35714	10694	24396	13486	25452	18234	33852	10339	23712	11170	15583	15601	31029	11058	17527	16077	25959	9933	16016	8148	15727	11892	22435	5544	8879	10672	20255	15006	28621	8650	15335	7383	12052	7251
IRS-1_S312	11059	15959	9442	17782	10883	15512	7511	11455	13508	19341	14389	20784	12694	21090	15612	32777	9192	21509	12639	24009	20463	33111	13661	24893	11171	15179	14515	28584	10630	17407	13992	24056	9005	16740	8047	14688	10579	18482	5780	8959	9310	16561	14649	27936	7947	14607	6914	11340	7058
IRS-1_S312	10282	14707	10026	19168	10636	16706	8394	12375	12459	20520	12557	20481	11074	21206	17710	32753	10369	22600	11551	24757	19680	36302	13297	22261	10749	15190	14627	25280	10456	17272	14136	23502	10628	17156	8516	16503	10394	19083	5850	9237	10473	20559	14656	26163	7948	14625	7325	11995	6998
IRS-1_S312	10591	15236	9852	19114	10638	16538	7864	13259	10069	14640	12329	16750	10823	20470	17852	30989	7751	14634	9831	21055	13815	24767	13327	20421	10983	15787	11632	22597	9320	14676	13337	21839	8622	14738	8078	14399	10372	18741	5487	8030	8952	16046	11618	19119	7961	13542	6760	9738	6870
IRS-1_S312	9475	13339	8808	16330	9088	13414	7133	11726	9343	13365	11187	15341	11047	19555	16790	28906	6314	13552	8517	18515	12677	25122	11530	19978	10214	13630	10697	19620	9413	14562	13204	21868	9499	15829	7503	12029	8738	14990	5369	8304	9569	15968	10958	18308	7772	13552	6348	10051	6685
IRS-1_S312	9342	12674	8084	14635	8251	12543	6279	11077	8370	13256	10727	15964	11815	18550	16730	29067	7939	14342	9398	22566	13317	25148	12115	21164	9331	13099	9702	20723	8033	14058	10502	20346	8906	14992	7486	14740	8386	15241	5505	8147	9292	16338	9792	16838	7908	13878	6687	11502	9267
IRS-1_S312	9312	14294	8552	14139	7343	11699	5549	9311	10284	13403	10297	15573	11350	18548	13305	28041	5840	11310	8429	21233	9981	21297	7313	16059	9576	12851	10228	20493	8636	12947	11408	20578	8601	13923	7116	13432	9102	15783	5343	8127	9252	16106	9045	17856	7743	12230	6230	9612	6710
IRS-1_S312	10295	14974	8322	13342	6806	10454	5335	8937	9496	13119	10296	14938	12299	17863	12908	26280	6503	10971	8427	21169	9753	20601	7294	15097	8791	11924	8722	18116	8479	13774	10093	19126	7024	12362	6378	11247	7490	14166	5721	9331	9099	15621	9219	19055	7201	12135	6696	10424	6051
IRS-1_S312	10472	14624	7457	11809	6974	10835	5462	8819	9253	12249	10571	16223	11890	18279	12313	27161	6881	10738	9643	21060	9698	21034	7816	15816	7604	11048	8873	18130	8852	13993	9794	18850	6842	11935	6859	12908	7487	14483	5803	8659	9597	16835	9564	18805	7406	12303	6451	10539	6363
IRS-1_S616	12086	18970	7168	12501	9366	14383	8629	11935	10857	16509	12673	20762	10139	19500	18863	41615	12276	26452	15090	29956	24243	39311	30273	32270	11510	16926	12650	23643	13057	24754	13832	27039	9341	18818	8639	15517	9676	18554	7486	12936	11200	23069	15608	33580	8860	17962	7253	14152	6289
IRS-1_S616	11566	18857	6941	12492	8697	15245	8378	11413	11480	16509	13452	21012	10050	19043	16483	37302	12512	25593	15024	31894	24893	41367	13339	32183	11313	16414	12274	22631	12447	24957	14834	27309	9300	17585	9680	16595	9791	19665	7359	12889	11886	22535	13834	28932	8974	17742	6982	12947	6739
IRS-1_S616	12306	18315	7678	12862	9193	16775	9434	13934	11264	19389	12596	19682	9844	19298	15638	35462	11031	24777	14772	32270	25416	37530	12989	28831	12208	16638	12258	22584	11215	21990	14796	27702	9222	17454	9250	15999	10397	19884	7498	12746	11164	21732	15471	31502	8813	16698	7311	13030	6521
IRS-1_S616	10105	16723	8527	16332	9958	15920	7860	13032	9350	13959	10636	18369	9033	19112	13954	30765	8739	19202	12691	29743	18199	35058	10220	21063	9662	15343	10569	21581	10859	18742	10795	17923	9396	19526	8605	15802	10059	17318	6428	11202	10284	19547	11793	23395	8441	15067	7571	12882	6111
IRS-1_S616	9419	16017	8145	15853	9080	14301	8265	12688	8751	12581	10260	17906	9611	19055	13759	29851	8816	16928	14275	23702	16932	31995	9643	19835	9039	14067	10270	19727	10673	19077	10039	16741	9025	16192	8392	14620	9352	17329	6667	10548	9757	15998	11035	21108	8471	15453	7188	12840	6196
IRS-1_S616	9238	14561	8444	17006	9630	15257	8603	12174	7821	12600	11270	17670	10374	19088	13604	28787	7754	17221	12692	21890	15860	28555	10186	19960	9066	13012	9814	18694	9480	17468	10384	18517	9187	17695	8064	14556	8904	16788	6268	9816	8976	14666	11028	19446	8218	15483	6869	11770	6262
IRS-1_S616	8936	14784	7000	13691	7105	11447	5900	9187	7719	11758	9134	16443	10271	19154	13336	27109	6374	13652	10225	23281	13321	25983	7913	17548	8176	11112	9826	17776	9353	16724	9829	18026	7023	12147	8021	14067	7435	14115	6640	10387	9073	16679	9769	18650	7745	14375	5890	9869	6447
IRS-1_S616	9396	15953	7188	14059	6706	11224	5425	8124	8124	11718	9435	16460	10152	18795	13148	26860	5760	10838	10941	22891	11997	24682	8483	17391	7807	10713	8246	17400	8878	15346	9768	17949	6797	12326	7661	13642	6819	14509	7140	11309	9093	15790	9514	18197	7358	13744	6182	10444	6559
IRS-1_S616	9686	15078	7283	13598	6496	10762	5450	9270	8050	12382	8684	16487	9834	18823	12454	26804	5965	12342	9413	22087	11553	23560	7533	16570	7714	11685	9322	17954	8667	15086	9486	17341	6940	16174	7910	12747	7216	15113	6605	10790	9012	15937	9229	17967	7454	13227	6610	10975	6208
JAK1_Y1035	11849	16276	7680	13162	8807	14183	6711	12527	10752	16980	12531	19699	8399	17105	15800	33837	10299	23568	15225	32720	22982	38209	21468	28665	10650	16377	13112	22936	12570	23379	11988	21164	10354	16615	9538	15426	10545	18761	7512	12154	11596	21366	17021	30156	8688	16776	8266	13021	6425
JAK1_Y1035	11591	16705	8487	14883	8869	15389	7941	12753	10738	16663	11772	19871	10039	17917	16785	34043	9940	25204	14637	31264	20115	36367	11498	25550	10915	16291	12705	22185	12538	22021	12755	24083	10566	16441	9026	14742	10525	16969	7822	12749	11598	20367	16374	28684	8407	16184	8185	13751	6471
JAK1_Y1035	11526	16802	8934	17915	10558	16720	6888	11762	10765	17161	8555	20174	10426	19601	15060	32900	9017	21057	14725	30695	17587	35925	13250	27720	10256	15338	11780	22229	10710	19719	12984	23683	10406	17630	8750	14698	11348	17992	7040	12397	9792	17686	14350	27369	8413	15611	7904	13428	6157
JAK1_Y1035	9890	14054	7007	15197	8431	13450	6718	12060	7881	12326	9403	17342	8648	19542	12819	28534	8028	17118	10483	22891	15285	28241	9599	19317	8790	12482	9070	17963	10533	17787	10051	15422	9237	15026	8968	15231	8794	15434	6933	10993	9174	16998	10342	18091	8600	15600	7614	12103	6195
JAK1_Y1035	10460	13970	6718	15034	7981	12624	7337	11252	8116	11708	9214	17351	9416	18631	13691	27893	7503	16444	10416	22111	15474	27903	8563	18379	9056	12623	8784	16860	10381	17453	11522	17736	8158	15271	9069	14524	8440	14285	6375	9736	9293	16910	9839	17351	8007	13909	7577	12068	6600
JAK1_Y1035	9528	13522	6636	14884	7645	11992	7345	10959	7569	12247	9754	16404	9965	18820	13993	28227	6442	13800	9464	21631	14375	27891	6569	18642	8499	12421	8141	17039	9926	16885	10341	17557	8304	14001	8152	14918	8166	14365	5972	10083	8940	15536	10067	17172	8140	14034	7067	11324	6337
JAK1_Y1035	11985	15498	6801	12933	6677	10393	5308	8832	9243	11787	9276	16326	8757	18391	11563	26525	5512	11033	8439	24544	13895	23925	7566	17106	7944	11462	7737	16844	8410	16231	8875	17974	6769	11861	8030	12916	8753	14141	7265	11810	8978	16138	11812	19849	7692	12955	6663	10455	5973
JAK1_Y1035	12073	16679	6284	11243	6232	10097	5149	7966	8750	11212	8981	16944	9657	18238	12782	26240	5748	10804	8410	24233	13218	22806	8606	18307	8049	11317	7865	16359	8240	15430	8887	17008	7338	11132	8050	12366	8752	14052	7006	11482	8307	15259	11639	18655	7454	12674	6567	9825	6135
JAK1_Y1035	11027	15139	6352	11345	6243	9706	5104	8893	9064	11771	9760	16937	9982	18342	11745	24573	5654	10335	10086	21322	12301	22800	7715	15740	7484	11293	7779	16980	8042	15580	8408	16495	7123	12178	8242	15413	7755	14182	6898	12511	8562	15684	10568	19726	7938	11084	6482	9781	6389
JAK1_Y220	16990	18802	8833	12157	11853	16002	9084	11721	11638	17393	13824	20713	12872	19824	27057	41373	18666	27404	18254	30627	33163	40166	25661	31489	14980	17074	20772	23767	21843	24460	23465	26821	16239	18109	12158	14804	14454	18764	11245	12445	20120	22709	27256	33404	15864	18051	13099	13870	11720
JAK1_Y220	19178	19371	9581	12172	13946	16241	10368	12048	13058	17713	15673	20288	16212	20510	31762	40158	27726	27245	21106	32404	36899	40090	29592	30493	15852	16661	21519	23057	23835	24069	24973	26291	17160	17743	13369	14619	15295	18932	12539	12157	21174	21864	29804	33346	18041	17830	14796	13675	12029
JAK1_Y220	18454	20081	10384	12381	13788	16874	10115	12369	13500	18391	15958	19754	16051	20486	29065	35667	25885	23049	25229	29859	38476	40903	28821	31866	16188	16299	20388	21881	22737	22646	26060	27058	17625	17456	15826	17048	16151	20037	12136	12495	21541	20719	30492	32184	16874	16084	13961	12988	13091
JAK1_Y220	15020	15981	8566	13783	11153	18560	14538	13212	11697	19246	13647	20843	11873	18458	22441	36042	17627	24477	21525	32719	37623	44653	34696	35438	15231	16077	19582	22338	19423	21054	25364	28667	16623	17825	13935	15239	15605	20901	10510	11298	19624	21193	25467	30791	15340	16363	12812	13535	14127
JAK1_Y220	17227	18559	8445	12785	12183	17194	10669	13863	14581	20006	14145	19636	12433	19958	24380	35802	20850	24821	22250	33171	31996	36180	25156	29862	15813	16990	19195	22598	20372	22438	25371	28379	16565	17253	14034	16189	15547	19536	11366	13046	19727	21865	27024	31801	15859	16973	13357	13139	12715
JAK1_Y220	15742	16278	10165	13280	14141	16941	11110	12186	14109	18386	17332	19952	14523	18637	28786	33416	26140	22177	25973	30611	35480	38831	24076	25594	16365	16135	21965	23603	20517	19917	26658	28357	17509	16686	14267	14753	17181	19682	11568	11558	21524	19962	28407	30660	17124	16653	14669	12774	13407
JAK1_Y220	15613	16421	9049	16207	10631	16634	8777	13603	8740	13908	12014	18426	10864	18588	19054	30868	14889	18570	18808	29442	28211	34427	17559	21273	14264	15162	17174	20970	18173	18502	18089	17945	16603	18873	12842	15605	14734	17647	8755	10757	16221	18748	19322	23379	14488	14864	12619	12908	11652
JAK1_Y220	16648	16283	10860	16229	12250	15930	10973	14230	9645	13960	14083	18599	13730	18900	23597	30688	19623	18375	24246	28866	29793	33824	20960	21469	15884	14850	17649	21602	19157	18364	19512	17920	17197	17301	14480	16145	14943	17927	9404	10318	17421	18616	21786	23156	16462	14736	14213	12664	11979
JAK1_Y220	16302	16208	10748	15736	12576	16075	10753	13189	9375	13278	13435	18120	13718	19151	22697	28632	17899	16821	15448	20403	27955	29332	19596	19675	15298	13713	17635	20009	18890	17330	19129	17348	17394	16756	15504	16748	14653	17186	9023	9896	16361	16236	21752	20069	16904	15450	13361	11892	12638
JAK1_Y220	13666	14382	8943	17185	10713	16362	8203	12871	7106	13605	11856	18362	10634	19442	18524	30479	14151	17202	17368	24323	24549	29390	19478	24134	14847	14642	16828	21308	16689	16320	18961	19744	17083	18746	12916	14364	13927	17475	8025	10587	14122	16525	18871	20391	14221	15049	11780	11540	13120
JAK1_Y220	14995	14858	9554	16556	10123	15394	8634	11935	8122	12699	12414	17694	10872	19358	18148	28445	16154	15941	17671	21538	24059	28501	17334	20153	13155	12861	15393	18509	17485	17834	17912	17551	16878	16637	12542	14429	13745	17026	8537	9688	14906	14814	18258	19279	14205	14779	12028	11390	11673
JAK1_Y220	14309	13253	11815	15314	12171	14697	10265	13010	9034	12546	13871	16775	13791	18563	23390	28700	19157	17011	20045	23547	27156	28206	20710	20773	15605	13973	17350	19154	17994	16396	20171	18918	17826	16332	13473	14422	14672	16696	9857	9173	15993	15415	19837	19391	15292	14458	13565	11540	12488
JAK1_Y220	13822	13435	8185	14142	7747	11628	6402	10025	7331	11673	9809	16488	11923	18729	16576	26818	9768	12236	15726	23175	20061	24544	14851	17088	11153	11055	14936	17624	16411	16513	17296	17782	12557	11971	11943	14044	11405	14645	8711	10729	14921	16784	16302	18002	13719	14253	10141	9891	11415
JAK1_Y220	15362	13236	9588	14332	8695	11520	7871	10684	8831	11714	11586	16236	14250	18662	20796	26633	13578	12349	20580	23035	21665	24280	16522	16861	12126	10860	16198	17414	17753	16124	18424	17243	13325	12185	12694	13906	12848	15004	9531	10343	16470	16583	17523	17597	14261	13927	11518	9968	12500
JAK1_Y220	14880	15015	10023	14079	8500	10687	7226	8893	8296	11792	11272	15433	13827	16969	19842	25840	9745	10570	18523	21016	21935	23697	16032	16690	12036	10394	15909	16987	16658	15261	17773	16444	14028	13017	12221	12818	12233	14905	10040	11324	16346	15986	18235	17435	14405	13431	11186	9730	11878
JAK1_Y220	14313	14378	8363	15492	7011	10635	6356	9606	7544	12916	8849	15839	11712	18332	15629	26703	9455	11688	13943	22810	16092	23441	14140	16274	11187	11618	15414	21136	14953	14795	17398	17459	13142	13293	11031	12828	12096	15570	8502	10512	14636	16558	15419	17213	12878	13134	11198	10551	11829
JAK1_Y220	14985	15307	9430	13383	6997	11046	6373	8988	8352	12448	10182	16239	11648	18897	16779	26728	10018	12501	15096	22182	18343	24134	14663	16625	11493	11668	15083	17682	14985	15109	17094	17661	12876	13493	10446	12844	11681	14896	9390	10597	15291	15990	16729	17876	12636	13249	10248	10133	11929
JAK1_Y220	15652	15529	9904	13682	8766	10294	7128	9273	8930	12585	12595	16235	13113	18010	20363	26764	11263	10861	18352	22038	21294	23213	16392	15908	12508	11090	15265	20421	14041	14628	18368	17327	13756	12089	14021	15560	12101	14595	9859	10628	17171	16597	18183	17052	15985	13013	12658	11520	12372
Jak1__Y1034/5	10200	16354	7820	13136	9306	14575	6750	12409	10308	17370	12297	20074	8245	17524	15592	34163	9868	23218	14282	32476	22775	36697	16481	27942	10787	16197	12793	22844	11619	22111	14021	23432	11078	16965	9236	15358	9558	19197	7464	12203	11030	20575	15834	30044	7477	16899	7736	13201	6218
Jak1__Y1034/5	9512	15186	9216	17899	9694	17280	7505	12816	10198	17442	10367	20593	8107	19705	12667	36151	10329	22434	11626	28693	22050	36029	15758	31282	11236	15273	12340	25096	9610	19211	12533	23630	9277	17302	7896	14861	10144	18282	6334	10955	9118	17937	12039	29246	8019	15823	7312	12582	6360
Jak1__Y1034/5	10876	17268	9545	17436	9686	16662	7314	12007	9789	17003	11273	20831	8222	19360	13596	32637	9099	20336	11222	31214	17984	35566	13839	27474	10518	15274	10716	21822	10080	20065	11825	22846	9550	17362	8309	14697	9589	18270	6528	11857	10072	18056	12295	27597	7614	15811	7373	13393	6078
Jak1__Y1034/5	8564	14795	7429	14885	9019	13475	6915	11948	7414	12452	9049	17044	8281	19593	11858	28404	8412	18583	9970	22345	15495	28975	9905	18995	8646	12974	9392	17858	10103	17532	10172	15284	8871	14844	8428	14387	8467	15884	6318	10908	8531	15119	9866	18151	7978	15176	6886	12228	6141
Jak1__Y1034/5	8077	12990	6325	14883	7978	13978	6920	12026	7149	13125	8298	17170	7977	19642	12011	28636	6530	15311	7546	21735	14328	27310	9370	20205	8905	14767	7945	17473	8162	15515	9699	19030	7354	16007	7500	14154	7455	15642	5763	9464	9273	15174	10393	18048	6869	14034	6481	13765	6070
Jak1__Y1034/5	8839	13563	7046	14735	7258	11983	7340	11552	7257	12101	8742	16305	8100	19143	11524	28098	7235	13667	7774	21993	11973	28169	7553	18366	8540	12476	8337	16904	9363	16923	9498	17218	8010	14023	8020	14547	7214	14386	5518	10123	9107	15581	9001	16956	7102	13983	6258	11512	6844
Jak1__Y1034/5	10414	15540	6885	12755	6771	10240	5355	9001	8677	11305	8877	16283	8259	18241	11155	26205	5358	10874	7754	24122	12620	24046	7000	17171	7901	11071	8143	17493	8633	16190	8621	17581	7128	12330	8006	12598	7870	14100	6274	12135	8440	15162	10195	19129	6597	13083	5754	10063	6032
Jak1__Y1034/5	9871	15480	6323	12064	6212	9559	5163	9724	8595	12514	8562	16193	8162	18484	10078	26826	4798	10924	7080	22478	8720	22517	6305	16944	6810	11896	7868	16719	7699	14963	8472	17316	6904	12304	7493	13442	7043	14518	6270	11078	8596	15901	8377	17552	6799	12578	5902	11047	6217
Jak1__Y1034/5	10426	15169	6616	11369	6119	9819	4984	9110	8491	11841	8763	16460	7600	17726	11229	25552	5524	10216	7991	21325	10467	22754	7266	16024	7850	11305	7518	16756	7964	15548	7894	16269	7142	11924	7984	14542	6649	14270	6193	11924	8097	15404	9360	18842	6881	11398	6068	9905	6739
JAK2_Y119	17584	16859	11389	12900	13050	14845	12335	12707	15523	17295	17219	20152	15070	18231	31136	34610	24939	23638	30630	31874	35828	36391	26771	29174	17758	16349	24520	23095	23405	20402	28086	25505	18935	16705	15884	15115	19883	19510	14122	11917	21897	19999	31242	30129	18351	17354	15742	13087	11851
JAK2_Y119	19095	18195	13682	14715	14871	15964	12387	12604	15453	16639	17501	19850	15671	18507	29944	32312	24087	21756	27610	28434	35355	35116	25339	25615	18124	16097	25146	24116	21837	20382	28556	25063	18304	15587	16057	14589	18510	17808	14798	12161	21063	18656	31086	29019	19606	15597	15782	12888	11971
JAK2_Y119	16700	15007	15648	17049	16832	17449	12141	11990	15359	17876	18939	21455	17894	19806	30836	33910	24630	21434	28450	28476	35551	36248	24070	23793	18966	14947	23529	22345	22354	17816	27786	23770	21943	18728	16277	14135	18319	17618	14348	10600	20881	17445	31163	28398	19268	15647	16251	13556	12952
JAK2_Y119	16011	14792	12221	15294	13939	13720	11448	12366	10195	12528	14554	16798	16540	19350	25004	28494	21438	19054	20928	21866	25741	31658	19774	18633	15890	13135	19009	18046	21058	17575	19523	14649	17524	15970	15366	14180	16482	16142	12221	10521	17724	14693	21727	18297	17545	14979	14496	11855	11516
JAK2_Y119	15631	13941	13126	15282	12781	12561	11240	12251	10309	11985	14350	16606	17026	19559	24261	26971	14645	15152	20026	20915	28153	26072	19206	18047	14908	12636	18221	16764	20103	16269	20639	16115	16420	14001	15285	14100	15548	15070	10883	9957	16470	15211	21298	17840	17422	13989	13933	11537	13029
JAK2_Y119	14682	12909	12642	14688	11551	11841	10700	11277	10878	12352	14842	16465	17491	18181	25552	29042	24348	15274	21653	21151	27745	26476	19390	18393	16315	13392	19187	17793	19778	15396	23930	17560	19208	16088	15334	14066	15305	14099	10223	8493	18821	16380	21098	16751	15600	16264	14547	10924	13868
JAK2_Y119	17008	15389	10552	12670	9482	10130	8189	8912	11328	11203	13383	16277	15827	18090	21757	25906	11168	10782	21903	23260	22318	23356	17817	16548	13209	11160	17980	18517	17329	16128	21667	17819	14526	12242	13597	12694	14544	13843	13529	12584	17856	14465	20574	18493	15641	12979	11442	9825	11415
JAK2_Y119	17095	15019	10477	11712	9352	9773	7421	7959	11415	11316	13605	16632	14842	18096	21360	24713	9827	10292	21778	23152	23357	23065	17830	16736	13507	11222	16347	16457	20313	15258	21396	16500	13088	11284	13268	12085	14428	14225	13423	11648	18092	15204	20121	17712	15374	13119	12051	9537	12473
JAK2_Y119	16986	15161	10483	11232	9463	9411	8831	9188	11590	11803	14284	16131	15988	18742	22981	26553	15283	11484	22543	22409	23523	23079	18497	16329	15420	11322	19700	16586	19126	14925	21693	17346	13722	12253	16895	15208	14983	13826	14396	11901	19444	16984	22975	18613	15834	12753	15623	11812	14409
JAK2_Y813	20321	20207	9292	12337	11758	15425	10530	12727	11974	17993	13442	19654	14220	20581	24875	39589	16745	25806	21150	30947	33930	39286	23070	30750	14569	16375	20189	22486	20088	23904	23322	25636	17182	17793	14086	14855	16218	19083	10666	11942	17938	21329	26087	33482	16838	17857	13733	13636	9828
JAK2_Y813	21235	21303	8578	12334	12195	17413	10078	12113	13783	17342	14279	20096	15343	20606	25576	37926	20091	27583	23307	31694	32257	37825	23804	32039	16061	17613	19878	22675	21636	25188	24946	26868	17009	16927	13978	15293	15588	18914	10884	11913	19863	22308	26532	33310	17938	18956	15240	15272	10565
JAK2_Y813	17287	16509	8495	12054	11194	14251	9085	10744	12563	17135	15029	20079	13320	18921	24332	35772	18791	24888	25063	32968	30228	36912	21546	29145	15885	16571	20578	23750	19895	22921	24568	27234	18458	18923	15027	17790	15956	19019	10903	14005	19222	20801	25406	30966	16516	17483	14172	13863	11094
JAK2_Y813	19311	17936	10002	13264	11418	14955	10643	12763	12593	17037	16087	19539	13389	18151	25554	33398	20469	21333	27790	30985	34097	32149	26301	27221	18624	16322	23787	22854	21656	19309	27772	27153	19317	16097	16678	14694	20890	20973	11640	11389	19410	20564	28656	30154	20485	17612	15087	12328	11874
JAK2_Y813	18016	14777	12168	16844	15069	15141	10789	12156	12690	16930	15488	20029	13618	18221	26768	35627	19125	20977	23370	28561	34844	36380	24829	24536	19507	15365	24709	25002	20145	18862	26090	22595	20001	16222	16288	13811	18760	17772	12190	11080	17804	17205	28899	28523	17856	15919	15091	12226	11394
JAK2_Y813	18270	15368	13572	17854	14037	17505	10276	13475	12757	17870	15489	21653	16087	19643	27152	34587	20178	21744	24645	29189	32480	34011	25368	22208	19805	15177	25474	22718	21936	18023	26554	23833	21927	18245	16976	15644	19224	17779	11395	10804	20008	18009	28624	28361	18678	15523	14722	13430	11865
JAK2_Y813	17992	16661	9746	16339	11993	16028	9807	14419	9199	14206	11882	18474	12539	19177	19092	30043	13856	18625	19183	29762	25771	33529	16898	21263	12806	15124	16824	21591	17095	18039	17242	18116	17062	16904	14871	16804	14272	18044	8786	10341	15386	18940	20409	22994	15262	14631	13141	12548	9633
JAK2_Y813	18488	17184	9870	15581	10634	15052	9044	11271	9382	13202	11885	18291	13658	20004	21779	31166	16055	18247	19114	28728	25525	33564	15721	19470	13259	14131	17198	20363	19093	19893	16953	16705	17889	16775	14096	15267	14241	15774	10204	11725	16339	17923	21037	23413	16511	16626	14989	14795	11238
JAK2_Y813	16909	15690	10263	17017	10100	13889	8812	12016	8962	12028	11752	17580	12778	18915	20291	28826	15649	19111	19859	23860	23897	31231	15537	19154	12332	12610	15541	17723	17354	18459	16615	15974	16865	15911	13862	14841	13986	15816	9478	11367	15676	15919	18309	19375	15321	15389	13236	12043	10447
JAK2_Y813	16827	14236	9275	15605	11519	13459	8343	12377	8304	12212	12261	16636	12645	18999	20015	28231	17316	16479	18326	21102	26101	27140	19191	19013	16617	13230	19058	17472	19258	14973	18304	15121	18844	15497	15630	14342	15590	16002	9826	10128	15820	14451	19606	18249	16469	14929	15003	11789	11573
JAK2_Y813	15939	13448	9778	14658	10516	13325	8170	11905	8749	12954	11919	16606	12470	19307	19872	27875	14292	14963	18171	21025	24939	26767	18571	19083	16912	14084	19057	17195	18694	15215	21374	16230	18863	15034	15153	13912	15675	15308	8982	9202	15589	15574	20299	18915	18556	15667	14102	12353	13023
JAK2_Y813	16308	12907	10053	14718	9738	12395	8418	11291	8648	12432	11788	16786	14173	18425	20721	29824	14866	15684	19457	21713	25889	26863	18403	18752	16718	13531	19736	18572	19457	16071	22456	18369	17980	16953	15566	13909	15548	14410	8790	8650	16851	16240	20240	16762	16713	16385	14029	11136	12724
JAK2_Y813	15851	14021	8323	14383	7967	11371	6334	10053	8259	11581	9614	16090	12750	18643	16983	26559	10149	13161	14610	22808	18469	23994	12845	16736	10374	10753	15567	17480	14991	16048	16786	17080	12661	12310	12763	15864	12797	15216	8307	9945	14225	16522	16062	17421	13431	14740	10551	10499	9933
JAK2_Y813	17064	15518	8538	14462	7553	11184	6006	7900	8202	11688	10206	16108	12563	18352	18939	27851	10246	12189	16625	25283	19397	26597	13219	17297	11312	11513	15799	17721	15754	16818	17458	16824	12730	12162	13521	14073	12714	15033	9601	11624	14638	16264	21099	20402	14139	14470	11811	11250	8486
JAK2_Y813	16407	15672	8095	12771	7314	10697	5993	8326	8079	11957	10589	16089	13291	19162	18421	27100	9104	11376	15647	23835	17250	24734	13953	17561	11099	10869	15512	17054	15005	15398	14962	18956	12082	13904	12696	13687	12590	14758	10591	11025	14079	16265	14295	19898	13621	13107	10676	10356	11660
JAK2_Y813	18144	15290	8965	12701	8145	9939	7162	8751	9686	11452	11135	16299	13532	17538	18549	25815	10951	10600	18895	23033	21379	22578	15387	15879	14097	10883	18458	16708	15506	15630	20009	16897	14639	11773	13508	12387	15109	13921	11635	11625	15246	14326	19322	17425	14967	13117	12041	9761	11727
JAK2_Y813	17557	15265	9170	11870	7777	9252	7145	9134	9824	12148	12132	15772	12394	17581	19769	25591	10785	10550	17514	22635	20298	22805	15717	16846	14566	11339	18092	16632	18298	14792	20798	17189	15567	11817	13833	12519	14504	14121	11036	11950	16847	15616	19379	17592	15163	12700	13653	11279	12917
JAK2_Y813	18018	15663	9716	11556	8125	9502	7340	9307	9753	12013	11603	16053	13026	18509	21052	27478	10729	11397	17088	22005	20871	24195	16761	16366	14093	11055	18636	17132	19551	15358	19684	18052	15466	12175	15900	15121	15264	13988	11975	11978	17206	17051	20594	18837	13730	13637	13865	11492	12556
Jak2__Y1007	13042	17798	7843	13285	7935	15145	9280	13748	10928	17237	12902	19698	9227	18400	17702	33692	11194	22729	19046	31104	24036	34509	14941	29140	11532	16553	15643	23200	11897	19727	16428	26532	11900	16607	10280	14814	13492	20711	7380	11511	11197	20073	16053	30195	9689	17620	7722	12446	7887
Jak2__Y1007	13755	18015	8170	13461	7477	13539	7691	11033	10989	15903	12374	19701	10644	19135	19326	34094	12413	24129	23133	35628	23904	34862	13941	24567	12126	17073	18354	22525	16660	24960	16858	23710	10559	15999	11599	14808	12334	18151	8632	13592	12882	21502	18487	30824	11182	17657	8666	14957	9290
Jak2__Y1007	10830	16079	8722	15274	8577	15918	6933	10863	10915	16484	12380	20560	9179	18167	17140	32958	8645	22633	19109	33326	21286	34607	13736	23212	11260	14989	16531	21739	13320	21322	14634	21453	12275	17096	10531	17160	12207	17439	8016	14868	11780	21732	16275	28024	9557	16798	8117	13899	8387
Jak2__Y1007	10110	14232	7290	15541	8854	13749	6916	12483	8386	12516	10146	16821	9356	19127	14056	28648	8916	16908	11910	21528	16963	30540	10853	18805	9575	13024	11193	17986	10180	16998	11281	14275	10979	16797	9525	14379	9843	16200	6111	10257	8483	15275	11075	18202	8320	14981	7335	11820	7088
Jak2__Y1007	11984	14844	8161	15706	8224	13001	7405	11494	6971	11233	9620	17094	9993	18301	14780	29554	10784	16422	14017	24110	19248	28772	10589	18545	10307	12772	12705	18144	13844	20808	13430	17583	10682	13779	10773	14347	11661	15869	7626	11398	11601	18466	11425	18851	10177	14574	8817	12792	7707
Jak2__Y1007	10160	14647	6878	14206	7294	11618	7331	13240	8146	11581	9685	16972	10409	18423	14313	28226	8021	15110	11545	21878	17135	26626	10074	19078	9209	11963	11797	17504	11932	17822	12466	19740	10141	17519	9833	14739	9038	14008	7329	10561	9986	17454	10454	16896	9176	14986	7759	12237	7791
Jak2__Y1007	11543	15392	7082	12633	6254	9959	5139	8787	8797	11469	9333	16307	11035	18015	11852	25688	5586	10621	10128	23117	14133	23186	8228	16217	8066	11529	10341	18073	9099	15764	10766	17779	7988	11846	8450	12640	9302	13821	7211	12407	8421	14403	10740	18132	7556	13079	6580	9889	7109
Jak2__Y1007	12428	15754	7055	12583	6295	12057	5145	8350	8825	11650	9382	16011	10239	18987	12787	26460	7064	12071	12439	25089	17902	24738	10881	16686	8902	11569	10980	16996	10085	16392	11298	16470	8842	11154	9381	12761	10281	14127	7066	12548	9657	16224	13459	20217	9062	13936	8053	11797	8350
Jak2__Y1007	10911	14883	6916	11646	6562	11119	5344	8591	9118	11148	9500	16438	10306	18226	13111	25640	6072	11190	10421	23576	16651	22733	10805	16861	8209	11773	10411	16278	9471	15435	10767	16992	8307	10958	8989	12858	9157	13704	7344	11512	8620	16441	13877	21031	8182	12931	6738	10415	8276
Jak2__Y221	21969	20093	12876	12382	17442	16058	14918	13449	15652	18141	19205	19424	20115	20340	38295	39881	38894	25583	29431	28509	40310	38451	33948	30339	22112	16757	24071	22643	27768	23802	31720	25813	21858	18326	17190	14716	19563	19085	16813	11835	25487	21401	32111	33892	21992	17778	18777	13631	15136
Jak2__Y221	18973	16574	14231	13301	19246	16955	13065	13141	16241	18999	20388	20074	18057	17311	35791	36222	37732	24335	30250	30322	45002	44422	31218	31948	23283	16371	25090	22839	25680	21057	32640	27786	21291	17833	17755	15506	20264	19860	15855	11710	25904	21763	31593	31557	22296	16615	18146	13253	17852
Jak2__Y221	19912	16306	14580	13047	19352	17134	13796	12604	17278	18398	19617	20394	18363	18402	34810	34073	38857	22512	31319	30881	42730	38796	28113	25079	22472	16589	25548	24100	26271	20401	32255	28829	22774	17049	18508	15029	20548	21389	17211	11769	27104	20719	32219	31041	22835	16492	19353	13046	18089
Jak2__Y221	18984	16675	14824	15956	17317	15993	13106	13908	11808	14181	16243	18475	18955	19361	27863	29740	29699	18256	27930	29229	32862	31759	23249	21576	18063	14896	21767	21481	23849	18259	26832	18284	22451	19599	18008	17144	17680	18164	14095	10322	23137	18039	27703	22898	18593	14591	17638	12531	15876
Jak2__Y221	18063	14790	15325	16578	17004	16105	12478	11921	11423	13513	16265	18636	18744	18971	29057	30261	28513	17587	26539	22918	30513	29892	24500	23005	19309	14696	21313	21812	22648	16369	28473	18583	21235	17131	17616	15305	17395	17034	13775	9912	22851	16361	25318	19789	19387	14954	17472	11786	16321
Jak2__Y221	17660	13465	16365	16241	16114	15232	12805	12659	11136	12616	16215	17720	18812	18738	28197	28716	27312	17048	25563	23653	30561	31308	23980	20813	19023	13656	21042	18808	23405	16471	28536	19099	21021	17250	16814	14532	17719	16679	13318	9469	22621	16112	25965	19365	19334	14994	17888	11763	17433
Jak2__Y221	15703	13905	13613	14587	11948	10929	9825	9487	9352	11572	10957	16013	16775	18172	23811	26193	23728	12523	22372	22525	25383	22771	18604	16429	16042	10842	19037	17583	22000	16029	24025	17236	17151	14328	16103	16033	15518	14977	13284	9843	22216	16617	21195	17048	16894	15887	15228	11288	14383
Jak2__Y221	16611	14680	14229	14967	11456	10258	9617	9489	9936	12429	14148	15705	17352	18306	22423	26697	23780	11766	22174	22738	24371	23512	18597	16163	17099	11346	17068	20526	21037	14981	25860	17139	16776	12489	15236	12524	16145	16091	13734	11090	20979	17021	20603	16928	14437	13321	14659	10525	15111
Jak2__Y221	16991	14517	14637	14085	10629	10330	10911	9356	10253	12621	14845	16588	14938	18399	24642	26406	21879	10954	19689	19401	24339	23005	18816	16577	16422	11144	19650	17997	21641	15244	23089	17004	16265	12613	16307	15193	15991	14688	14058	10227	19735	16546	17924	17696	16892	13211	15906	11051	16806
JNK1_T183	24432	20283	16341	12383	20521	15894	15028	13074	19361	18430	21643	19283	21451	19977	38049	39838	40150	25903	31189	29896	41272	39322	38387	32809	21754	16315	23558	23180	27472	23621	29848	26765	21256	18235	17004	14913	18990	19171	15888	12044	26983	21699	35817	34060	22161	17470	19331	13651	15598
JNK1_T183	23071	19458	17667	12822	22915	16832	15233	12047	19281	17694	22869	19947	21634	20575	36686	36213	38431	24545	31272	30536	41671	40579	34918	32400	22505	15748	23276	21892	28485	22764	32644	27200	20065	17408	19373	17010	19161	19713	16135	12453	27195	21476	34243	31385	20499	17057	19542	12296	16714
JNK1_T183	21209	17881	16658	11937	21677	18128	12681	10745	17683	16295	21692	20314	19655	18588	35709	35825	37064	24128	32719	32102	38383	38392	34301	32761	21334	16530	23188	23035	28618	22483	29859	26419	19844	17046	17862	16367	18465	18556	15492	13305	25906	22037	33139	30454	20242	16920	19149	13704	15305
JNK1_T183	22471	16624	19083	15547	21003	15800	15323	13687	14563	14213	19841	18727	20960	19604	30713	29849	30091	19183	28479	27427	33183	31878	25474	21618	21140	13945	21526	21300	23716	17302	23893	18592	23095	20568	18998	17851	17813	18985	12888	10192	21653	17391	29026	23026	20053	14599	19089	12851	15324
JNK1_T183	21182	15901	19012	15616	20668	16395	15139	12886	13578	13008	19822	18001	20207	18896	29850	28885	27960	16146	22042	21059	33349	29268	23592	19647	21201	14089	20172	19569	23850	17057	23158	16828	19905	16570	18127	16613	16782	17483	12004	10007	19845	15696	27568	20234	19558	15660	18509	12101	15670
JNK1_T183	20194	15580	18465	15621	18626	13679	13654	12404	12337	12300	19460	17604	19341	18537	29179	28610	26249	16439	25673	22539	33528	29320	21309	18342	19495	12435	19505	18386	24214	18366	22143	16008	18242	15421	15711	14372	15700	16152	12634	10622	19635	16109	25597	19417	19368	15736	17716	12727	15603
JNK1_T183	19354	14036	18772	14126	14188	10259	12188	10048	12172	12140	17436	15853	19471	17737	27063	26789	20746	11780	24419	22333	25983	23613	20388	16711	16604	10817	19154	18278	22302	15943	22192	17438	15674	14332	15321	15224	14191	14907	11971	9625	21674	16874	22222	16664	17967	15059	17373	11524	15683
JNK1_T183	20268	15108	18077	14182	16223	13469	10680	8295	11784	11781	17363	15653	19243	18647	26528	26273	20534	9743	24051	21733	25819	24766	19561	16806	17098	10750	17604	17945	21689	15322	21746	17224	16228	12230	14978	13051	14531	14818	11349	10222	21159	15887	23252	17453	17331	13416	14822	9567	14689
JNK1_T183	19727	14884	17165	12842	15255	10561	10200	8114	11611	11643	17404	15996	20125	18541	26636	26535	19505	11227	24869	23513	25543	24384	19916	18865	16798	10852	17460	16993	21365	15337	20827	17766	14280	11617	14982	13322	14352	14737	12010	12016	20927	16014	23914	18907	17233	13885	14747	10317	14706
JNK2_T183	21568	17672	17258	13032	19204	14399	14861	12067	16547	16526	21082	19514	19052	17546	33987	33207	32510	22001	32700	31245	34795	34512	30776	26722	21814	16425	25115	23020	24136	19538	30888	26713	19702	16173	17609	14517	20818	19231	13944	11407	24828	20720	33684	29880	21905	16952	16354	12260	16289
JNK2_T183	22045	17421	18970	14738	20084	16049	16318	12955	16635	16530	20689	19368	19976	18578	33364	33002	31642	21352	31877	28330	36883	35845	27758	25660	21684	16042	25011	22231	25401	20878	29537	24300	19438	16049	17500	14870	19669	17350	14675	12273	23370	19124	32717	28833	20787	15583	17627	13558	16733
JNK2_T183	21091	15890	18204	14516	19274	14998	13649	11266	15728	16116	21212	19476	18494	17331	33562	32955	29770	19964	34342	32651	37780	36261	27861	24386	21560	15553	24536	22766	25613	20468	27801	21812	19377	16305	17265	14813	19145	17005	15408	13758	24530	21153	31878	28110	21461	16518	17909	13610	17470
JNK2_T183	19374	14102	19095	15330	18280	13914	13488	12328	11700	12406	17990	16618	19607	18611	28259	27947	28082	16891	24576	20766	29411	27650	22487	19488	18679	12980	20287	17603	21877	14712	21965	16364	18653	15570	16263	14158	17152	16136	11643	9941	18985	14544	23756	18286	19327	14906	16442	11609	16146
JNK2_T183	19519	14297	18620	14671	16672	12376	13741	12339	10902	11929	17677	16599	20338	19012	27216	27241	25544	15198	24107	21794	28754	26783	20808	17837	17742	12412	19861	16858	21950	16394	21694	17327	17605	14529	16368	14394	15187	14521	11219	9640	19850	15680	23054	17171	18289	13793	15745	11300	16969
JNK2_T183	18636	13236	18158	14254	15969	11412	13349	12438	10235	11817	17944	16809	19279	18401	27940	27755	22265	14484	24821	21563	29539	25826	21507	18034	17135	11686	19927	16690	24095	17427	22723	17926	18727	15023	16397	14195	15012	14322	10900	10685	21148	16698	22675	17057	18834	15026	16888	12025	17162
JNK2_T183	18878	15085	16388	12879	13070	9771	10896	8939	11017	11749	16857	16157	18662	17725	25461	25473	17464	10557	24372	23244	24522	22135	19233	15661	14992	10894	18827	16509	20336	15007	20721	16586	14457	11896	14991	13988	15429	13910	12513	11276	18753	14428	21999	17522	17244	12933	14105	9916	15841
JNK2_T183	19672	15160	15371	11390	13355	9691	9878	7979	10620	11469	17156	17371	18860	18372	25070	25033	16081	10144	24815	23626	24298	23002	19693	16926	15781	10812	18653	16284	21967	15367	22028	16820	15330	11201	14539	12465	15019	14002	13072	12434	20850	16185	21989	17675	16979	13153	14001	10953	16800
JNK2_T183	18531	15004	14939	11235	15256	11120	9622	8213	10569	11836	17019	16238	19205	18652	25092	25057	15507	10637	24977	23950	24852	23423	19291	16597	16706	11743	18666	16340	22118	15742	22178	16230	13002	10704	14203	12526	14795	13624	12323	11770	19604	15409	24206	20795	17227	13239	13056	9986	14738
Jun__S243	14048	20327	8113	12474	8974	14890	9941	13282	11589	18683	12229	19457	11356	19260	21473	39740	14009	26664	19178	31311	29475	40025	17266	32440	11203	16000	14467	23045	14839	24568	14790	26753	10539	17824	9716	15168	12017	19509	8046	12342	12478	21845	19015	33913	10232	17405	8235	13899	6696
Jun__S243	13896	21647	8635	12167	9595	15742	9090	12317	13081	19813	13065	20417	12484	19879	21606	38747	15538	27099	18315	31590	26032	38667	17138	31037	11814	17379	13816	22949	15316	25802	18757	25568	10939	17518	9728	15522	10267	18863	7944	13279	13153	22371	18254	33408	10347	18134	8526	15096	7253
Jun__S243	12517	17232	7564	12019	9283	15989	8106	11201	12074	16329	13350	20026	10966	19046	19873	35205	13735	23822	19729	32194	27267	36587	17766	32184	11858	16110	14397	23285	13559	22088	16397	27781	11610	17751	10548	16775	11118	19485	8074	13497	12613	20308	17643	31151	9682	16743	8199	13644	7259
Jun__S243	11873	16851	9077	15667	11103	15769	8758	13389	8539	14266	11685	18860	10620	20019	15468	30422	10864	20133	13873	28594	18835	32518	13117	21590	9507	13952	12854	21010	10501	17436	11216	18339	11280	19169	10179	17761	11174	19100	6670	10243	10302	17403	13175	22818	8882	14712	8265	13595	6609
Jun__S243	12923	18579	9020	15448	9530	14430	8413	11686	9564	13193	10940	18430	11689	20490	17489	30886	11253	18489	14543	28121	18488	31187	10776	20147	9521	13818	11627	20508	12055	21364	10617	16744	11005	16986	9057	14021	9509	16130	7607	11702	11162	17465	13691	22512	10269	15890	8458	13822	7198
Jun__S243	10240	15181	9515	16815	9180	13966	8605	12576	8965	12373	11185	17790	10766	18447	16525	28554	11814	17257	15129	24049	19017	30204	10731	18913	9016	12245	10471	18066	10857	17635	10917	16629	10416	15612	9034	14448	9849	16325	7206	10449	10406	15761	11510	19065	9570	15468	7916	11993	6899
Jun__S243	9817	13650	7788	14287	6769	10237	5745	10598	8771	12305	9599	15884	11228	17767	14825	27395	6576	12690	11081	22372	13753	23638	8680	16935	8130	10869	11528	19308	9525	15854	10293	18549	7895	12871	8242	15162	8545	15631	6267	9625	9569	17168	10055	16819	8281	13911	7227	11060	7054
Jun__S243	11330	14526	8083	14449	6827	11986	5515	8141	8566	11615	9977	16248	11609	18935	15767	27107	6338	12130	13113	24378	14815	25664	9202	17236	8965	11287	11020	17830	9850	16399	11337	17208	7187	11897	8930	13817	8423	14942	7683	11663	9538	16601	11350	19374	8277	14100	6860	10841	5525
Jun__S243	10559	15429	8063	12891	6478	10469	5458	8088	8579	11836	9976	16086	11460	19087	14616	26538	6505	11077	11993	23023	14244	24371	9348	17024	8337	10814	10308	17262	9423	15187	10615	18034	7568	12338	8156	13363	8206	14734	8059	9932	9692	16257	10923	19267	7929	13381	6439	9956	7024
Jun__S63	8959	17137	7474	13013	7934	14900	7250	12098	9346	16098	11033	19463	8593	17012	13724	33092	8603	21801	11502	31156	20905	35846	9027	26703	9390	16060	10722	23897	8272	19336	12338	29150	7552	16628	6948	14436	9147	18676	6373	11858	7950	20011	10208	29850	6553	16153	6516	12308	5408
Jun__S63	10798	18300	7824	13087	7280	13579	7731	12013	10247	15720	11120	20102	9181	18604	14644	33454	8881	24974	16612	35474	15391	34755	7446	23280	10469	17084	11424	22645	10881	25234	12152	24585	8803	16087	7837	15165	7271	18128	6904	13258	9574	20591	10812	30771	7983	17368	7246	14580	6093
Jun__S63	9303	15976	8814	15047	8021	15605	7151	11871	9480	16013	10884	20092	8125	18468	14592	32420	8776	20240	13779	32375	14939	35920	9028	24536	9763	15159	10452	23193	10176	20484	10519	21375	8028	16542	7657	14925	8702	17917	7074	13402	9695	20620	12012	28121	7101	16283	6863	14423	5961
Jun__S63	7169	13856	6839	15628	8679	14421	6937	12363	6428	12549	9682	16731	8641	18899	11186	28102	7221	16369	8750	21031	13280	27933	6965	19824	8009	12912	6832	18210	7550	16439	8677	17089	7195	17068	6859	14297	7012	16526	5503	9722	6946	15365	8961	18584	5769	14624	6143	11515	5106
Jun__S63	8779	15628	6865	15263	8224	13036	7682	11033	7039	11640	8655	17515	8602	18326	11258	29116	8355	17296	10233	24584	12104	29488	6589	19033	9174	12543	7462	17998	9767	19922	9836	17445	7807	13737	7602	14683	7199	15791	6492	11150	8924	17826	7916	18204	6445	14621	6823	12535	5542
Jun__S63	7978	13224	7035	14377	7103	11806	7700	11799	7288	11569	8376	16621	8714	18907	12146	27654	7457	14204	9355	21467	11553	28678	7043	18598	8068	11683	7338	17011	9555	17738	9614	18262	7267	14071	7341	14535	7215	13940	5861	10265	8230	16714	7727	16712	6376	14953	6160	12120	5872
Jun__S63	8515	15459	7234	13134	6033	9755	5143	9413	8219	12038	8336	16115	8541	17968	9538	25294	4558	10563	6643	23289	9130	21795	5044	16024	6572	11105	6581	17484	6842	15236	7697	16770	6116	12208	6930	14678	6578	14474	5604	11153	7303	14788	8388	17915	5853	13467	5174	9991	5450
Jun__S63	9906	15648	6550	12427	6251	12060	5049	8426	8170	11232	8590	16025	8715	18852	10908	26865	5671	11386	9410	25941	13661	24225	7268	16691	7494	11911	7138	17004	7055	17371	7362	16899	7086	10662	7799	13074	6896	14861	6182	13205	7330	15823	9901	20280	5803	13541	6709	11135	5752
Jun__S63	9779	15025	6272	11088	5987	10201	5029	8546	8309	11629	8374	16343	8988	18400	11358	25182	5572	10717	8452	23586	12309	22259	7331	16973	6827	11622	6607	16634	7307	15421	7385	16420	6455	10868	7199	12591	6275	13789	5727	11347	7563	15711	10454	19648	6016	13033	5975	10158	6145
Jun__S73	11334	19927	7715	12756	9124	13107	8879	13094	10238	17851	12076	20123	10257	18694	16529	39812	9479	27801	14944	29348	26344	40215	9785	30527	9658	16173	12188	22475	11108	25053	14053	26151	8123	17970	8118	15289	9255	19519	6735	12535	8879	21904	13487	33337	6986	17487	6183	14004	5274
Jun__S73	10526	18274	7207	13021	8718	16287	7488	10701	10959	18760	12640	19999	9027	18045	15929	37753	9633	23261	13521	29748	30333	42377	19284	38070	10254	16691	16811	23156	11225	22313	13386	28201	8796	18466	8669	15840	10123	21004	6819	12380	9529	23358	13390	31682	6834	17811	6224	13249	5596
Jun__S73	11038	17662	7510	12647	11003	16927	9029	12496	11246	19106	12090	19512	11449	19921	16375	36299	10774	24617	13673	33018	23668	36471	12783	29940	10578	16605	10842	22575	10959	22961	16024	28394	9176	18016	7928	16266	9001	19535	6538	13218	10160	20503	13987	31962	8432	17079	6506	13287	5659
Jun__S73	8836	16553	7387	15726	10455	16229	7353	12673	7963	14161	10245	19221	9494	19831	11824	31181	8008	20456	11974	27752	13646	32335	8530	22919	7643	13831	9080	21545	9717	19314	9937	18672	8650	21370	6993	17751	8131	19016	5952	10344	8387	17714	9485	22324	7176	15501	5894	13595	5555
Jun__S73	8692	15732	7839	16040	10021	16427	7126	12494	7473	13440	10169	18330	9033	19219	13461	29796	8542	17558	12080	22918	16090	31125	8891	21189	7435	13779	9859	20352	9444	17603	9756	19207	8373	17167	7388	17569	8387	16171	6050	9985	8306	16463	9984	20316	6285	15266	5954	12508	5448
Jun__S73	8956	14973	7557	16720	10005	14608	7962	11984	7786	12806	10744	17646	11592	19402	13764	28137	8127	16639	13100	22349	13542	28997	8660	19435	7941	12596	8356	18129	9076	16925	9594	17338	8507	16195	7579	14413	7482	16962	6522	9629	8511	15927	9829	19104	7940	14620	5761	11463	5668
Jun__S73	7494	13360	6428	14892	6347	10344	4849	10724	7494	12392	8954	16050	10607	18037	12549	27331	5122	13789	7070	22454	11237	22821	5351	17051	7065	11117	9203	20317	8492	16046	8389	21811	6298	13698	7070	13954	6034	15716	5628	9569	7303	17408	8080	17621	5883	13878	4625	11160	5972
Jun__S73	8129	14650	6585	14282	6096	10407	5228	9433	7666	12884	9193	16057	10337	18135	12474	26758	5623	12174	8274	23268	11601	24040	5841	16334	7253	10770	9307	18360	8273	15294	8024	17696	6592	12554	7110	13540	6356	15433	5929	10493	7248	17171	8494	18206	6198	13755	5332	11010	6097
Jun__S73	8765	15201	8001	13138	5699	10730	5292	8448	8067	12419	9148	16246	9786	18884	12461	26478	5162	10964	7656	22678	9978	24744	7106	16858	7098	10950	8579	16974	7923	15348	9027	18078	6203	12199	7762	12777	5941	14580	6376	10628	7829	16109	8282	17920	6585	13174	5394	9813	5891
K8_S74	12447	18447	8438	13498	10637	14084	9433	12527	12405	17259	14279	20625	12058	18566	21232	38503	12791	27746	17940	29028	31802	41374	14668	33022	12311	16355	14444	23074	14727	24659	20039	26502	9604	18088	9186	15248	10946	19509	7329	12217	11519	21678	16815	32699	9055	17427	7993	13848	6589
K8_S74	13025	20903	7972	12445	11726	17028	9078	11861	16368	19750	14498	20230	13871	20899	22273	38013	14942	26137	18037	31313	22567	36486	14965	31778	11903	17745	13280	22526	13627	24264	18213	27042	10554	17019	9542	15427	10084	19138	7797	12863	11934	21224	16360	32471	9720	18880	8500	15137	6987
K8_S74	11510	16178	8910	13762	11777	16482	9024	11920	13460	17481	16074	21179	12083	18585	19773	36284	12213	24535	17081	30830	28990	40476	20158	26729	12777	16143	13462	23523	13517	21687	15834	28683	10275	18083	9377	15483	11285	20208	7587	11639	11548	19875	16465	31216	9148	16600	7624	12206	7097
K8_S74	10240	15356	9132	15456	11036	16073	8169	13020	9543	13941	12679	19339	11657	19106	16242	31243	9940	20225	13112	25709	18814	31813	11864	23785	10291	14102	12050	21937	11139	18761	11744	19959	10678	23740	8597	16789	9533	18964	6685	10379	10575	17815	12473	21993	8919	15598	7786	12938	6683
K8_S74	12254	17112	9417	15654	9597	14930	8196	11369	10637	13127	12369	18110	12527	20206	18870	30946	10866	18249	14953	28181	19209	33141	9794	19549	9846	14109	13075	19994	12126	20989	9834	16520	10888	16820	9427	15592	9122	15526	7746	11668	11105	18198	12648	23056	9957	16773	8037	14748	6852
K8_S74	9531	13657	9433	16991	10611	15658	8645	12412	9876	12828	13692	17811	12424	19242	17665	29188	8799	17176	14515	22786	17729	33109	12793	20869	9917	13766	11022	18946	10430	16088	11306	19240	9461	17500	8410	14150	9786	16941	6171	9283	10201	16578	11810	19868	9205	15472	7413	11774	6732
K8_S74	9473	13971	7975	14704	7549	10332	6144	10568	10013	12670	11225	15911	12689	17880	20514	32811	6890	13621	10524	22188	13502	24111	8031	16819	8671	11398	10232	19224	9824	16064	10776	24378	7291	13712	7814	13655	8060	15693	6389	9382	9840	17170	10287	17742	7996	13680	6545	11863	6862
K8_S74	8902	15172	8046	14460	7307	11042	5678	8007	9608	11184	11072	16070	12833	18383	17910	27721	6623	12587	12526	25633	14285	26424	8335	17493	8775	11453	10676	18049	9984	16492	11588	16717	7443	12093	8878	13881	7940	14777	7718	11751	9642	16490	10502	20151	8329	14402	6950	11318	5987
K8_S74	9520	14863	7896	13894	6831	9936	5959	9537	10072	13016	10712	16478	12935	18633	15586	26172	6302	11455	11040	21909	13062	24474	8653	16091	8762	12017	9814	18997	9476	15283	10134	17122	7745	14866	7749	12957	7848	15121	6984	10457	9802	16471	9916	17272	7891	13264	6704	10414	5927
K8_Y267	12995	15705	9439	14207	11038	14615	7446	10291	11690	16452	15022	19783	11623	17314	23569	32057	14771	21673	21622	30615	26910	35603	19005	26087	12066	15667	20823	24172	14756	19317	20006	25637	15867	17763	11964	14696	15285	18607	8314	11567	12974	18442	21494	29545	12711	15894	9729	12190	10742
K8_Y267	15534	17998	10027	13427	10516	14054	8838	10954	12465	16423	15042	19862	14294	19595	24291	33923	17408	23586	28062	36203	28123	34414	18064	23926	13705	17631	19658	21984	19943	24890	20120	23467	13275	16007	13085	14883	15117	18119	9966	13316	15605	21286	23323	30660	14634	17530	11784	14964	11338
K8_Y267	13395	15290	11589	17857	13398	15164	9450	13661	11901	17323	14547	22576	13494	19569	22551	33184	14381	20932	22219	27883	29405	34436	20859	23955	12600	15044	19066	23526	14943	17546	19623	22978	16372	17710	12095	14497	15586	18578	7771	10348	11933	18364	21589	28635	13359	14400	10114	12687	11216
K8_Y267	11582	13126	9763	15682	9575	13584	7241	11867	7483	12489	12077	17063	11274	19184	18504	29022	11144	16009	15461	21793	22477	28311	15243	20636	10623	13498	14281	18496	12341	15487	16149	17733	14027	16014	11463	14399	12307	16125	6500	9670	10447	15972	14367	18368	10405	12954	9229	11895	10384
K8_Y267	12359	16271	9872	15639	9550	12974	7871	10882	7598	11445	11500	17096	12458	18382	20272	29437	13024	16579	18009	23867	22701	28148	14733	18643	10987	12842	15845	18198	17282	20505	15998	17692	12667	13734	11572	14670	13191	15816	8076	11577	12958	18480	14442	18916	13190	14456	10615	12695	9954
K8_Y267	11298	12800	9559	14572	9202	12352	8128	11881	7741	13192	11130	16736	12747	20695	18425	28105	10530	14866	17113	21215	20710	27213	13617	18382	11277	13611	14328	17213	12821	15574	15727	19628	12820	15789	11022	13647	11566	14863	6237	8548	11051	16150	13678	17405	12016	15293	9232	11333	11483
K8_Y267	13247	15331	8833	13484	7278	9297	6416	9132	9169	12561	10511	15858	11639	17630	15798	25919	7542	10512	14020	22622	17494	23269	10538	16670	8702	11441	13720	18908	12489	15305	12999	16866	10310	12904	9851	13227	11162	14464	7525	11633	10705	15744	13130	17207	10144	14123	8681	11508	9809
K8_Y267	14323	15809	8374	12634	8438	11614	6311	8257	9117	11795	11005	15991	13403	18746	18108	26602	8935	11920	17732	25071	19122	24823	13613	16859	9821	11724	14030	16458	13630	16357	14278	16707	10216	11120	10333	12788	11649	14060	8516	12328	11618	16441	15488	20098	12331	13898	8668	11899	10546
K8_Y267	13266	15114	7810	11477	7616	9599	6891	9234	9205	12657	10852	15889	12313	18358	16383	25364	7907	11309	15734	20984	16946	21923	12322	15379	8658	11259	13243	17201	12212	14795	13392	18088	10895	11884	11764	15077	11815	14466	7365	11585	10702	16489	14041	18282	10048	12426	8943	11482	10873
Keap1_S293/5	19081	17578	14123	14166	16450	15601	13383	13178	15176	17780	18884	20315	18080	18828	33668	37097	28219	27678	26368	30375	42326	43845	35515	31060	18704	16005	25733	24089	24877	22761	27997	25925	20106	17725	16708	15145	20081	19832	12434	11501	21822	21208	29546	31753	18798	17250	14903	13502	13800
Keap1_S293/5	20204	19659	12579	11873	17219	15648	12244	11962	14956	17246	19112	20125	19788	20434	33827	35957	28335	24870	28718	30090	41740	40774	30371	33443	19379	16128	23462	21641	25013	23297	28973	26034	20165	17129	17537	16283	19733	19132	13512	12612	21593	21574	30576	32154	18056	15953	15202	13176	13566
Keap1_S293/5	20111	19031	13075	12358	15353	13750	12693	11815	15507	17226	18774	19772	18314	19349	33333	35570	27274	24026	31583	33317	34639	36868	29117	31939	18765	16189	24355	23085	25524	24552	27353	25085	18965	17286	16654	16207	18780	18594	13713	13556	21410	21687	30059	32027	19138	17703	15846	14750	13678
Keap1_S293/5	17521	15233	13821	15484	17206	16505	11100	12757	11105	14335	16515	18452	17007	19089	27349	31115	22029	19549	23453	25790	32384	32680	22381	22810	17588	14180	22626	21992	20883	17543	23680	20452	23255	22979	16414	16128	17896	18597	10731	10042	17768	17700	24080	21252	16341	14661	14355	12438	13231
Keap1_S293/5	18344	15529	13429	15209	15542	15377	12396	13040	10580	12608	15888	17358	17325	18659	27073	29440	21280	16458	22853	23021	30451	32308	20452	19478	16989	14225	21031	20228	21630	18823	21444	16963	19722	16210	17425	16252	17284	17212	11184	10570	17683	16395	23611	21783	18349	15343	14795	12232	12753
Keap1_S293/5	18899	17761	14435	16265	15183	14548	11703	11995	10697	12215	16791	17519	17870	19431	27746	29450	22159	19178	22995	24425	29691	31808	20350	18633	15664	12855	19078	17974	22935	20799	19341	16164	17424	16094	16240	15838	15799	15872	12215	11745	17558	16825	21681	19631	18410	16129	14773	12850	12654
Keap1_S293/5	16516	13912	13650	14711	10804	10295	9540	10825	9873	12986	14000	15477	17021	17874	23983	31313	16023	12569	20386	21859	23471	23335	16933	16452	14014	11505	20035	18186	18671	15343	21382	22758	14688	13716	13805	12782	15872	15788	10154	9361	17522	16924	19771	17377	15719	13462	13162	11331	12415
Keap1_S293/5	14806	14695	11610	12497	12699	11847	8454	8378	9521	11827	14504	15712	17357	18574	23941	25867	14535	11099	20787	22846	24512	24982	17192	17048	13830	10759	18184	16962	19274	15261	22693	18040	14839	12738	14771	12972	14791	14391	11249	11216	17012	16151	19884	18086	15910	13901	12128	9782	12504
Keap1_S293/5	17598	15686	11556	12006	7694	10802	8723	8358	9799	11791	15334	16801	17619	19264	25157	27249	14271	11129	21897	24058	23859	24286	18633	17376	14586	12254	18559	17163	18991	15838	20882	18426	14050	12348	12781	13662	14885	14672	11710	10155	16651	16151	21335	20811	15541	13721	12261	10623	12376
Keap1_Y141	9198	15631	8991	15047	9071	14982	7020	11131	10752	16637	12557	23022	9601	17986	15493	32319	12010	21243	13857	30052	25554	36026	13190	25423	10695	15892	12527	24646	10286	19507	12616	25275	9755	17346	8190	14610	11055	19267	6609	11239	9068	18648	12257	29660	7798	15885	7339	12164	5970
Keap1_Y141	10181	16800	8795	14238	8696	15437	8087	11973	11296	16899	12147	18860	10154	17826	17049	33389	11500	22262	15089	30083	20314	36503	12019	25283	10385	14767	12428	22380	9952	20932	11956	25432	9425	15995	8159	15336	10195	17609	6328	12588	9588	18751	11689	29318	8338	16205	7213	13428	6072
Keap1_Y141	11595	17545	9333	14759	9034	13817	7245	11315	11403	16895	12090	20504	9644	20110	18510	34514	9747	21972	18668	35298	17743	35478	10505	24459	11025	16485	13046	23060	12598	25239	12282	22378	9971	17506	8423	17342	9433	17824	7110	14136	11023	20645	13381	29072	8766	16604	7293	14713	6354
Keap1_Y141	7920	12992	7868	15867	9204	14400	6770	12584	7450	12729	10668	17236	9228	18925	12834	28294	7868	15732	10042	22306	15766	28735	10984	19973	9063	13713	9366	18781	8552	15705	10572	17781	8358	17682	7391	14312	8377	16662	5456	9574	7534	15880	10104	18557	6975	14898	6522	10457	5959
Keap1_Y141	8489	14198	7086	15238	8494	12863	7117	12431	7852	11810	9107	16808	8232	19727	13856	27768	9211	15903	9684	21096	13368	27183	8712	18486	8925	13267	8640	17396	8766	16621	9833	16389	8088	14806	7563	14119	7179	14167	5584	9976	7543	13748	9441	17685	7062	14156	6407	11904	5699
Keap1_Y141	10052	15179	7909	14891	7875	11869	7927	11609	7576	11610	9848	17847	10211	18327	13046	28544	9480	18262	11347	23099	12678	29059	8170	19531	9234	12335	9268	18968	11147	19964	10632	18435	8416	13995	8456	15861	8115	15464	6352	10795	9303	18389	8789	17747	7645	15268	7277	14491	6629
Keap1_Y141	9665	15283	7546	13302	6913	9461	5739	9153	8965	12670	9049	15777	10122	17730	11199	25639	5742	10456	7837	22311	10844	22395	6223	16961	7631	10790	8114	17174	8640	15140	8379	17591	6716	12612	6994	12900	7269	14500	6065	10993	7962	16091	9087	17908	6240	13112	6184	11326	6098
Keap1_Y141	9593	15439	6654	11378	6591	9817	5677	8176	8756	11664	9165	16445	10243	17537	11266	24847	5699	10773	10225	23518	11493	22756	6501	16320	7643	11060	8027	16327	8042	15720	7543	16668	6620	11034	6999	12400	6090	13971	5909	12539	7932	15383	9086	18480	6315	13542	5963	9931	6105
Keap1_Y141	10894	16159	7183	11815	7006	11565	5570	8737	9041	11488	9555	17428	10962	19588	13142	26327	6668	11163	11447	24621	13990	21247	9656	14065	8317	11406	8713	18436	8494	16170	8321	17938	7617	10858	8493	13178	7121	14140	6538	12241	7668	14308	11364	21365	6755	13448	5825	10254	6721
Kit__Y568/70	17460	17894	11305	14602	13203	15811	11691	13316	14376	18209	16889	20432	15508	19743	29934	37371	20497	27981	27085	32063	38573	44202	36151	30689	15777	15414	23159	24392	19962	20761	23499	24653	17368	18347	15692	15291	19828	20065	10235	11025	19371	21091	28561	31339	16460	16919	12563	13495	10574
Kit__Y568/70	16517	16339	11380	15260	13654	16713	12856	15022	15577	19862	16395	20980	16112	19567	27618	35375	18050	23630	26266	31676	41305	44657	34223	38389	16873	15972	22168	22795	19400	21554	25584	27608	17477	17459	15203	15455	18456	20464	10037	11087	19223	20818	29462	31881	15496	16030	12903	13399	10784
Kit__Y568/70	18765	19127	10672	12461	13561	15196	10801	11974	15223	19705	16969	19881	17749	20422	30143	36828	23250	26045	27915	33131	31943	33440	28313	32923	17297	16925	21823	23234	21884	23618	24144	24909	17064	16804	15345	16029	17251	18487	12379	14017	20257	21319	28973	32417	17830	18849	14395	15079	10992
Kit__Y568/70	15686	15361	10769	15692	13412	17366	9140	12112	10734	14519	14347	18138	14271	19460	24303	31224	15970	19461	20589	26140	28590	33322	20151	22087	14507	14170	20208	22640	17353	17100	18956	20625	17707	21375	15823	16628	16979	19125	8874	9977	15385	17532	20694	21275	13241	14476	12246	12359	10122
Kit__Y568/70	15166	14467	12155	17926	14094	15886	10420	12370	10548	13793	14195	18115	14854	19388	23792	29893	14471	15969	19553	23449	27661	29889	20564	23028	14449	14448	19511	21293	16655	15957	19132	19063	17607	16902	13784	14145	16440	17820	8315	10673	15551	17240	20761	19963	14884	15045	11999	11681	9680
Kit__Y568/70	17094	16613	12284	16638	11841	14212	10060	11527	10190	11898	13869	17312	16354	19773	24464	29804	17651	18957	22503	25598	27205	31017	17598	19834	13547	13503	17006	18105	19889	21620	18373	17755	16715	15619	15190	15668	14226	15176	11339	11892	16072	17428	19827	20453	16489	15682	13365	12923	10964
Kit__Y568/70	14768	13663	10440	15007	8287	10406	7207	10523	10579	12963	11872	15471	15151	18298	21091	26859	11384	12180	17430	21860	21855	22762	14606	16503	11800	11544	17679	18313	15269	15183	18254	20466	13376	14213	12499	13720	14417	15740	8113	8939	14458	16759	16445	17359	13836	13510	11203	11020	9039
Kit__Y568/70	15225	14455	11099	15583	8909	10829	7392	9629	10671	13029	12024	15478	14537	17871	20299	25631	10679	11938	17323	22351	20317	23635	14639	16335	12277	12006	17238	17724	15296	14356	17276	17388	13441	12373	12455	12603	14243	15535	9164	10347	14859	16799	16831	17110	13350	13710	10647	10807	9058
Kit__Y568/70	11795	15648	9330	12621	9111	12460	6262	7382	9523	11685	13334	16204	14953	18003	22241	27451	11094	11536	18727	25036	22115	25329	15914	17378	12837	11902	17123	17547	17085	16527	15864	16382	12517	11851	13613	13217	13768	14599	10950	12034	16481	16765	17787	20212	14752	13858	11814	11283	10298
Kit__Y721	11547	16306	9343	15369	10236	15720	7796	11873	11366	17075	13140	23330	10217	18847	18368	33249	12578	21433	15131	29441	26556	36760	16160	25792	11237	15840	14761	25709	11247	19790	15724	26439	12010	17279	9403	14621	13387	19596	7558	10989	10664	18529	16644	29814	9543	16298	8141	12281	7610
Kit__Y721	11036	15639	10758	18107	12295	16960	9214	13765	11631	18049	13012	21420	10875	20174	18848	33097	12061	21512	15284	28747	25100	37482	17835	27305	11644	14966	14398	23814	10459	18083	14460	23293	10911	16146	9388	14854	12906	18464	6506	11029	11003	18278	16348	30180	9474	16011	8662	12601	8015
Kit__Y721	12428	17751	9052	14485	9240	14784	7831	11368	11093	16808	12384	20653	11599	20502	19667	33772	10567	21072	22655	36068	20580	35225	12060	23645	11602	16731	15597	22847	15069	24166	14683	21995	11870	16445	10269	15214	11542	18918	8025	12637	12136	20885	16852	29553	10584	17865	8845	15050	7890
Kit__Y721	9234	13246	8153	16052	9454	14768	7583	14238	7848	12916	10830	17299	10587	19020	15159	28424	8820	15149	12817	22136	18750	28834	14859	19224	10141	14134	10933	18540	9960	15853	12734	19110	10060	18041	8979	15048	11042	17101	6073	9061	8923	15867	11624	18883	8523	14840	7811	10887	7697
Kit__Y721	9158	12798	7817	15272	8830	13406	7637	12433	8443	13362	10024	16312	10041	19806	14807	28278	9098	15129	10810	21485	17328	27266	11616	19131	10455	14526	10935	17537	9387	15850	10972	20585	9982	15768	8720	13971	9631	15503	5813	8842	9490	15883	11916	18771	7525	14125	7219	11717	7741
Kit__Y721	11178	15133	8099	15070	8638	12044	8506	11496	7597	10974	9901	17081	11370	17887	14993	29155	10011	15866	13129	24174	16541	27699	9745	19103	9629	12625	11186	18156	12427	20322	11731	17003	9216	13218	9643	15357	9768	14527	7291	11460	10179	17816	10979	18565	9322	15839	8299	12130	7125
Kit__Y721	10595	15113	7519	13163	7132	10537	5985	9177	8763	12642	9697	16034	10309	17941	12612	25771	6305	11465	11135	22227	13681	21931	8849	16905	8445	10863	10248	17192	9237	14989	10097	18345	7925	12667	7916	13441	9540	14726	6480	10317	9347	16456	10755	17869	8407	12833	6896	11481	8095
Kit__Y721	10988	15585	7764	12423	7173	9996	6151	9917	8719	13445	10302	16049	10334	17847	12867	26835	5852	10466	11633	21932	12404	22640	8883	17106	8368	11690	10746	17318	9457	14907	9837	17929	8233	13073	8191	13040	8717	14226	6193	10345	9128	15900	9810	18119	8310	12544	6432	10319	8553
Kit__Y721	11792	15538	8118	11812	7108	11687	5837	8982	8944	11933	9670	15949	10771	18400	13849	25523	7349	11580	13640	24726	17441	24248	11071	16826	8752	11917	12267	18234	9078	16257	9679	16493	8169	11130	8601	13025	8945	13970	7135	11616	8375	14365	13138	21768	8264	14073	8384	12169	7196
Kit__Y936	15904	18046	11528	15236	14471	15792	12294	13136	12037	19441	13491	20938	12625	20278	22555	37925	15896	28119	22970	31956	37180	41992	24290	36649	12373	14901	18185	23864	15395	19609	20466	24654	13662	18225	13008	15691	14849	20139	8418	11003	15537	21309	18959	31038	13632	17105	10729	13734	9674
Kit__Y936	16181	20223	9951	11826	14236	17200	11295	12420	11662	17808	13658	20394	12777	20835	21652	35777	15816	23888	19313	30376	35690	40239	22307	36291	13354	15886	17601	21877	17411	22831	20488	25728	13779	17493	13066	17224	14233	19399	9136	12657	15107	20828	23514	32167	12805	16172	10586	13461	8907
Kit__Y936	14854	16963	10250	12338	12883	15277	10472	10468	11563	17406	13424	19765	11473	18471	22952	35524	16416	24619	20794	33007	28672	36895	18637	27892	13753	16279	18788	23577	16597	20914	21342	26503	15321	18205	13037	16879	13441	18500	10051	13793	16220	21963	23998	30868	14695	18166	11741	13985	9795
Kit__Y936	14072	15281	12392	16160	13876	16486	9708	12136	8549	14579	11657	18426	11263	19850	17924	31475	12196	19254	16573	25856	24323	32532	16341	21808	11122	14106	17103	23358	13906	16926	15980	20676	14664	19883	12919	16784	13951	19883	6945	10026	12538	17202	16672	22019	12262	14657	10435	12639	8736
Kit__Y936	14549	15584	11372	15326	13372	15902	11063	13414	8754	13051	11026	17573	10463	18904	17019	28973	12575	16491	16102	22785	22468	30267	14071	20103	11066	14203	15487	20198	14692	18323	14630	17580	13769	15778	13131	16792	12730	17534	7266	9961	11875	16584	16555	21106	12611	15309	9653	12173	8049
Kit__Y936	14082	15052	12506	16183	11580	13656	9482	11890	8966	11954	11287	17749	11571	18969	18885	28473	13426	18046	16944	24111	22511	29871	14106	19371	10545	12751	14062	17518	15379	18331	13981	15787	13605	15498	12032	14846	11795	15526	8439	11950	12654	16723	15764	18783	13459	15793	10260	12177	9718
Kit__Y936	12668	13795	11496	15483	8667	10681	7483	9990	8651	13266	9712	15736	12273	18457	15642	27036	8774	12287	13088	21762	17450	23354	11071	16400	10001	11718	14680	18680	12019	15419	14313	18979	10338	13176	9934	14168	11252	15592	6695	8731	11280	16788	13417	17198	11257	13604	8693	11071	7965
Kit__Y936	13312	14774	10068	12956	9184	11184	6806	8660	8449	12028	9423	15607	10904	17997	15912	25780	7969	10910	12866	22346	17529	24201	10690	16836	9041	10597	13281	16851	12022	15156	13398	17794	9754	12754	10344	13012	10301	14808	7365	13841	11010	15938	13414	17647	10850	13872	7767	9583	7753
Kit__Y936	9740	15465	10915	12383	8619	10288	6930	8051	8857	11830	10513	16215	11825	19093	18186	27285	7695	11179	13747	24195	17321	23430	13196	17006	9613	11342	14380	17549	12016	15692	14496	18791	9425	11573	10552	13398	10927	14513	8819	13026	11894	17018	15877	19271	10463	12995	8843	10106	8731
Lck_Y192	11465	17020	9368	16144	10549	15806	8212	12558	12196	17615	13880	20916	10462	19450	18255	33407	12083	22315	14829	29700	26785	40459	15893	27385	11734	15581	16118	26392	11731	19388	17045	27250	12677	17853	10378	14579	12833	19464	7416	10785	11038	18219	15233	29813	9285	16603	8007	12250	7116
Lck_Y192	11339	17417	8574	14440	9106	15996	8606	12073	12068	17135	13553	19070	10642	17925	17918	32465	11670	22186	15876	29510	21533	34518	13991	25560	11104	15194	15746	22805	11839	20773	15800	25704	11366	15718	10354	15571	11835	17546	7743	11991	10908	18943	15899	29371	8923	16421	7830	13277	6733
Lck_Y192	12334	15923	8925	15158	8897	16416	7330	10777	11589	16623	13040	22225	10233	19255	19104	33255	11273	23679	18038	32478	18862	35086	15153	24181	11789	15341	15428	22271	14788	23031	16322	21682	13135	17121	11301	15226	12522	19014	9018	14473	11788	20992	17941	27991	10553	17203	9036	14518	7834
Lck_Y192	9436	13438	7056	16254	10009	14891	7282	15147	9095	13212	11185	16444	11157	19174	15239	29050	8209	15439	11362	22371	18091	29281	13280	19837	10647	14525	10803	20041	10296	15851	11636	19231	10580	17174	9497	15289	10747	17078	6108	8796	8777	16242	12308	19528	8454	14799	7283	11634	7305
Lck_Y192	9692	14355	6918	15467	8400	12749	7366	12328	8416	11734	10034	16773	9894	19642	15533	27459	8453	15488	10728	20899	17662	27159	10294	18252	9743	12903	10012	17266	10352	16422	11375	16716	9623	14986	9212	14093	9702	14604	6455	9660	8088	14722	11266	17748	8480	14063	7124	11667	6252
Lck_Y192	11176	14121	7374	14233	7253	11500	8140	13075	8543	11147	10801	17111	11418	18664	16394	28700	17031	16437	10388	22520	16819	26891	10236	19095	9815	12006	11454	17723	12121	17765	13255	20528	10415	14618	10743	17384	10150	14569	8347	10884	11102	18039	12254	17015	9831	15048	8129	12551	7606
Lck_Y192	10578	15161	7282	12846	7166	10949	5824	9553	9686	12660	10217	16226	10859	17794	13237	26537	6049	11885	8529	22221	11959	21169	8705	16706	8519	11231	9878	18333	9252	14842	10576	18390	8464	12850	8553	13765	9315	14959	6336	9914	9450	16784	10991	17497	8346	12810	6548	11089	6897
Lck_Y192	10353	15569	6245	11371	6294	9626	5185	8125	9295	11663	9641	16460	10863	17774	13562	24623	5844	10551	9409	23178	12388	22868	7976	16398	8450	11040	9281	16299	9066	15413	10117	16564	8009	11150	8372	12348	8323	13893	7511	11901	8780	15212	11028	18029	7514	13357	6640	9894	6255
Lck_Y192	11990	15214	6895	11425	6936	11196	5568	8309	9465	11232	10034	16399	11310	19281	14366	25887	7464	11641	12580	23607	15371	23075	10558	17029	8947	11681	10317	17283	9936	15985	10691	17369	8672	10973	9489	12707	9251	13704	8064	12146	10033	16457	14326	21014	8388	13790	7757	10840	8346
Lck_Y394	12119	17576	7803	15525	11177	15262	8093	13375	13859	20797	15495	22839	12002	21229	19842	38964	12790	25179	13852	26416	29618	39756	13452	25334	11769	15566	16488	25429	13586	19782	16568	28104	11548	18709	10779	18301	12887	22855	6210	9016	10237	17483	17270	29630	9408	15469	7237	12601	6464
Lck_Y394	11366	16689	7856	15605	10050	15655	8119	12771	13721	21154	15995	23306	11210	19960	19841	36837	11933	25000	11633	25155	21927	37786	12237	24273	12224	15688	16424	27363	12622	18619	17619	29193	11358	17058	10896	17310	11804	20401	6307	9162	10874	18095	16928	30118	9423	16440	7606	13398	7359
Lck_Y394	11928	16596	8007	14662	10727	15776	10489	14986	14352	20603	15127	20554	12597	21268	20597	37450	11766	24072	13861	26996	25334	37238	12391	22727	11881	16366	16688	27984	11648	18743	14579	24472	12102	17242	10613	16733	12920	21772	6386	9100	10730	17509	16805	28366	9284	15822	7788	12787	8137
Lck_Y394	11092	15995	9685	19300	9840	16363	8533	14014	9309	14512	11502	18047	12257	22509	17088	34431	9731	19038	12035	24363	16061	29069	12692	21324	11858	17220	13842	24975	9852	16723	14500	25568	9486	14440	9703	15539	10992	18634	5823	8241	10085	18101	13263	23001	8958	14473	7917	12145	7182
Lck_Y394	10156	15482	10356	20965	9390	15616	8200	13926	9058	14336	11429	17654	10798	21368	15893	33986	9413	18016	10145	21643	16518	27447	13088	21582	11745	16864	13856	25285	9848	15699	13558	24716	9288	14545	8729	14917	10285	17741	5618	8522	10742	22869	12737	20311	8556	13914	7119	12276	6920
Lck_Y394	10465	14364	10205	19183	10618	17029	8941	15462	9433	14186	12098	17279	11129	21414	18104	32170	8289	15043	10487	21811	16304	24717	12472	21121	11503	16940	13454	23650	9954	15374	14425	23259	9783	14595	8762	13363	11216	17228	5449	7739	9448	15317	12995	19350	8752	13208	7380	11548	7609
Lck_Y394	9583	13428	7820	15044	8480	12857	5379	8310	9891	14097	9478	15609	12582	17895	13908	29289	6658	11856	11282	20282	13255	22005	11293	19955	9783	13184	12933	22703	8325	13748	13005	21873	9215	13245	7761	12066	8652	15239	5603	7569	9630	16193	10296	16462	8240	12939	6406	9524	7145
Lck_Y394	9772	13927	7326	15016	7675	13547	5847	8198	9775	13422	9237	14075	11847	18207	13718	29484	6406	11774	10507	20213	12270	22507	10132	19134	9555	13364	12399	22066	8495	13295	12695	19988	9600	13220	7555	13401	8203	14876	5655	7879	9744	16178	9594	16926	8293	14545	6512	9683	6803
Lck_Y394	10436	13805	7754	14455	8492	12643	5647	9450	9705	13400	9513	14977	11576	19121	14054	28469	6658	11207	14364	21119	11441	22163	8825	17399	9493	13015	11975	21620	8183	12694	14658	19308	10335	14094	8179	13359	7812	14367	5650	9351	11618	16296	13790	16222	8128	11957	6569	9949	7050
LDLRAP1_S186	12375	15731	8946	15113	11104	14889	8701	12042	14456	19545	15169	20301	12813	21052	21530	35905	13167	23813	15904	25303	23151	32619	14647	23748	12222	15223	21121	29308	12454	17602	19617	27002	12459	16161	11469	15635	16232	22058	6620	9066	12932	19902	19722	28484	10092	15274	8214	11935	8823
LDLRAP1_S186	12474	15815	9348	15059	11260	17020	8018	11501	14055	18967	15601	20495	13740	20515	21619	36291	11982	23047	13327	19379	19858	31844	14756	25421	12061	16123	21136	29487	12801	17929	18832	25396	13028	16218	11547	15859	14664	19932	6478	9145	12299	19032	20217	28346	9610	14942	8160	12635	9157
LDLRAP1_S186	11501	14833	9676	16392	14172	19186	9101	13234	13975	18574	14349	20751	13703	22651	21837	35779	12015	22351	16549	25062	20245	31392	17182	28269	12403	16401	20065	27478	13122	18381	17839	24903	14030	18506	11118	15590	15697	21682	7012	9681	12453	19766	19195	28329	10400	15291	8430	11943	9317
LDLRAP1_S186	11450	15324	9840	18391	10808	16030	8244	13790	10229	14517	12494	16745	12536	20420	19304	30022	8935	15200	13433	20742	18166	24698	15250	19655	11804	15622	15253	22477	10641	14280	13854	20267	10321	14193	10602	14820	13821	19005	6366	7897	10594	15547	13833	19252	9575	13563	7008	9436	8282
LDLRAP1_S186	11368	14774	8870	17412	11753	14164	7745	12845	10013	14141	12336	16180	12363	19772	18488	30661	7525	13264	11493	20338	15816	24314	14502	20903	11116	14247	14786	21427	10426	14150	16217	20950	11467	14389	9831	13990	13429	18949	6129	8167	10336	16161	12323	19992	9458	13628	6770	8886	7880
LDLRAP1_S186	11547	14112	9431	15981	9941	14417	6816	10811	10550	13874	11747	15546	12340	19590	18018	29761	7246	12836	11950	20680	16038	24696	14768	21390	11115	14305	14036	21147	9662	13687	14554	21044	10509	15368	8972	12814	12846	17566	6065	7541	10526	15887	11987	14737	9643	13208	7709	10493	7793
LDLRAP1_S186	11036	14400	8158	14066	8115	12056	6186	10154	10475	13442	10885	15612	12345	18824	16493	27618	6443	11230	11219	21120	13232	22531	9526	16105	10219	12701	14327	21019	9865	12548	13532	19894	10576	13722	9728	13376	11711	15430	6201	7977	11098	16417	11237	17657	8990	12237	7456	10538	7980
LDLRAP1_S186	11074	14445	7732	13965	8405	12445	6233	9566	10383	13026	10997	15125	12771	17932	15311	27403	6647	11698	11638	21929	13594	21587	9918	16448	10008	13867	13832	21762	9251	12764	13681	20557	10242	12806	9021	12363	11766	15353	5954	9477	11640	18225	12411	18248	8522	12342	6934	10481	8076
LDLRAP1_S186	12703	16076	8338	15181	7926	11741	6563	10249	10201	12598	11122	16405	13539	17285	15042	27948	6403	11517	11726	21517	12675	19503	9977	15459	10202	15705	13847	20376	9862	13340	13189	21660	9454	12379	9280	12265	11481	15837	6342	8298	11141	16715	12507	18311	8478	11708	7737	10332	7456
LIMK1_T508	30666	17115	20574	15304	21056	14931	17330	12463	20787	20197	26420	23012	22336	19404	39041	39515	41306	25227	30483	28328	45897	38031	32991	24943	29334	15348	32118	26146	29378	19038	38960	28046	25205	16616	24215	18388	26586	22490	16494	8892	31418	18298	39166	29645	25577	15130	24570	12137	19474
LIMK1_T508	28936	17312	22495	15144	23037	15372	15717	10951	21197	19461	25217	21212	22108	18137	39278	35904	45463	25246	31433	30065	46013	40659	42502	33928	32230	15891	30131	23881	31951	20832	38737	27856	26429	17883	21636	14657	25571	20768	17476	10065	31453	15968	40192	30988	26673	15352	24430	13245	21197
LIMK1_T508	27009	16489	22058	15147	22974	14275	16015	10544	20670	20764	25168	21122	21977	20326	37623	34819	40918	21802	30272	26636	44742	38224	32534	26637	31644	15487	31680	28127	30774	18673	36331	28197	26764	17310	20893	14110	24027	19216	20032	10541	30714	15727	37853	29273	26589	17136	23105	12541	21910
LIMK1_T508	29534	15885	24087	18888	21724	16174	17628	14094	14898	14319	20929	17762	23553	21208	34230	34195	34758	19274	29068	23807	31676	29218	27483	22899	30321	16332	31846	25085	27490	16172	34909	24210	22602	14321	22177	15695	23611	18073	16797	8377	31030	18502	35349	22576	25253	14455	23091	11771	21351
LIMK1_T508	26385	14174	22967	18462	22545	15706	16226	13270	14986	14227	21016	18282	23047	20112	33062	30585	31663	16114	25894	19583	34042	29168	31466	26706	28479	15202	27499	21710	27537	15993	34249	19932	26774	17528	20299	14222	21794	17981	16697	9656	29401	16381	34260	19888	24422	14727	23175	11748	20512
LIMK1_T508	23211	13148	22115	16255	20694	13649	15217	13053	13882	13410	20058	17000	22318	19228	35264	29633	28814	14518	26759	21604	33871	28539	29273	22723	28271	15605	26795	20542	26324	15880	33223	18931	24454	16482	19432	13658	20619	16598	16014	8506	27055	15308	32310	19813	22346	14618	22284	10671	21930
LIMK1_T508	23250	13348	19248	14062	18057	13790	12587	8022	13049	13646	15590	14764	19254	17880	28040	28919	24049	11888	23234	20485	25910	22732	24284	19047	24726	12874	30982	22127	23421	13472	33675	21794	20987	12914	18857	13935	19534	15074	14352	7338	31533	17911	28796	16666	20492	12821	18889	9586	20163
LIMK1_T508	23726	14792	20917	14617	17778	10785	14567	9865	13026	12833	18441	15658	21838	19246	28437	26957	25792	12373	24102	21805	27314	22897	21904	16226	24151	11862	25088	19712	24136	14182	30709	17864	21500	13965	19370	13799	19962	15610	16841	9577	28389	21291	27976	16570	21459	13265	19831	10586	21505
LIMK1_T508	23760	15066	20334	13391	18076	10806	14643	9379	13033	12536	16762	15452	20517	18252	27528	26486	23294	11005	23883	21815	25674	21977	22288	15408	19543	11500	25724	18244	24801	13985	31254	19975	20367	13466	17856	12181	18606	14086	16142	9986	27956	16685	28022	18308	21355	12897	16815	10573	19889
LSD1_S131	19160	15440	12585	16134	14323	16344	11183	11576	15773	19313	17412	19970	16592	20105	27805	35050	21347	22562	21377	25399	30455	31567	21986	23855	19482	15144	27535	27999	20589	17793	30213	26594	20113	16733	17716	15506	20917	21868	10908	9093	19855	19734	28340	27693	16192	14789	14251	11863	13516
LSD1_S131	19087	16664	12861	18130	13721	15837	9144	10670	13704	19157	15975	20179	16003	19401	24705	33443	19338	23479	20488	25209	30307	36956	25279	25055	17492	15019	23954	23635	19501	17035	26276	23440	19280	16212	14929	13380	18385	17984	10840	10104	19473	18350	26810	29065	16428	15778	13351	11935	12309
LSD1_S131	17602	15159	13395	18151	13658	18601	9100	11000	14198	20250	16507	21000	16055	20794	23195	29289	19980	22753	19596	27236	30903	34805	22572	22523	18397	15225	23351	24717	19031	16904	25817	23335	20681	17385	15514	14999	18461	18827	10532	9671	19787	19791	26145	27848	16472	15519	13828	12519	12568
LSD1_S131	19004	14945	12122	17738	11742	14952	10089	13255	10298	13955	13488	16526	15464	20303	23569	30146	16065	14335	16149	20250	22758	24253	20127	19685	18646	15443	22819	22701	17373	13968	24322	21107	16843	13986	16154	14353	19919	19218	8883	8076	18300	15259	21772	19159	15032	13350	12205	9570	12689
LSD1_S131	16014	13084	10081	14573	10467	13882	8071	11780	9549	13593	12376	16365	14613	18161	22983	28543	13961	14213	16933	19858	23550	27189	17244	22688	16210	13779	18512	18242	17190	15223	20577	17737	17584	14815	14325	13416	16132	15390	9145	9083	16992	17113	19661	18141	14767	13660	13094	11104	12305
LSD1_S131	15477	12678	11027	14081	9876	12031	7933	10579	10484	12437	12463	15846	14898	18404	22707	28076	13788	13915	16370	20993	22791	24113	17342	19785	15553	13066	19220	20497	16616	14383	21596	20266	17484	14437	15767	14889	15454	14688	8913	8321	17992	16533	18606	16905	15213	14655	12561	11307	11922
LSD1_S131	17011	15061	10660	13555	11059	12224	9129	10877	10578	13352	12599	15219	15385	18950	19505	27289	11276	11760	15184	21056	16867	20366	15394	16054	15582	12821	20772	21251	15741	12334	22727	19374	16086	12515	14897	13517	16341	15291	8839	7722	19444	17449	19309	16814	14611	12174	11799	9988	11732
LSD1_S131	17583	15332	9187	12753	8738	11027	7380	9295	10033	13040	12187	15913	14954	18579	17675	26115	10920	11753	21743	23837	17154	22053	14196	15685	13331	11455	16736	17918	15619	14350	19678	18500	15367	12648	14292	13973	14748	14045	9771	9876	17188	16795	18294	17492	13714	12359	12249	10510	11647
LSD1_S131	17407	14868	9373	12603	8728	10448	7761	8941	9593	12840	12968	17013	14889	18425	18224	28077	10677	10826	16091	21158	17039	20946	14417	16722	13484	11195	16922	19098	16092	14583	19462	18746	15409	11809	14603	14001	14174	13890	9737	9061	18166	16337	19930	19010	13743	12197	12405	10470	11379
Lyn_Y396	16405	18371	9642	15108	12179	15192	9419	13370	13654	20445	17443	22337	13049	20319	27705	36985	18641	26088	15977	30320	46888	49304	24972	36511	13801	15490	20384	24131	17300	20021	21201	25034	15639	17638	12967	15039	17195	20585	9403	10799	16678	18707	27208	33015	14981	16845	11809	13851	8370
Lyn_Y396	13769	14738	9655	16264	12526	16716	9043	12630	14462	20812	17018	22411	13495	21373	26862	37902	17528	26745	18843	25966	27811	32868	19648	28729	14402	15665	22676	26033	17938	18745	26502	29067	14005	19273	14830	17510	18055	21684	8620	9495	15965	17266	25661	30214	13589	15524	10663	12409	8955
Lyn_Y396	15775	19973	10546	15717	10108	14257	8550	11327	14081	21226	15937	20508	13031	20405	26296	35215	18578	24584	19843	28626	33041	36499	21539	27696	14643	16753	21743	26101	17100	19329	23995	29477	15661	17733	12534	14148	16622	19852	10121	11374	14582	15818	25645	30575	14369	17069	11064	12743	9411
Lyn_Y396	13920	15557	10978	16728	12278	16901	8234	12889	9706	14964	13745	18979	12546	20703	22574	32070	11528	16656	17086	24987	23862	31155	21064	24170	13917	15430	19608	25023	14791	16555	19744	21971	15600	17791	13989	16188	15888	20087	8608	9907	14430	17397	18294	20660	13811	14792	11253	11919	8872
Lyn_Y396	12949	14290	12062	18958	11769	18344	9767	14665	10003	14331	12989	18235	13569	21691	23122	34275	11747	17370	16285	22366	23896	31212	18049	22301	15129	16286	19926	23082	14909	16491	21050	22861	16041	17100	11489	12909	14613	17611	7566	8323	14538	17359	19423	20367	12972	14231	11614	10397	9064
Lyn_Y396	12629	13840	11794	16908	10011	14921	9058	12537	8984	14064	13604	17341	12489	20979	22118	30224	10562	14524	16580	23067	23191	28206	19920	24739	14258	15632	17546	20088	14580	15977	18370	19062	15749	17428	12961	14338	14369	17349	7805	8803	14318	16376	17687	20332	14083	15264	11313	11828	9292
Lyn_Y396	12903	13894	9582	15159	7510	10673	6719	9802	9970	13382	10730	15871	13045	18462	19101	26845	9730	12542	16980	21705	18343	26235	14566	16867	11598	12529	15165	18496	13955	15184	16892	18957	12044	12592	10856	12706	13020	15895	7520	8708	13662	17539	15252	17467	11964	13539	10209	10771	8363
Lyn_Y396	13955	11962	10464	17074	8901	12179	6088	9486	10603	13232	10727	14680	13638	18189	18918	28844	7882	11858	16195	20947	17176	21609	14401	18085	11989	13405	17882	21377	12241	12952	17470	18243	13475	14487	10604	11657	12784	15379	7128	7723	14347	16719	15036	16895	12174	13153	9579	10160	8639
Lyn_Y396	14036	15523	8408	13550	7953	10809	6861	10357	9798	12850	10586	15725	13472	19103	19351	26513	8199	11480	15618	19963	17294	22288	12624	15112	11195	12063	15768	19050	13360	14649	15341	19630	11911	12983	10836	12524	12936	15033	9172	9880	15032	17094	14648	17148	11919	13226	9845	10957	9109
Lyn__Y507	13194	18109	8135	15115	10574	15283	8302	12816	13079	19592	16094	23894	11402	19933	23466	35728	13103	26971	15653	29627	43870	48475	22907	37402	11755	15767	16827	24851	16224	19599	16130	25075	12689	19721	10311	15278	12884	20594	7519	10843	12093	17180	20629	32631	9722	16561	8747	13702	6967
Lyn__Y507	12829	16848	7982	15862	10489	15961	8950	12619	14364	21017	17164	23037	12642	20088	22660	37709	12890	27637	13476	25263	23343	35039	13771	23206	12505	16281	18517	27663	13953	19300	18417	29329	11410	17269	11095	17229	13015	20827	6777	9401	11858	18052	19212	30222	9551	15965	7606	12870	7933
Lyn__Y507	12879	16352	8316	15122	11154	16051	8825	14499	14868	20637	15483	20901	13786	22014	21969	38567	12839	24846	15211	26687	23645	37878	14151	23016	12770	16241	18271	27815	12517	18927	17677	25102	12566	16941	11418	17045	13383	21368	6409	9325	11398	17244	17880	28112	9766	15735	8432	12823	8493
Lyn__Y507	11092	15287	10296	16795	10869	17541	7472	12416	8479	14824	12905	18407	11063	20407	18505	32253	9352	16842	13820	24319	18258	31672	17270	24923	11394	15705	16298	25275	11598	17267	15184	21954	11160	18214	10480	16129	13056	20056	7032	10161	10813	17330	13581	20747	10173	14713	8355	11814	7514
Lyn__Y507	11798	15745	11970	21728	10447	15775	8465	13960	9767	14798	12328	17413	11704	22023	18144	34210	8923	17397	11448	21409	16979	27184	13577	21300	12369	16973	15506	25033	10770	15693	13586	23375	10035	14660	9643	13559	10985	18275	5876	8489	11470	22566	14310	20636	9171	13675	7933	11943	7452
Lyn__Y507	11345	14617	10864	19095	10496	17284	9087	15065	10012	14260	12097	17401	12410	21892	18515	33004	9285	16045	12272	22191	17295	24572	14277	21215	12138	15911	15128	23568	10663	15938	15103	22964	10121	14661	8941	13296	11654	17258	5930	7863	10126	15236	13476	19509	9465	13918	8251	11726	8080
Lyn__Y507	11104	14107	8741	15122	7207	11105	6052	9791	9845	13348	10480	15960	12322	19070	16499	27521	7780	12621	12438	20936	14273	25890	10116	17659	10105	12618	12062	18687	9977	15021	12066	19458	8423	13294	8171	12421	9885	15865	5912	8484	10881	17542	11201	17517	7774	13446	7291	10734	7630
Lyn__Y507	10769	14089	7906	14935	8462	13334	5897	8077	10595	13267	10207	14702	12800	18366	16250	29338	6389	11703	11245	20871	12904	21931	10893	19078	10334	13090	14908	22298	9255	13466	14808	20664	9572	13222	8223	14332	8810	15209	5567	7814	10022	15903	10437	16415	9202	13402	7529	9716	7358
Lyn__Y507	11803	14049	8800	14706	8934	12925	5951	9949	10891	13555	9636	15036	12727	18845	15316	28138	6763	11424	11786	20924	13073	22047	9565	17771	10071	13118	12905	21763	8700	12830	14423	20497	12316	14716	9739	13227	9419	14648	6130	9510	10563	16229	10389	16334	8780	12114	6800	9929	7724
M6PR_S267	11513	16429	10256	15183	12216	17011	8609	11381	13976	19033	16637	21053	15649	19644	24644	33607	19411	24806	21293	26969	31449	35154	20971	26556	15726	15695	23903	26031	16599	17368	24248	26046	17068	17288	17873	14783	16353	19028	9094	10121	16065	17339	25650	29560	14791	15722	13069	11737	11583
M6PR_S267	17523	16385	10273	14917	13532	16890	10208	12220	14350	18963	15729	20345	15178	21072	25561	36655	18042	23679	17647	23267	24509	30405	19906	23360	15997	16448	25411	28873	19174	18333	25308	26895	17001	15650	14841	15733	17154	19205	8585	9604	16164	19083	26178	27888	14417	14973	12876	12228	13364
M6PR_S267	16344	15259	11250	16809	15970	17349	11022	13328	14013	18791	15609	21184	16660	22688	25251	35504	18848	22680	20311	25212	25640	30969	22874	30668	15954	16150	23332	27605	18202	18911	24324	24855	18206	18518	14393	15706	18130	22082	8665	9609	16671	20071	24375	28301	14715	15319	13102	11950	13182
M6PR_S267	14336	13391	10215	15635	10096	14472	8299	12959	9273	13302	12801	16665	14332	19327	22969	29403	13262	15472	16751	20472	24127	28594	19800	21589	14965	15045	17763	19324	15779	15737	19066	18849	16912	16129	12702	13846	13514	15965	8153	9551	14851	15863	17832	18582	13551	14120	12065	11126	11991
M6PR_S267	15537	14527	10249	17331	9861	13956	8880	12552	9899	14060	12467	16076	13261	19986	20164	30815	12019	12831	15085	20355	19896	24641	18876	22049	14406	14928	17702	20995	14466	14253	20424	20887	15021	14574	12716	13923	14949	19065	7753	8940	14205	16467	14083	19757	13976	13527	9511	8661	11805
M6PR_S267	15244	14406	10373	16128	10507	14592	7881	10863	10141	13912	12295	16356	13577	19759	21430	30103	11490	12885	15662	20272	18918	24995	17727	21887	14762	14470	17655	21678	14406	13698	19574	20926	14786	15431	12655	13179	15564	17950	7123	7376	14258	16022	12596	14482	13104	13164	11440	10354	11492
M6PR_S267	16604	15443	9229	13386	7575	10595	6774	10059	9565	12918	11713	15619	14122	18287	16660	26380	10267	11179	15807	22198	16404	22288	13270	16513	11497	11203	15392	19361	13943	12932	17728	19303	13537	13158	10885	12099	12879	14518	7912	9804	14853	16243	15856	17715	12368	12211	10202	9242	11162
M6PR_S267	15794	13783	9334	13588	9436	12551	7453	9926	9835	13119	11565	15122	13088	17530	17350	27629	9535	11669	14555	22210	16306	21798	13133	16316	12759	12900	17507	21686	13347	12932	17867	20429	14003	13149	11448	12372	14089	15530	7403	8785	15663	17658	17021	18278	12193	12331	10590	10358	10810
M6PR_S267	16862	15879	9693	14975	8985	11585	7784	10150	9994	12855	11880	15845	13844	17253	17858	27362	8993	11645	14825	21536	15859	19906	12913	16061	12509	13628	16725	20413	13733	13007	18313	22513	13442	12423	11754	12200	13908	16262	7394	8262	15119	16704	17095	18313	11915	11562	11160	10211	10398
Malt1_S135	10843	15829	8777	14940	11621	14976	7124	10671	12944	19942	15483	21052	13388	19378	19450	33309	10982	24830	13959	26920	23743	35069	13461	24798	11632	15091	15957	27258	10372	16059	15923	26302	9993	17498	9506	16047	10658	19068	5872	9783	10103	18669	15465	28850	8076	15620	7256	11720	6574
Malt1_S135	9739	15124	10100	16777	11185	15451	6864	10548	11962	21077	13541	20117	12131	19255	17108	32064	9870	22145	12117	26356	20817	33825	14391	30229	10846	15602	12844	25857	9693	16611	14451	23931	9372	16829	7860	14567	10098	18331	5708	9546	9555	18949	13376	28404	7769	14766	6738	11594	6685
Malt1_S135	10588	15419	11981	22494	12281	17479	8102	13643	12073	19547	12865	21225	13041	21899	18625	33859	10169	21818	13391	25665	19476	33407	13823	25700	10563	15504	14831	26024	9881	17363	15230	24496	9212	16433	7340	14112	11116	19827	5453	8929	9791	19540	13356	27947	7628	15542	7349	12225	6878
Malt1_S135	9535	12865	8795	16148	9565	14467	7272	13314	9378	13469	12477	16729	13282	19248	19123	28986	7211	15193	11159	21052	16432	29101	11351	20466	10943	15201	11681	19772	9921	15791	12273	18691	10126	15590	7897	13677	9205	15778	6098	9483	9445	16082	11200	18571	7792	14154	7414	11287	7213
Malt1_S135	8831	12718	7952	15107	8777	13353	6507	10936	9169	13939	11377	16386	12896	18033	17526	28754	7823	14164	9091	21657	15841	28046	12435	20703	9821	14046	9539	18536	8755	14859	10269	18318	8858	15480	7222	13196	8109	15271	5744	8109	8722	16126	9752	17723	7539	13098	6537	10425	6522
Malt1_S135	9249	13383	8642	15954	9468	14459	6550	11799	9279	13396	11174	16080	12720	18529	17063	28462	8132	14923	8155	19318	13715	22103	12317	24358	9918	13960	10091	19785	8872	14734	10784	19808	9292	16301	7431	13882	8768	15793	5274	8607	9056	16525	10001	17627	7729	13401	6130	10172	6437
[truncated: 1,326 more rows]
[truncated: 49 more columns]
