# Supplementary material for: Kinotypes: stable species- and individual-specific profiles of cellular kinase activity
Source: BMC Genomics. 2013 Dec 5;14:854. doi: 10.1186/1471-2164-14-854 (PMC3924188; doi:10.1186/1471-2164-14-854)
Supplement: Additional file 2 — Intensity data after background subtraction and normalization. Columns correspond to samples and rows correspond to peptides. Unlike Additional file 1, there is only one row corresponding to a given peptide; however, there are 9 columns for each array, which give the normalized intensity values for the 9 technical replicates for that peptide. [file 1471-2164-14-854-S2.xlsx]

## Sheet: -
	H1A	H1A	H1A	H1A	H1A	H1A	H1A	H1A	H1A	H1B	H1B	H1B	H1B	H1B	H1B	H1B	H1B	H1B	H1C	H1C	H1C	H1C	H1C	H1C	H1C	H1C	H1C	H1D	H1D	H1D	H1D	H1D	H1D	H1D	H1D	H1D	H2A	H2A	H2A	H2A	H2A	H2A	H2A	H2A	H2A	H2B	H2B	H2B	H2B
14-3-3_beta_S185	13.5206	13.6021	13.3667	13.4313	13.4682	13.3871	13.4468	13.2528	12.8232	13.4377	13.2073	13.0193	13.3953	12.705	13.0176	13.2423	13.2575	13.2464	13.5493	13.4518	13.4112	13.4279	12.969	12.6775	13.4203	13.2472	13.1578	13.523	13.2704	13.289	13.1861	12.7717	12.8901	13.2967	13.1733	12.2622	11.9172	12.0213	11.8434	11.9238	11.7633	12.3191	12.0914	12.1681	11.8104	13.3476	13.0893	13.1714	13.1119
14-3-3_beta_S59	12.5651	12.3409	12.8099	12.4376	12.8081	12.5211	12.7943	12.6717	12.7882	11.863	11.7873	12.0059	12.3547	11.7224	11.9847	12.0604	12.2855	12.4987	11.7738	12.3801	11.9492	12.1194	12.1366	12.0172	12.2669	12.2586	12.5925	13.3366	12.7283	12.1605	12.2981	12.59	13.2042	12.1014	12.4238	12.55	11.1317	11.329	11.6509	11.9963	11.9205	12.2837	11.9777	11.9907	12.0898	11.2739	11.8817	11.7504	11.9279
4E-BP1__S64	10.2396	11.1183	10.8982	10.7978	10.743	11.0741	11.1107	10.9795	10.8161	11.4425	10.5258	11.0191	11.2838	10.9067	10.7852	11.2317	10.7916	11.1305	10.9089	10.9211	10.883	11.9691	10.5455	10.9419	11.6379	11.3926	11.4997	11.3161	11.1678	11.0853	11.2662	10.4879	10.7191	11.2658	11.0567	11.2806	10.1688	10.299	9.62474	10.421	11.0501	10.5912	11.0199	11.2108	11.4341	10.8154	10.4236	10.5922	10.65
4E-BP1__T46	10.8204	11.1316	11.3439	11.3255	11.3148	11.4428	11.4575	10.9259	11.3413	11.3697	11.117	10.4449	11.3195	10.8387	11.0524	11.2703	11.3383	11.6864	10.8746	10.6956	11.5045	10.9225	11.0414	11.2287	11.6778	11.4939	11.327	11.175	10.8021	10.5893	10.4936	11.0073	10.8515	10.7377	11.5626	11.4791	10.2696	10.9494	9.93956	10.9551	11.5552	11.1942	11.7061	11.3153	11.9995	10.5076	10.4453	10.2094	10.9369
ACC1_S1263	11.0503	11.1145	11.296	11.2664	11.1886	11.3705	11.4041	10.9086	11.2232	11.6032	11.368	11.2392	11.6694	11.3437	11.4776	11.5053	11.5	11.136	11.2662	11.1584	11.1623	11.6843	10.6488	11.3336	11.9965	11.8941	11.5802	11.4247	11.1083	10.8482	11.5007	11.4512	11.3514	11.4542	11.5822	11.5822	10.747	10.0854	10.6989	10.7897	10.5865	11.6978	11.5642	11.7717	11.2631	11.291	10.9841	11.0981	11.0804
ACC1_S29	11.3373	11.6417	11.6455	11.7219	11.8354	11.8655	11.3247	11.7181	11.8065	11.338	10.8003	10.7517	11.1478	10.9412	10.9342	11.5144	11.6853	11.6482	11.068	11.2432	11.4654	11.0048	11.317	11.0506	11.6911	11.4926	11.4715	11.6367	11.2131	11.2371	10.5028	11.041	10.7429	11.2748	11.3911	11.346	10.0215	10.0498	10.7191	11.0293	11.055	11.7814	11.6134	11.7256	11.5308	10.9125	10.7947	10.3511	11.1878
ACC1_S80	11.082	10.4754	11.2045	10.7524	10.6698	10.7983	10.9294	10.741	11.0262	10.9976	10.8457	10.8097	10.8748	10.1456	10.861	10.9209	10.9441	11.1995	10.6347	10.5798	10.9926	11.006	10.3116	10.4595	11.5346	11.1221	11.2566	10.7535	10.3003	10.5468	10.7447	10.2911	11.1055	11.0586	10.7465	11.4888	9.82439	10.1547	9.68368	10.169	11.0428	10.5677	10.9408	11.2997	11.138	10.4589	10.1982	10.8961	10.4436
ACC1_Y93	11.4458	11.3866	11.8711	11.7574	11.8455	12.1217	11.5688	11.7165	12.0305	11.6406	11.7344	11.2984	11.6024	11.2682	11.9055	11.9401	12.0456	12.4577	11.9814	11.8622	10.8493	11.5404	11.2886	11.9622	11.7959	11.7734	11.9779	12.3474	11.5529	11.4909	10.8821	11.2794	11.2135	11.615	11.8274	11.3339	10.398	11.1761	10.781	11.0117	11.3597	11.2016	11.3322	11.746	11.7389	11.5833	11.837	11.2591	11.719
ACTA1_Y55	11.1642	10.9807	11.1518	11.2165	11.3484	11.4633	11.3977	11.1498	11.0753	11.1873	11.3628	11.0629	11.2719	10.9608	10.8923	11.0737	11.1926	10.9417	11.0808	10.7166	10.7383	10.9871	11.3856	11.1751	11.6608	11.446	11.4387	10.8086	11.4428	10.9686	11.0885	10.5562	10.8814	11.5478	11.1666	11.3037	10.2692	10.6921	9.91264	10.5518	12.6768	11.4173	11.6047	11.6221	11.6663	10.7984	10.74	11.1367	10.7678
Akt1_S473	11.9789	11.9628	11.9978	12.135	12.2115	12.2588	11.894	11.9999	12.0989	12.1521	12.0332	11.9352	12.419	12.4516	12.17	12.302	12.4991	12.5529	12.0203	12.7287	12.2761	11.9805	12.2189	11.7464	12.289	12.2318	12.3867	12.3907	12.1222	12.1662	11.6044	11.5843	11.586	12.2587	12.3132	12.5883	10.7456	11.1793	11.3804	11.5128	11.844	11.9353	11.7924	12.1013	12.0064	12.3563	12.1108	12.1587	12.397
Akt1_T308	12.0806	12.0279	12.0643	12.1845	12.1949	12.0945	12.2658	12.0942	12.1929	11.2585	11.1347	11.1391	11.2932	10.8182	10.8608	11.3016	10.8647	11.2099	11.5247	11.1721	10.3839	11.1218	11.7625	11.1366	12.0954	11.6195	11.6024	10.977	11.7599	11.1206	11.1293	10.6303	11.0333	11.6316	11.4327	11.5393	10.277	10.4061	10.8799	10.4824	11.2763	11.2038	11.1891	11.4952	10.965	10.8345	10.6016	10.7277	10.8077
Akt1_T450	10.7414	10.9962	11.2721	11.2014	11.1838	11.1948	10.8218	11.0604	11.1968	10.9585	11.5022	10.9441	10.771	10.3998	10.9236	11.2711	11.208	11.287	10.8816	10.8688	10.9436	10.3014	11.3086	11.1435	11.732	11.3686	11.3556	11.1433	10.9674	10.819	10.5762	10.6093	11.0956	11.2021	11.2728	11.3352	9.73739	10.9566	10.8355	11.1083	11.326	11.7379	11.3676	11.779	11.5191	10.8549	10.6362	10.7071	10.9625
AMPK1_T174/5	12.1001	12.4752	12.4619	11.6457	11.7901	12.007	12.21	12.3841	12.4311	11.224	10.933	11.0351	11.2738	11.2927	10.9028	11.0168	10.1919	10.9655	11.4085	10.8335	10.9456	11.3107	11.8813	10.1055	10.8643	10.7874	10.6732	10.9625	10.961	10.977	11.3348	11.2241	10.9705	11.1973	10.5031	11.2498	10.4461	10.5878	11.0547	9.95486	10.9787	10.7631	10.9641	11.1993	11.3597	11.1052	10.5687	10.9892	10.9104
AMPK1_T174/5	11.8461	11.8559	12.1409	12.2946	12.2673	12.4968	11.6603	11.7025	11.8533	10.6445	10.4872	11.1979	11.4527	10.9138	11.2123	11.3546	11.28	11.255	10.5751	10.9376	11.6308	11.8248	11.4434	11.614	11.7551	11.1974	11.5029	10.9209	11.0092	11.0873	11.6231	11.5193	11.6333	11.5325	11.3448	11.5478	10.8788	11.4133	11.5305	11.5562	11.7343	11.1663	11.0652	11.6244	11.2322	11.0383	11.4172	11.1446	11.3004
Anxa1_Y20	11.4466	11.5382	11.7052	11.6554	11.4338	11.7552	11.8759	11.6474	11.7028	11.3751	11.0563	11.344	11.3168	10.672	11.2889	11.3285	11.0694	11.1799	11.6157	11.287	11.0921	11.0654	10.8715	11.4177	11.9984	11.6807	11.7268	11.1417	10.8263	11.1317	11.3548	11.1577	11.524	11.635	11.739	11.5456	10.2739	10.5249	9.98017	10.8759	10.5416	11.5301	11.343	11.6	11.4004	11.1086	11.0091	11.3241	10.8882
AR_Y363	13.7414	13.7272	13.6967	13.6081	13.665	13.5526	13.5745	13.5276	13.4922	12.8819	12.9031	13.0471	12.8799	12.7416	13.1529	13.1444	13.0561	13.2476	12.8333	13.3917	13.4875	13.0207	12.854	12.9806	13.1122	13.0575	13.1525	13.0661	12.9849	13.3959	12.9355	12.7027	12.8519	13.0919	13.1416	13.3528	11.5058	11.7887	12.0724	12.2092	12.0213	12.1838	11.9593	12.1895	12.2051	12.9356	12.9137	13.1056	12.797
A-Raf_S214	11.8509	11.9994	12.1245	11.9341	11.9823	12.2477	12.1058	11.9441	11.8276	11.4053	10.8574	11.1995	11.0653	10.6052	10.7686	11.097	11.0471	11.4781	11.3538	10.6619	11.0165	11.2634	10.883	11.2752	11.6643	11.3321	11.4441	11.3781	10.9739	11.1345	11.4504	11.2514	11.0298	11.4339	11.3124	11.6683	10.2213	9.97731	10.233	11.1654	11.0461	10.8937	11.0658	11.2683	11.4842	11.0546	10.2855	11.6077	11.1037
A-Raf_T20	10.8522	11.1057	11.2325	11.1338	11.203	11.2317	10.8736	10.9356	11.1052	10.7761	10.7614	10.1501	10.8831	10.8488	10.7575	11.4306	11.5578	11.7358	10.431	10.4763	9.68082	10.6922	11.3082	11.0162	11.4629	11.2476	11.3787	10.778	10.8343	10.2791	10.7226	10.2763	11.0205	10.9885	11.2339	10.5953	10.3961	10.5158	10.7038	11.6278	11.683	11.1825	11.7333	11.7212	11.9521	10.885	10.6677	10.7888	11.2858
A-Raf_Y302	13.0814	13.2926	13.2679	13.1399	13.0807	13.1912	13.1578	13.1154	13.1289	12.0674	11.5478	11.799	11.5623	11.054	11.1641	11.8212	11.6136	11.8497	12.2165	11.1278	11.1278	12.0809	11.3638	11.4266	12.1922	11.9119	11.9442	12.4623	11.3781	11.0909	11.7586	11.229	11.2046	12.0679	11.7824	12.1448	11.0553	10.3255	10.6324	11.5131	11.0156	10.9599	11.327	11.9301	11.4325	11.486	11.1317	11.7203	11.3502
aura_S342	11.0967	11.056	11.1417	11.3415	11.2315	11.2573	10.909	10.9095	11.1437	11.0445	10.5993	10.4463	10.978	10.8584	11.1728	11.4201	11.644	11.7453	11.5061	10.9115	10.9761	11.071	10.9801	11.2823	11.633	11.4517	11.5654	10.7153	10.6965	10.5617	10.7791	10.9074	11.1823	11.2261	11.3995	11.702	10.9697	9.9558	10.4503	11.7199	11.2502	11.1233	11.6579	11.764	11.8656	11.2382	10.7667	10.6405	11.7157
aura_T287	10.6963	10.9185	10.9452	10.9067	10.9675	11.0644	11.2586	10.8314	10.893	11.5417	10.9533	10.9298	10.5103	10.8789	10.7754	11.2208	11.1966	10.8872	10.6964	10.5788	10.9981	11.0993	9.96473	11.2649	11.7792	11.4584	11.247	11.1405	11.1138	11.0135	11.1321	10.7243	10.6783	11.9591	11.2761	11.1827	10.5595	9.74317	10.2703	11.1396	10.3088	11.2802	10.9986	11.3836	10.9346	10.3135	10.3026	10.15	10.3637
Bax_S163	13.6956	13.4849	13.5795	13.5951	13.408	13.4771	13.5138	13.3284	13.4223	13.2525	13.375	13.266	12.9153	13.1691	13.3045	13.4485	13.437	13.532	13.7438	13.834	13.2501	13.3493	13.3296	13.5176	13.389	13.4721	13.2925	13.2531	13.3126	13.5769	12.8403	13.1	13.1805	13.4635	13.3492	13.4666	12.3088	12.1367	12.5623	12.3254	12.2877	12.3771	12.3878	12.4276	12.1932	13.1329	13.018	13.0622	12.9417
Bax_S184	10.4149	10.4332	10.5862	10.6263	10.7935	10.9607	11.1303	10.8738	10.5512	11.1003	10.6465	10.8772	10.25	9.87777	10.819	10.7374	10.5151	11.495	10.979	10.4654	10.8029	10.5112	10.1059	10.6147	11.3176	10.8906	11.1281	10.6422	10.2421	11.0131	10.8241	10.1045	10.75	11.5575	10.6049	10.8747	10.4357	10.0153	10.2813	10.9242	10.9168	10.3571	11.2715	11.4235	11.0621	10.4999	10.1647	10.4402	10.5541
BCAP_Y570	11.2304	11.2446	11.5318	11.5302	11.7423	11.826	11.2778	11.2307	11.3423	11.1219	11.1921	10.8964	10.9538	10.7013	11.2577	11.6471	11.4789	11.7637	11.7113	11.4718	10.9851	11.074	11.145	11.5195	11.5125	11.3295	11.6556	11.1965	10.9115	11.2806	10.6714	11.1646	10.8391	11.5899	11.1606	11.4054	10.774	10.9839	10.3388	11.7797	11.7078	11.592	11.5836	11.993	11.9396	10.9435	10.6315	10.8416	11.6331
Bcl-2_S87	10.1875	10.3291	10.8841	10.6061	10.4533	10.9363	10.8099	10.7635	11.3067	11.4571	11.8204	11.5511	10.6952	11.1646	11.1593	11.013	11.1963	11.4823	10.9081	10.039	10.4539	10.8275	11.0036	11.4183	11.5494	11.3844	11.4677	11.1944	11.5937	11.7428	11.0838	11.0771	11.159	11.7403	11.69	11.8561	10.973	10.6859	10.6813	11.2515	11.6495	11.8237	11.7008	11.6944	11.5716	10.4631	10.5305	10.7911	10.6613
Bid__T54	11.8225	12.1127	12.122	11.938	11.9094	12.4304	11.8137	11.9028	12.4256	12.0578	11.6429	11.3784	11.1622	11.3347	11.656	11.9292	11.6284	12.123	12.0973	11.2327	10.9772	11.7088	11.5513	11.7303	11.7574	11.2207	12.0228	11.9612	11.466	11.6662	11.2469	10.945	11.5609	12.3051	11.8848	11.8265	11.3544	11.0366	11.1644	11.7028	11.4726	11.9573	11.7784	11.8799	12.0592	11.3095	11.0493	10.9228	10.793
Bim_S69	10.4414	10.7539	11.169	10.8571	11.0412	11.0501	11.0748	11.0865	11.0199	11.7684	11.7945	11.8873	10.7934	11.19	10.7859	11.4056	11.1931	11.6236	11.6446	10.7774	11.2473	11.4059	11.2112	11.1544	11.7403	11.6685	11.6988	11.4373	11.7505	11.9666	11.2111	11.2461	11.1742	11.9728	11.6572	11.9624	11.5766	10.8317	11.2383	11.8954	11.6187	12.1898	11.9727	12.0181	12.0415	10.8589	11.0371	11.2555	11.2787
BLNK_Y72	12.1184	12.1094	12.5181	12.2798	12.4011	12.6637	12.2132	12.2232	12.4745	12.1582	11.1955	11.451	11.1754	11.0371	11.4983	11.9368	11.8137	11.8768	12.2147	11.071	10.7423	11.6292	11.7081	11.5394	11.6624	12.0056	11.3885	11.742	11.1051	11.5096	11.0154	11.1807	11.0676	12.165	11.8696	11.9465	11.1543	10.6897	11.0144	11.852	11.4477	11.8865	11.909	12.009	12.021	10.8128	10.4656	10.4118	10.7233
BLNK__Y178	12.8236	12.4308	12.9568	12.8515	12.797	13.0454	13.08	12.9069	12.9783	12.1792	12.3147	12.2014	11.3595	11.6208	11.4003	11.9972	11.9212	12.0127	12.109	11.1393	11.0586	12.0456	11.5674	11.8235	12.2704	11.794	11.8711	12.3858	12.2291	12.5788	11.7994	11.1457	11.7003	12.237	12.2673	12.4219	11.8121	11.4334	11.311	11.674	12.0943	11.7754	11.7396	11.7527	11.3728	11.4446	11.2732	11.3235	11.5716
BRAF1_S579	10.4101	10.5455	10.7094	10.483	10.879	11.3059	10.5408	10.5512	11.0456	11.6451	11.3065	10.7675	10.683	10.9065	11.0476	11.3864	11.4483	11.6331	11.7709	10.7511	10.5686	10.9634	11.9849	11.2217	11.2066	11.0594	11.4123	11.2465	10.5666	10.5946	10.5791	10.8241	11.0932	11.3656	11.5435	11.2371	10.8657	10.4133	10.4846	11.0581	10.807	11.1993	11.3873	11.3981	11.4546	10.7044	10.3867	9.92481	10.4857
Calmodulin_T79	10.6412	11.1629	11.0434	10.8998	11.2451	11.2591	11.2171	11.5594	11.182	11.5821	11.0791	11.6429	10.6355	10.814	10.8768	11.2221	11.0647	11.555	10.9735	10.4138	10.623	11.1809	11.3226	11.4215	11.5574	11.6737	11.5587	11.274	11.1485	11.188	11.1234	10.7027	11.3124	11.8151	11.3506	12.4383	11.1521	10.7917	10.9494	11.5645	11.4182	11.8669	11.907	11.4563	11.8497	10.7376	10.0892	10.9045	11.148
Calmodulin__Y99	10.8181	11.2773	11.6772	10.8513	11.6484	12.0033	10.9773	11.4335	11.9528	11.6741	11.0547	11.0473	10.7305	11.233	11.1889	11.3836	11.5885	11.85	11.323	9.93577	10.7158	11.1775	11.418	11.5	11.525	11.5976	11.625	11.2094	10.4744	11.0201	11.121	11.2021	11.3498	11.5007	11.4024	11.4327	11.0658	10.4128	10.873	11.6368	11.3853	11.8287	11.7734	11.5996	12.2619	10.5623	10.3336	10.359	10.4638
Casp3__S150	13.6761	13.893	13.7172	13.8277	14.1477	13.9652	13.842	14.0833	13.9408	13.4881	13.6174	13.4126	13.5407	13.477	13.1547	12.8908	13.3963	12.6285	13.6812	13.6474	13.4875	13.8127	13.9128	13.5398	13.5755	13.6726	13.3608	13.5237	13.714	13.7882	13.5215	14.292	13.6481	13.4269	13.4673	13.0007	12.7736	12.7495	12.4462	12.4564	13.0105	12.4904	12.6084	12.8581	12.4956	13.2202	13.3275	13.0257	13.0664
Casp3__S150	13.9343	13.9351	13.7484	13.7577	13.6765	13.2963	13.4355	13.5111	13.2231	12.9445	13.1954	13.0731	13.4814	13.4491	12.9294	13.1657	13.7098	13.4287	13.4359	13.8299	13.507	13.6475	13.7375	13.4471	13.4777	13.6634	13.5033	13.0821	13.5193	13.0124	13.6189	13.67	13.4632	13.4644	13.861	13.5074	12.5141	13.0332	12.5359	12.7404	12.8637	12.1592	12.6827	13.0178	12.5919	12.7869	13.1702	12.7307	12.9975
caspase-8_Y448	10.7965	11.4676	11.3565	11.2819	11.5165	11.5788	11.5404	11.9039	11.4548	11.7603	11.8109	11.8497	10.9389	11.1665	10.9278	11.7059	11.704	11.4939	10.8965	11.0957	10.3699	11.2665	11.5041	11.2183	11.7403	11.9007	11.5176	11.4381	11.4875	11.2757	11.0778	11.2408	11.371	11.8523	11.6674	11.6726	11.0859	10.7531	11.2169	11.3436	11.3892	11.5442	11.605	11.6358	11.4146	10.8123	11.0347	10.8569	10.9133
Catalase_Y385	13.0484	13.5374	13.3679	13.412	13.5382	13.4552	13.3793	13.3793	13.2884	12.3225	11.5862	12.2251	11.4928	10.9725	11.3268	12.1784	11.5269	11.6141	11.5609	11.5189	11.1898	12.0754	12.1928	11.7255	12.2616	12.063	11.948	12.0986	12.8672	12.3562	11.9243	11.8473	12.1287	12.4035	12.1351	12.1938	12.1307	11.4044	11.7292	12.1196	11.7506	12.116	12.0385	11.5679	11.7724	12.4849	11.0668	12.1949	12.3683
Catalase_Y448	13.7287	13.9511	13.894	13.9469	13.8952	13.8978	13.752	13.7591	13.674	13.9352	13.6093	13.7818	13.665	13.7407	13.6976	13.6702	13.8865	13.8772	14.1892	14.1016	14.1844	13.8254	13.8953	13.8999	13.7513	13.7937	13.9273	13.7267	14.0016	14.0887	13.4873	13.7238	13.6422	13.74	13.9362	13.843	13.2905	13.2769	13.2642	13.0237	13.0418	13.4283	12.96	12.871	12.963	13.9383	13.9231	13.1293	13.7572
caveolin-1_Y14	10.9996	11.114	10.9076	10.987	11.4575	11.3352	11.0267	11.0726	11.125	12.2584	11.3081	11.1235	11.2593	11.4397	11.3587	11.8818	11.8953	12.1415	12.1955	11.7821	11.5526	11.5013	11.6134	11.8683	12.0921	11.8558	12.0425	11.7675	11.394	11.4986	11.0162	11.3356	11.7569	11.7947	11.5401	11.8172	10.8493	10.5816	10.9089	11.3991	11.2197	11.4795	12.1778	11.5432	11.9639	11.1528	10.5744	12.3781	11.1317
Caveolin-1_Y25	11.4516	11.5538	11.9275	12.019	12.0935	11.9863	12.2789	11.4807	11.9962	12.047	11.6794	11.7221	10.9293	11.1274	10.9868	11.3874	11.2784	11.4289	11.0022	10.3912	11.0063	10.9183	11.0353	11.0677	11.523	11.1611	11.4642	11.3041	11.696	11.667	10.9078	10.8574	11.3614	11.4977	11.9306	11.8991	10.8098	10.8547	11.0563	11.4021	11.7132	11.5699	11.7232	11.8427	11.5749	10.9423	10.729	11.0943	11.3011
caveolin-1_Y6	10.6998	10.7922	10.7134	10.6791	10.8839	11.1152	10.6382	10.8594	11.0297	11.651	11.6055	10.8855	10.9422	10.9705	10.843	11.4394	11.7979	11.7592	11.8603	10.6583	10.5773	11.2263	11.3689	11.3939	11.672	11.7213	11.6904	11.2241	11.0968	10.8133	10.85	10.8714	11.1662	11.4664	11.8764	11.667	10.3749	10.9602	10.8596	11.3554	11.6442	11.5412	11.9878	12.0103	11.9357	10.6562	11.0546	11.4254	10.7547
CD19_Y500	10.7707	9.81438	11.4692	11.2449	11.2994	11.6188	11.5503	11.4727	11.3468	11.8445	11.6457	11.8799	11.012	11.099	11.0725	11.3563	11.181	11.7218	11.2992	10.782	10.8827	11.268	10.8152	11.6082	11.6501	10.7309	11.6691	11.4816	11.5473	11.6768	10.8486	11.0909	11.2066	11.6627	11.9218	12.0618	10.9787	11.2403	11.6405	11.3728	11.958	12.1412	11.9222	11.9835	12.0405	11.0696	11.0838	11.1414	11.1124
CD19_Y531	11.5938	11.8551	12.0565	12.0806	12.2742	12.1516	12.0878	12.1258	12.4179	11.8392	11.5461	11.5081	10.974	10.9931	11.4709	11.7653	11.9011	12.0653	11.0426	10.7375	10.8999	11.4773	11.7384	11.5301	11.8341	11.8807	11.8277	10.9709	11.2855	11.4952	10.894	11.4075	11.1932	11.7471	12.0057	11.9159	10.6547	10.9533	11.229	11.413	11.7195	12.0129	11.9813	12.0898	12.3483	10.6139	10.8673	10.8131	10.9628
Cdc2_T161	10.812	11.0726	11.4892	11.341	11.3439	11.6274	11.6474	11.2856	11.5737	12.7048	12.3038	12.5001	11.8478	11.7372	11.8791	12.1397	11.8395	12.1542	12.5739	12.2443	12.2318	12.3238	11.9185	11.9924	12.3265	11.4126	12.2737	11.926	12.1376	12.205	11.6082	11.3631	11.5197	12.2469	12.2622	12.5105	11.5492	11.6961	11.8805	11.5518	11.8434	11.9357	11.8427	11.8891	11.9406	12.0923	11.7521	11.84	11.7517
Cdc2_Y15	12.7	13.0046	12.9651	12.7651	13.1677	13.0535	12.7725	12.8402	12.818	12.7196	12.587	12.5341	12.0835	12.1397	12.2396	12.3584	12.5582	12.5207	12.5992	12.8436	12.5281	12.5664	12.7345	12.6333	12.704	12.7678	12.6173	12.4858	12.5724	12.4608	11.7637	12.2125	12.0342	12.61	12.7707	12.6787	11.9231	12.1637	12.3327	12.0174	12.3741	12.4229	12.6166	12.6864	12.5033	12.4654	12.5126	12.3843	12.3449
Cdc42_Y64	10.5891	11.0783	10.6027	11.0319	11.2369	10.6266	11.3618	11.2884	11.1167	12.1038	11.225	11.974	11.1665	10.8057	11.2709	11.3593	11.1733	11.7909	11.2736	10.2283	11.3317	11.452	11.3402	11.184	11.8513	11.8536	11.6975	11.2605	11.635	11.527	11.167	10.8082	11.493	11.5032	11.428	11.9674	11.1042	10.8951	11.5752	11.1641	11.2451	12.0385	11.837	11.7677	12.0608	11.0022	10.5754	11.0527	11.1929
Cdc42__Y32	10.7286	12.1916	12.2489	10.9658	12.1291	12.3684	10.8822	11.73	12.3173	12.0018	11.7333	11.1979	11.2035	11.2593	11.2787	11.6244	11.8212	11.998	11.6517	10.9654	11.3396	11.7342	11.4808	11.6382	12.0936	11.3806	11.9499	11.9	11.6406	11.5024	10.9938	11.0488	11.6943	11.6679	12.0573	11.7845	11.1844	11.2226	10.9959	11.2877	11.7282	11.6164	11.9274	12.0988	12.2375	10.4999	11.2043	10.8569	11.0536
CDK2_T160	12.99	13.0734	13.537	12.5465	12.5324	12.6141	13.1199	13.3879	13.4585	13.0357	13.5648	13.5636	12.3379	12.2025	11.6979	12.81	13.1687	13.3022	13.019	13.5872	13.2463	12.8455	12.5661	12.6911	12.7194	13.4806	13.3722	12.9616	13.3708	13.4564	12.1942	12.2946	12.396	12.6487	13.1794	13.0039	12.1599	12.6387	12.5336	11.2464	11.4278	10.5199	11.9472	12.4305	12.3233	12.8702	13.6086	13.448	11.9738
CDK2_T160	12.6168	12.5938	12.5397	12.9307	13.4213	13.324	12.3129	12.2593	12.2687	12.185	12.253	12.1219	12.9794	13.2859	13.13	12.5777	12.42	12.6419	11.3082	12.0769	12.4397	12.9645	13.4027	13.3608	12.3927	12.4839	12.3824	11.9382	12.1088	11.9916	12.914	13.4441	13.4696	12.2864	12.3309	12.3059	11.6315	11.6254	11.3381	12.2039	12.5842	12.4772	11.3952	11.4533	11.4882	11.9892	11.9986	11.9947	12.8084
CDK2_Y14	13.0754	13.2193	13.2963	13.337	13.2541	13.4205	13.0236	12.9754	13.1515	12.2853	11.1415	12.0089	11.5039	11.2668	11.5603	11.7937	11.7762	12.0776	11.9622	11.7934	11.3803	12.0664	11.6711	12.1916	12.2778	12.2045	12.2772	12.4379	11.7152	12.7396	11.7147	11.3502	11.9294	12.11	11.8451	12.6079	12.152	11.6871	12.665	11.7881	11.9669	12.4637	12.5308	12.0547	12.6351	12.3697	12.1433	12.6311	12.5106
Cdk2_Y179	12.9024	11.9062	12.8914	13.0004	12.9165	12.9244	12.8561	12.7448	12.8824	13.3697	13.0458	13.1814	12.8661	12.9695	12.9113	13.2431	13.0276	12.9817	13.2395	13.2559	13.147	13.0379	12.7813	13.2794	12.9986	12.9573	13.1388	13.164	13.3578	13.2168	13.0167	12.7197	12.7531	13.1824	13.036	12.8421	12.2033	11.8679	11.5435	12.0525	12.6411	11.9146	11.9596	11.6847	11.9956	12.6784	12.6943	12.5887	12.4677
Cdk4_S150	10.9464	11.1394	11.0751	11.1442	10.9275	11.0488	11.3004	10.8358	11.3339	11.492	11.0021	11.5192	10.5623	10.4992	10.7852	11.2795	10.7367	11.5846	11.2186	10.9353	10.964	11.4715	10.0617	11.0048	11.5703	11.3638	11.4431	11.1847	10.4848	11.1198	10.8717	10.4575	10.6608	11.5924	11.3103	11.4289	10.7586	10.6665	11.076	11.6197	11.4679	11.5933	11.6948	11.9852	11.9175	10.8505	10.6709	11.0255	10.7776
Cdk4_T172	13.4626	13.3434	13.5451	13.4761	13.4127	13.5084	13.2931	13.276	13.3474	13.643	13.5808	13.4511	13.6319	13.536	13.7103	13.5962	13.7214	13.5743	13.7461	13.8492	13.4098	13.4815	13.4752	13.6105	13.6318	13.6635	13.7667	13.7394	13.6668	13.8146	13.4844	13.5774	13.7774	13.6744	13.6106	13.631	12.713	12.7874	12.718	12.4631	12.5158	12.6079	12.3928	12.3711	12.6675	13.3009	13.2021	13.5587	13.2559
CFTR_S737	11.4572	11.3515	11.7791	11.5852	11.6196	11.8362	11.8871	11.9269	11.4521	11.49	11.0239	11.3087	10.386	10.7303	10.6891	11.362	10.8823	11.5826	11.3705	10.9637	11.3774	10.9778	11.2982	11.3875	11.6198	11.8507	11.6108	10.9758	11.1373	10.9247	10.7574	10.737	10.8684	11.6116	11.4276	11.8172	10.7889	10.6678	10.1604	11.4404	11.7071	10.8747	11.7071	11.9245	11.8274	10.8925	10.9019	11.2123	10.85
CFTR_S813	11.0001	10.955	11.1135	11.093	11.152	11.3739	11.0444	10.7228	11.0486	11.4383	11.5361	10.2762	10.5561	10.4457	11.0645	11.8547	11.3038	11.7467	10.3629	10.6233	10.9599	11.4285	10.8438	11.1635	11.3746	11.3648	11.5032	11.5622	11.1401	10.3012	10.6367	10.842	10.7468	11.3223	11.575	11.6708	10.7431	10.8424	10.0727	11.5235	11.4103	11.2309	11.7867	11.6053	11.9198	10.3756	10.599	10.3961	11.1786
CHOP_Ser79	11.0698	11.0703	11.2392	11.2371	11.093	11.2687	11.5184	11.2364	11.3771	11.2652	11.2152	11.3356	10.4552	10.1404	10.549	11.0861	11.0024	11.3027	11.2789	11.3023	10.4354	10.8504	10.7203	10.6701	11.4447	11.3983	11.2488	10.9969	10.9713	10.7759	10.8031	10.8111	10.9858	11.3004	11.799	11.5159	10.4988	10.6587	10.7625	11.2971	11.2596	11.5288	11.5846	11.8858	11.7075	10.831	10.5315	10.9239	10.9652
Ck2-B_S228	11.8271	11.9794	12.177	11.9657	11.9778	12.0904	12.0471	12.0383	11.8431	11.2808	11.3784	11.4682	10.6102	11.0501	11.2309	11.627	11.6058	11.3282	11.3098	11.3781	11.7004	11.1435	11.1303	11.1736	11.6981	11.4037	11.3702	11.4571	11.3581	11.6525	10.5621	11.2033	11.776	11.4935	11.2777	11.4205	11.0403	11.0778	11.1308	11.4845	11.6589	11.6891	11.9813	11.8294	12.0301	10.1095	11.2736	10.7695	11.5406
Cofilin_1_S2	10.9107	11.093	10.4659	11.1622	11.1912	11.1917	11.4147	11.2279	10.631	11.225	11.2641	11.0944	10.4247	11.1839	11.2141	11.2768	11.3743	12.0183	11.2269	11.6157	11.5616	10.7195	11.126	10.966	11.4645	11.6862	11.4037	11.3385	11.376	11.3186	11.1549	10.7881	11.1811	11.7369	11.3339	11.2892	10.8677	10.4369	10.7304	11.6834	10.9213	10.9778	11.7647	11.9037	11.8527	11.0647	11.3656	11.4519	11.1945
Cofilin_1_Y139	12.6665	12.6721	12.5629	12.5861	12.8754	12.7383	12.4895	12.3672	12.2914	12.1495	11.3475	10.8835	11.3443	11.8101	11.405	12.1145	12.3808	12.0135	12.2342	12.6567	10.6552	11.8001	11.7532	11.6276	12.1976	11.982	11.7628	12.1605	12.0429	11.0771	11.4554	11.3673	11.0802	12.2552	12.0338	11.5754	10.8864	10.3739	10.1768	11.1635	11.0029	11.2003	11.5231	11.4169	11.5055	10.5442	11.0025	10.7274	11.5626
CREB__S111	11.3036	11.3531	11.4577	11.5549	11.5042	11.5809	11.6729	11.5769	11.7106	11.3	11.0127	11.5837	10.5766	10.4992	10.6388	11.3489	11.0755	11.6158	11.3752	10.9525	10.9342	10.8415	11.3781	11.3189	11.4958	11.4638	11.3512	11.4664	10.8522	11.2732	10.9011	10.701	10.8977	12.079	10.8607	12.0057	10.9881	10.8109	11.2118	11.7108	11.7527	11.8217	11.9806	12.0298	12.1652	10.9679	11.1443	11.3222	11.0786
CREB__S117	11.5098	11.411	11.6729	11.3334	11.5377	11.7684	11.4338	11.3216	11.6401	11.4345	11.1224	11.212	10.6668	10.7503	11.2585	11.3225	11.7224	11.4265	10.966	10.7655	10.6693	10.9804	11.2665	11.126	11.5667	11.3739	11.508	11.463	10.8966	11.5729	10.6554	10.9854	11.1557	11.4947	11.0531	10.782	11.4239	11.4097	11.1264	11.6073	11.8144	12.0557	12.0576	12.1017	12.2477	11.2636	10.696	11.1002	11.7674
CREB__S133	11.7432	11.7636	12.1795	11.8972	11.8445	12.2327	11.9665	12.5234	11.8666	11.3751	11.1217	11.2884	10.5601	10.6434	11.033	11.4135	10.7777	11.421	11.5751	11.5497	12.1652	10.6583	10.3246	11.3449	11.5314	11.7619	12.0723	11.5788	11.1067	11.8979	10.8318	10.127	11.1357	12.2441	11.9465	12.0843	10.6881	10.5436	10.3284	11.3172	11.5331	11.4427	11.6904	11.9917	11.9937	10.5024	10.9423	11.4185	10.9381
Crk__Y108	12.6163	12.4714	12.3604	12.7266	12.5496	12.3918	12.2943	12.2531	12.2892	12.6122	12.3701	11.8362	12.3667	11.9462	12.2822	12.5925	12.6039	12.4661	12.5281	12.5514	12.7591	12.5664	12.4759	12.2784	12.8352	12.6564	12.467	13.176	12.4211	12.2962	12.4642	12.3101	12.0745	12.7795	12.6583	12.5318	11.5669	11.413	10.9941	11.5141	11.3676	11.5165	11.8649	11.5165	11.595	12.3274	11.6394	11.6699	12.2465
Crk__Y221	10.7224	10.7894	11.1248	10.9531	11.1994	11.4072	11.0333	11.2503	11.1389	11.1586	11.1248	11.3233	11.2384	10.8553	11.2107	11.0026	11.0673	11.824	11.4565	11.2161	11.4904	11.674	11.1472	11.3054	11.5253	11.749	11.5683	10.8412	11.4238	11.5265	11.0621	10.0348	11.0383	11.1525	11.3953	11.5032	10.5972	10.6192	10.6579	11.0053	11.2274	11.1183	11.77	11.9076	11.8941	11.1405	10.77	11.1227	11.0539
CTNNB1_S33	10.7341	10.8092	11.2485	11.2428	11.3203	11.6094	11.2266	10.8923	11.0506	10.9883	10.8531	10.8845	11.2173	11.208	11.1496	11.3538	11.6027	11.6998	10.8912	11.0276	11.0793	11.2143	11.1775	11.4638	11.2702	11.5045	11.3967	11.2147	11.2691	11.3207	10.5624	10.6889	11.3452	10.9022	11.319	11.423	10.8484	10.7634	10.1089	11.3456	11.4852	11.1926	11.8127	11.6515	11.8981	10.7299	10.731	10.9515	11.3489
CTNNB1_S675	10.1911	10.7833	10.801	10.5515	10.6728	10.7752	10.5617	10.5721	11.0833	10.7161	10.6006	10.8882	10.7838	10.4028	9.94728	10.6995	10.736	10.672	10.6393	10.1426	10.3903	10.213	9.95641	10.0607	11.0728	11.2451	10.9117	10.2243	10.6466	10.4126	10.4383	10.3698	9.70608	10.7777	11.0201	10.8219	9.91318	9.40612	10.2466	10.1411	10.0737	11.4536	11.3672	11.361	11.6294	9.86781	10.1976	10.2839	10.3125
CTNNB1_Y654	10.8724	11.1751	11.2014	11.3781	11.6019	11.3033	11.3067	11.1037	11.1508	11.5058	11.1355	11.2919	11.1889	11.2521	11.2895	11.5977	11.7327	11.2515	11.0453	11.4725	11.7673	11.2845	11.4441	11.1417	11.6685	11.8456	11.6108	11.5329	11.4499	11.1433	10.7215	10.9965	11.5575	11.2123	11.8333	11.496	11.289	10.7478	11.7055	11.9258	11.7563	12.1769	12.4082	12.3895	12.4532	11.476	11.4923	11.5389	12.2323
DVL1_S679	10.7244	10.8416	11.2643	10.924	10.9769	11.2757	10.9447	10.9761	11.325	10.9635	11.177	11.2261	11.1193	10.7487	10.706	10.9673	11.3445	11.1297	10.782	11.3148	10.9149	10.7747	10.7982	10.0899	11.6247	11.5275	11.162	11.0496	11.1441	10.7873	10.8537	10.6697	9.7843	11.1545	11.3004	11.314	10.7334	10.1734	10.7475	10.6515	10.757	11.9616	11.7135	11.7821	12.0969	10.7793	11.218	11.1682	11.1242
EEA1_T1392	11.607	11.5782	11.8725	11.8639	11.8105	11.6358	11.6794	11.5543	11.6245	11.5142	10.8332	11.3694	11.1439	11.0913	11.0977	11.6113	11.4803	11.3282	11.2405	11.8899	11.0954	11.2842	11.327	11.093	11.7349	11.6105	11.5372	11.8295	11.6402	11.0992	10.6844	10.982	11.1321	11.4833	11.8337	11.4226	10.3775	10.3483	10.9083	11.2977	11.1067	11.3636	11.2557	11.3535	11.4835	10.9417	10.6698	10.7107	11.1606
EEA1_T431	10.8808	11.195	11.2591	11.1137	11.2027	11.3855	11.0795	10.9953	11.3161	10.9875	10.7563	11.2288	11.0397	10.9916	10.9693	11.044	11.2429	11.0427	10.8813	11.1143	11.0544	10.8313	10.6426	10.8089	11.6853	11.3475	11.3642	11.2744	11.1767	10.831	10.8205	11.1027	10.9382	11.2584	11.371	11.2123	10.5231	10.9584	11.0871	10.6845	11.5816	11.6475	11.8327	11.4822	11.5849	11.035	10.7807	11.0891	11.22
EGFR_S1070	11.5018	11.6899	11.7947	11.8017	11.8397	11.893	11.5286	11.5987	11.7515	11.4881	11.2355	11.3664	11.3437	11.699	11.6353	11.8716	11.9193	11.344	11.6005	11.333	11.6021	11.1687	11.3431	11.4987	11.7236	11.684	11.7644	11.7113	11.527	11.5631	10.5361	11.4386	11.2042	11.6142	11.7667	11.7752	10.3992	11.0553	11.0692	11.2615	11.9969	11.7597	11.6345	11.6234	11.4361	11.2603	11.01	10.7992	11.5536
EGFR_T693	10.9904	11.2653	11.0562	11.0301	11.0077	11.0726	10.9761	10.9292	11.1369	10.9936	11.0921	11.1915	11.1167	11.0308	10.8517	10.9106	11.3405	10.8601	10.9686	10.5177	10.5546	11.0019	10.7588	10.9154	11.484	11.5941	11.2278	10.9583	11.0477	10.8688	10.8799	10.6632	9.80406	11.3025	11.3352	10.9713	10.2202	9.96313	10.643	10.6024	10.6216	11.5585	11.7617	11.4865	11.677	11.2129	10.676	10.852	10.9358
EGFR_Y869	11.0348	11.052	11.2952	11.3012	11.4112	11.2307	10.9737	11.0952	11.0459	11.2192	11.0105	11.2843	11.3456	11.3981	11.0277	11.4599	11.379	11.4356	10.7045	11.1669	12.02	11.1366	10.9251	10.546	11.5192	11.4837	11.5224	11.2794	11.3265	11.0477	10.5303	10.9026	10.9728	11.4083	11.7071	11.3132	10.0494	10.2866	10.7628	11.1027	11.2454	11.3952	11.4361	11.5528	11.325	11.3581	10.9145	10.5277	11.4601
eNOS__S1176	10.2096	10.5704	10.6474	10.7463	10.6908	10.5185	10.9793	10.8049	10.7479	11.4391	11.4513	11.6415	10.956	11.0203	10.8235	11.0379	11.1418	11.7057	10.9016	10.7285	11.1943	11.4824	10.981	11.066	11.6923	11.4167	11.3004	11.439	11.5159	11.3936	11.0089	10.8592	11.0853	11.314	11.3614	11.7382	10.6192	10.652	10.8556	10.7542	11.2802	11.6834	11.2467	11.6586	11.8047	10.657	10.5961	10.6115	10.7257
EP300_S2366	10.3553	11.0279	10.9982	10.7521	10.7847	10.932	11.094	10.9394	10.875	11.2609	11.4972	11.0122	10.979	10.8361	10.9256	11.0709	10.9212	11.168	11.1733	10.3167	11.0912	11.0936	10.7744	11.0314	11.7046	11.5597	11.7113	11.6572	11.3468	11.428	11.0645	10.7553	10.7741	11.4694	11.4196	11.1823	10.5048	10.639	10.6534	10.6496	11.1336	11.2419	11.2831	11.4676	11.3127	10.57	10.7497	10.5164	10.708
ERK3_S189	10.7081	10.7057	10.5688	10.9989	11.0711	11.1784	10.6438	10.7015	10.7401	11.408	10.987	10.7289	10.5954	11.1159	10.8972	11.2776	11.6783	11.9825	11.2914	10.7116	11.0874	10.8468	10.7378	11.0203	11.7384	11.7229	11.4674	11.5376	10.7734	10.8143	10.5758	10.4987	11.1277	11.2334	11.1553	11.034	10.2091	10.2925	9.9088	10.5808	10.6708	10.4493	11.313	11.2563	11.1528	10.389	10.0308	9.96935	10.5721
FGFR1__Y653	12.2603	12.1845	12.136	12.0357	12.221	12.4235	12.3278	12.42	12.4971	11.5472	11.7422	11.9179	11.4256	11.6705	10.9114	11.1024	11.0985	10.8387	11.3758	11.3346	11.2054	10.9657	10.9646	10.8468	11.4081	10.9488	11.1254	12.0396	11.7994	11.7718	11.5036	11.2847	11.2294	11.1827	11.2946	11.2699	11.0351	10.8109	11.5301	11.1799	11.2185	10.6585	10.911	11.2271	11.7215	11.1177	11.1446	11.2562	11.6689
FGFR1__Y653	12.3496	12.2282	12.679	12.5552	12.4906	12.4839	12.3626	12.3137	12.4249	11.4593	10.7631	11.3288	11.2184	11.399	11.7662	11.7709	11.8492	11.8023	11.3607	11.2855	11.2848	11.8622	11.7998	11.3648	11.507	11.655	11.5757	10.9904	11.0845	11.3827	11.6252	11.6035	11.8874	11.4028	11.6909	11.6559	11.6057	11.4762	11.4952	11.4517	11.5896	11.9858	11.7687	11.7997	11.7837	11.9368	11.832	11.7884	11.4867
Flt3_Y591	13.9799	14.0643	13.9566	14.037	14.0599	13.9348	13.7849	13.8437	13.66	13.7965	13.6318	13.748	13.7669	13.7075	13.8618	13.7467	13.875	13.8373	14.1149	14.0554	14.0452	13.7134	13.7129	13.9189	13.6606	13.7393	13.7663	14.0227	13.7821	13.6285	13.6075	13.4826	13.288	13.7716	13.9297	13.3593	13.337	13.3465	13.3801	12.718	12.7114	12.9383	12.8931	12.9033	13.0128	12.9022	13.8525	13.8261	13.3984
Flt3_Y842	11.6772	11.8332	11.7866	11.7866	11.8025	11.9512	11.9823	11.8509	11.9792	11.5865	11.2749	11.0923	11.1326	10.7876	11.1227	11.2787	11.29	11.6822	11.1824	11.3223	11.264	11.2087	11.5128	11.5764	11.9252	11.9004	11.9455	11.9411	11.7169	11.6052	11.4318	11.2719	11.0193	11.6836	11.6619	11.4344	11.1578	11.4156	11.4765	11.4225	11.7997	11.8885	11.8947	12.1501	12.1313	11.1714	11.198	11.4817	11.5549
Fos__S362	10.638	10.8188	10.8358	11.0493	11.103	11.195	10.7863	10.9977	10.944	11.1235	11.1625	10.8478	10.6174	10.9305	10.9263	11.2779	11.5158	11.4795	10.4973	10.4035	10.8072	10.7923	10.844	10.8198	11.2238	11.5812	11.4817	10.6601	10.7525	10.4863	10.5468	10.6588	11.0786	11.2159	11.1985	11.0948	10.4522	10.3411	10.0366	11.1295	10.9054	10.7279	11.3741	11.6127	11.3218	9.41785	10.5935	10.2881	10.9269
Fos__T232	11.2181	11.2534	11.3447	11.6441	11.4362	11.4165	11.8324	11.6401	11.6608	11.5275	12.0688	12.0567	11.1963	11.5183	11.1728	11.2733	11.5378	12.1402	11.2587	11.5712	11.5864	11.3787	11.3311	11.1351	11.9742	11.5285	11.5468	11.8185	11.7096	11.8857	11.4791	11.2983	11.3928	11.635	11.8751	11.9415	10.9163	11.1676	11.7292	11.1907	12.1697	12.1573	11.5105	12.1586	12.3453	11.1336	11.1421	11.3134	11.2597
fyn_Y420	10.7876	10.9716	10.9055	11.2335	10.9754	11.1434	11.1914	11.1601	11.4986	11.1271	11.5358	11.505	10.6717	11.0998	10.9648	11.4823	11.6164	11.7954	10.838	10.5975	10.8034	10.7203	11.3415	11.431	11.2566	11.1766	11.4712	10.8658	10.9412	11.3798	10.357	11.1401	11.1289	11.2449	11.8544	11.7049	10.8346	11.1279	11.0949	11.2399	11.8307	11.8424	11.9966	12.1703	12.2086	10.7318	10.8268	10.3848	11.3885
fyn_Y531	11.0096	11.4094	11.4319	11.3234	11.5315	11.5965	11.639	11.1973	11.6431	11.5169	11.4895	11.421	11.269	10.9145	11.3938	11.3119	11.3195	11.5022	11.3086	10.9914	10.6758	11.6695	11.5989	11.8411	12.0269	11.8001	11.983	11.6372	11.8932	11.8363	11.7731	10.6136	11.3602	11.5933	11.4542	12.0276	10.803	11.1907	11.4004	11.2178	11.5712	12.0031	11.7644	12.0721	12.1084	11.2907	10.8302	11.3879	11.4486
GIT2_Y484	10.6149	10.8713	11.1364	11.1894	11.234	11.5753	10.9904	10.9588	11.1629	11.4284	11.3538	11.4199	10.8894	11.4441	11.3114	11.8137	11.9179	11.7107	11.3626	10.658	11.1523	11.3365	11.6914	11.7023	12.0081	11.9735	11.9653	11.1666	11.4369	11.6892	10.5926	10.8238	11.722	11.4415	11.8991	11.5665	10.5682	10.7768	10.3538	11.0921	11.2476	11.1264	11.8901	11.6706	12.1049	10.409	10.6881	10.7381	11.2729
GIT2_Y492	10.8654	11.2658	11.147	11.2594	11.2163	11.3982	11.5216	11.3642	10.8503	11.3601	11.7313	12.037	11.212	10.9565	11.0504	11.2363	10.9936	11.5372	11.3591	11.1748	11.0609	11.5793	11.1312	11.9077	12.0244	11.7365	11.117	11.7309	11.8244	11.6295	11.3568	11.0633	11.485	11.485	11.5507	12.324	10.911	11.3166	11.8739	11.2883	11.3787	12.2951	11.7138	12.1058	12.1983	11.2491	10.9151	11.302	11.407
GIT2_Y592	10.6876	10.944	10.8776	11.3174	11.2348	11.1536	11.1943	11.0203	11.3924	11.2136	10.957	11.5662	10.9518	11.173	10.9875	11.1844	11.7207	11.6568	10.9556	10.7097	10.8755	11.4987	11.4021	11.4837	12.1424	11.8698	11.0981	11.0282	10.9724	11.314	10.7156	10.8992	11.7913	11.3435	11.3949	11.6065	10.7715	11.1226	11.328	11.4517	11.6747	12.2579	12.0888	12.1926	12.296	10.6315	10.5974	10.4969	11.5096
gp130__S782	10.3799	10.2634	10.5989	10.7876	10.725	10.558	10.9781	11.1986	10.8769	11.6817	11.7765	11.8597	10.9931	11.2224	11.3883	11.1323	11.2165	11.7611	11.1919	10.9531	11.597	10.945	11.2901	10.8568	11.8177	11.4891	11.6221	11.7467	11.4012	11.7084	11.4424	11.4243	11.3739	11.9687	11.8456	12.0712	11.452	10.8203	11.6847	11.7597	11.9053	12.1234	12.1929	12.131	12.3771	10.991	10.942	11.1644	10.8999
gp130__Y767	10.6985	10.2579	10.3682	10.312	10.1215	10.7066	10.4659	10.4965	10.7149	11.2553	11.3511	11.3699	10.3192	10.3728	10.9087	11.3043	10.9337	11.379	10.8982	10.3987	10.4673	10.7963	10.8912	11.2349	10.8335	10.9399	10.6365	11.1222	10.8111	10.9288	10.5745	11.0665	10.7809	11.756	11.2794	11.3928	10.6724	10.5396	10.629	11.2098	11.1923	11.3472	11.769	11.6375	11.6412	10.5574	10.3905	10.23	10.2383
Grb10__S150	10.3214	10.4191	11.0346	10.6187	10.5981	11.2089	10.986	10.7242	11.0985	11.6275	11.7277	11.0732	10.7946	11.1683	10.9123	11.1071	11.3201	11.5436	10.8785	11.0069	10.8855	10.8917	10.9683	11.1578	11.6318	11.4763	11.7442	11.3481	11.8363	11.5601	11.293	11.207	10.9889	11.3439	11.8591	11.2367	10.9539	11.2022	11.2274	11.8027	11.9659	11.6489	11.8287	11.9662	11.6988	10.6954	10.8103	10.742	10.7739
Grb2_Y209	11.1085	12.1168	11.7211	11.2586	11.2199	11.6587	11.8999	12.1414	11.8081	11.8942	12.0553	11.7048	10.937	11.4394	10.9823	11.2136	11.4122	11.5868	11.7274	10.9938	11.1544	11.2898	11.3136	11.2241	11.5442	11.5083	11.7548	11.7752	11.4871	11.7739	11.2789	11.329	11.2009	11.748	12.0359	11.6674	11.4696	11.3241	11.5826	11.9208	12.1247	11.9357	12.3282	12.2023	11.8881	11.1336	11.2101	11.4966	11.4462
Grb2_Y37	12.3377	12.4046	12.6568	12.3827	12.4563	12.7129	12.1848	12.5142	12.4421	12.2318	11.8603	11.2075	11.1823	11.6141	11.4845	12.0116	12.0645	12.0969	11.56	10.8289	11.4801	11.6298	11.74	11.5728	11.6579	11.7043	12.0493	11.8134	11.4782	10.9371	11.3207	11.5499	11.5716	12.1319	12.1782	12.112	11.5018	11.1933	10.8776	11.6546	11.3613	11.3257	12.1516	12.0605	11.8324	11.1837	11.0386	10.3912	10.8806
Grb2_Y7	10.531	9.80029	10.9696	10.5284	10.7694	11.0957	10.9687	11.0915	11.195	11.8098	11.5433	11.733	10.8464	11.0897	10.805	11.1549	11.2136	11.1934	11.0784	11.1287	11.0338	10.8971	11.1239	10.9984	11.2054	11.4021	11.586	11.5873	11.3157	11.6372	11.1027	11.0897	11.1083	11.7446	11.612	11.5312	11.0566	10.8452	11.3026	11.6358	11.2647	11.5545	12.0233	11.8217	11.3662	10.8425	10.9934	11.5149	11.1572
HSP27_S78	13.8436	14.0994	14.1758	13.8318	14.0131	14.0556	13.6228	13.7048	13.8384	13.7489	13.492	13.3631	13.4621	13.5165	13.5855	13.6431	13.7622	13.958	13.8611	13.5548	13.6983	14.0589	14.1269	14.207	13.9472	14.0598	14.1874	13.718	13.5243	13.899	13.7153	13.5938	13.8049	13.7888	13.8025	14.0731	12.5121	12.4185	12.2086	12.7896	12.8551	12.7175	12.9765	12.8487	12.8835	13.2069	13.1739	12.9581	12.9816
HSP60_S70	10.6566	10.6181	11.1749	10.7917	10.764	11.2851	11.0023	11.0496	11.2058	11.8884	11.8118	11.8525	11.1297	11.3421	10.9379	11.3943	11.4025	11.7087	11.0728	11.1056	11.4881	11.5474	11.2383	11.3145	11.5224	11.6546	11.6956	11.7003	11.8882	11.9243	11.159	11.4289	11.1194	11.742	12.042	11.586	11.5742	11.7135	11.5675	12.0708	12.2322	11.9724	12.391	12.4847	11.9212	11.1999	11.191	11.477	11.4294
HSP70__Y525	10.8703	10.6741	10.9781	10.8469	11.0464	11.3041	10.9931	10.3615	11.0775	11.8093	11.4817	10.8342	10.751	11.0009	11.0833	11.5258	11.6778	11.8181	11.5436	10.4305	10.6124	11.323	11.5381	11.3777	11.6028	11.3136	11.8513	11.0189	10.8125	11.2379	11.0027	11.3685	11.2629	11.5113	11.8435	11.4234	11.1625	10.8481	10.7359	11.6301	11.8251	11.2016	12.2186	12.2076	12.1561	11.108	10.4835	10.3579	10.7194
IFNAR1__Y466	11.1331	11.3671	11.1884	11.1503	11.0162	11.149	11.0857	11.0669	11.2511	11.3787	11.4014	11.3571	11.5723	10.7761	11.2911	11.2889	11.6451	11.2981	11.5645	10.8909	10.8999	11.2986	11.0335	11.1125	11.7342	11.8094	11.6691	11.2678	11.2392	11.2535	11.192	11.1642	11.612	11.7662	11.477	11.6035	10.931	10.5904	11.2592	10.8922	10.9999	11.7831	12.0207	12.2702	11.7078	11.0451	11.5662	11.0641	11.5069
IFNGR1__S495	10.9138	11.1751	11.15	11.2089	11.3832	11.2955	10.8227	10.9375	10.9173	11.1799	10.8318	10.9379	10.9958	11.1428	10.9963	11.3617	11.5701	11.3677	10.7763	10.9027	10.3769	10.7042	10.9055	11.2374	11.6405	11.4511	11.5651	11.5452	10.6574	11.0818	10.6499	11.1867	11.0794	11.4129	11.6866	11.5176	9.88595	10.0856	10.7076	11.0141	10.9757	11.609	11.4126	11.5692	11.5448	10.7815	10.6998	10.2772	11.1374
IKK-alpha__S180	11.0617	11.38	11.5208	11.1953	11.3059	12.1089	11.2237	11.3062	11.284	11.3938	11.0568	11.2744	11.2446	11.1478	11.8628	10.9333	10.5124	10.7731	11.4294	11.1053	10.4715	10.412	10.4918	10.5918	10.6972	11.105	11.645	11.117	10.7798	11.094	11.7535	11.9591	11.6389	11.0387	10.8563	11.5601	10.4941	10.6902	11.0754	10.2313	11.2596	11.5465	11.0184	11.7001	11.7262	10.5703	10.7528	11.2241	10.8838
IKK-alpha__S180	11.445	11.5503	12.124	11.1467	11.4107	11.3882	11.2068	11.3043	11.9039	11.4729	10.906	11.1011	11.467	10.7589	11.2992	11.5932	11.8625	11.884	11.6569	11.4492	11.6885	11.7863	11.3755	11.5468	11.693	11.7162	12.1363	11.115	11.7535	11.6922	11.7471	11.3439	11.4163	11.6623	11.6913	11.9965	11.5271	11.7901	11.9274	11.8629	12.0615	11.4895	11.6546	11.6304	12.0557	11.4096	11.3365	11.6645	11.5599
IKK-alpha__S473	10.8051	10.8531	11.1298	11.0627	10.8717	11.1115	10.8211	10.9658	11.014	11.1868	10.9653	11.0295	10.7887	10.7099	10.9313	11.3842	11.44	11.3713	10.7195	10.8729	10.6362	10.9185	10.8346	11.1011	11.6604	11.1852	11.5166	11.2281	10.4007	10.8372	10.7069	11.1594	11.175	11.394	10.9885	11.4104	10.1858	10.8887	10.9617	11.002	11.5281	11.7664	11.4182	11.905	12.0866	11.1408	10.4942	10.6844	11.36
IKK-alpha__T23	10.8755	10.8687	11.1152	10.9507	10.9814	11.1907	10.9363	11.1336	11.5388	11.1699	10.7063	11.474	10.7092	10.9096	10.919	11.2932	10.9608	11.3743	11.2606	11.2883	10.8715	10.3907	11.373	10.9345	11.7625	11.7123	11.0951	10.9428	11.1138	11.5895	10.9254	11.229	10.1152	11.5618	11.3423	11.6619	10.3402	10.7838	10.7545	10.918	11.3254	11.6844	11.5789	11.3741	11.6526	10.6739	10.8456	11.1808	10.9673
IKK-beta__Y188	10.9034	10.7669	11.3064	11.0311	11.0481	11.3373	11.2073	11.055	11.2271	11.2625	11.1831	11.3399	11.0125	10.9503	11.0913	11.1709	11.3209	11.7689	10.9993	11.5253	11.6978	10.4844	11.5256	10.9671	11.694	11.6079	11.9543	11.0727	11.5503	11.24	11.3414	10.9409	10.8082	11.538	11.4673	11.7726	10.345	10.8335	10.2232	11.4437	11.2625	11.1111	11.5351	12.1497	11.9123	11.1217	11.1286	11.2456	11.0289
IKK-beta__Y199	13.4838	13.4157	13.4268	13.3368	13.2422	13.3079	13.2889	13.1681	13.3191	12.7714	12.3771	12.2822	12.6001	12.6078	12.6894	12.7949	12.739	13.0254	12.5073	12.8731	12.8552	12.3756	12.3482	12.452	12.8452	12.6572	12.4604	13.0698	12.833	12.5296	12.1412	12.2591	12.4092	12.9743	12.8428	13.0565	11.7179	11.9822	11.8164	12.0262	11.9973	12.0116	12.1841	12.2635	12.6161	12.9306	12.8249	12.7111	12.8631
IKK-gamma__S43	10.6536	11.1749	11.0191	10.8296	10.9157	11.0221	11.0257	11.026	11.0498	11.084	11.0262	11.5156	10.9286	10.7899	10.9251	11.3732	11.2814	11.4466	11.1146	10.7298	10.8878	10.8154	10.6124	10.3841	11.4859	11.3302	11.468	10.8717	10.716	10.7627	10.9877	10.5637	10.1076	11.4079	11.4812	11.5138	10.5734	10.4522	10.6483	11.173	11.2689	11.4829	11.1685	11.7901	11.7677	10.7326	10.8288	11.1009	10.9913
IL4R__Y713	11.8693	11.9642	12.4289	11.9736	12.0963	12.392	11.814	11.9041	12.1202	11.9063	12.1952	12.297	11.6462	11.4281	12.106	12.1092	12.2768	12.1808	12.0862	12.1433	11.7217	11.3828	12.1798	12.0403	12.306	12.4163	12.5597	12.2363	12.0036	12.2014	11.4546	11.4897	12.1642	12.1193	12.0925	12.5	10.8672	11.1474	11.1723	11.3853	11.1588	11.4338	11.1834	11.5542	11.6315	11.4218	11.1339	11.6311	11.3984
IL7R__Y449	12.8252	12.7387	12.8224	12.8539	12.821	12.9445	12.8314	12.8404	12.6657	11.8057	11.5921	12.0394	11.3636	11.3361	11.5495	11.983	11.5108	12.1145	11.9382	11.948	12.0961	10.7142	11.8309	11.7197	12.1858	12.1524	12.0636	11.9874	11.5147	11.8996	11.3477	11.7041	11.3957	12.2216	12.1206	12.2876	11.8815	11.3731	11.3495	11.9793	11.8483	10.9301	12.0949	12.1141	12.1914	12.0308	11.7381	12.3362	12.1581
IL-8R_B__S352	11.3392	11.3855	11.4697	11.4815	11.6218	11.6807	11.2819	11.5173	11.4692	11.2483	10.8206	10.6057	10.7195	11.0975	11.2336	11.8351	11.6817	11.8556	11.4189	11.4555	11.5391	10.935	11.5237	11.3926	11.6337	11.542	11.6814	11.1409	11.2613	11.2818	11.2123	11.0147	11.2547	11.6657	11.6321	11.8168	11.2534	11.0621	10.5078	11.8842	11.9623	11.3955	11.7011	11.7837	11.935	11.5686	11.3803	11.1233	11.9692
inos_S745	11.4665	11.5871	11.7111	11.7915	11.7106	11.788	11.877	11.7262	11.7762	11.3478	11.2234	11.4146	10.6074	11.0343	11.0262	11.286	11.362	11.7269	11.4581	11.6553	11.142	11.4189	11.2497	11.5006	12.0658	11.3743	11.8161	11.6679	11.5695	11.1449	10.982	10.9488	11.1561	11.5316	11.482	11.8197	11.2835	10.9884	10.849	11.7527	11.3234	11.2712	12.2126	12.1383	12.317	11.4973	11.5899	11.9709	11.8702
iNOS__Y151	11.3726	11.2856	11.4346	11.4644	11.7268	11.6145	11.291	11.3573	11.4927	11.3402	11.6571	10.3783	11.2435	11.7653	11.2569	11.8237	11.8857	12.0438	11.6263	10.6255	11.411	11.9786	11.1739	11.206	11.5539	11.7081	11.8561	11.2139	11.7875	10.8526	10.8847	11.0763	11.2633	11.6039	11.5963	11.8248	11.2741	11.018	10.8794	11.8031	11.6931	11.6067	11.7506	12.1491	12.0321	11.3561	11.2849	10.9325	11.9993
IRAK1_T100	10.8947	11.3292	11.4823	11.1756	11.2788	11.7778	11.4769	12.2439	11.9142	11.3445	10.9708	11.3087	10.7257	11.0804	11.0967	11.3716	11.1105	11.2741	11.5067	11.1209	11.0256	10.9617	10.6823	11.398	11.802	11.5516	11.5013	11.2302	11.2563	11.2131	10.8369	10.5229	11.2605	11.5117	11.2979	11.4626	10.6635	10.5863	10.651	11.0837	11.1654	11.4291	11.5592	11.8201	11.5709	10.9841	11.0622	11.437	11.2523
IRAK1_T209	12.4343	12.3906	12.5903	12.3743	12.3794	12.6581	12.3095	12.2988	12.5836	12.0575	11.9732	11.911	11.7879	11.7578	12.1503	12.1813	12.1471	12.555	12.7825	12.0695	11.9198	12.0412	11.8734	11.682	12.0716	12.1185	12.2766	12.0255	11.9071	12.2256	11.5274	11.6713	11.589	12.2061	12.4043	12.4264	11.2153	11.2835	11.344	11.4908	11.385	11.6988	11.3708	11.4785	11.5776	11.6605	11.244	11.5282	11.6408
IRAK1_T387	10.7867	11.0513	11.2866	11.1955	11.1097	11.3623	11.3869	11.2397	11.4978	11.3087	11.1368	11.0825	10.6177	11.0763	10.7559	11.2749	11.3535	11.1423	11.4294	11.3261	11.0529	11.259	11.2932	10.5835	11.6398	11.6018	11.4425	11.2054	11.7654	11.0877	11.1091	10.1955	10.2902	11.4533	11.4003	11.4499	10.7894	10.9195	11.1333	11.6931	11.4291	11.7894	12.0035	12.1237	12.1829	11.204	11.2002	11.4291	11.5083
IRAK4_T208	12.2953	12.1729	12.5161	12.2756	12.3491	12.3549	12.2961	12.1689	12.5313	12.6683	12.5554	12.4784	12.4366	12.6001	12.7977	12.8607	12.8677	12.5622	12.4214	12.3629	12.6131	12.5164	12.3681	12.5519	12.6158	12.6192	12.8628	12.7844	12.709	12.7167	12.5167	12.3279	12.5138	12.698	12.5397	12.6176	11.8613	11.8184	12.0321	11.9264	11.6984	11.9399	12.187	11.9603	12.1807	12.4267	12.2493	12.1464	12.4118
IRAK4_T345	10.3137	10.6019	10.8527	10.6711	10.6065	11.037	11.0649	10.9268	10.8545	11.1849	10.9352	11.118	10.3085	10.503	11.0074	11.0026	10.8676	11.7687	11.2029	10.7016	11.2556	10.6784	11.058	10.9554	11.2306	11.5198	11.3233	12.8459	10.9594	11.3735	10.6862	11.0027	10.8966	11.1441	11.5784	11.3095	10.1328	10.0785	10.083	10.9839	10.295	10.616	11.456	11.2932	11.5782	10.438	10.6503	10.9829	10.7871
IRF-3__S385	11.2402	11.1767	11.4234	11.324	11.5096	11.8263	11.2547	11.2757	11.2604	11.4185	10.8736	10.7798	10.5965	10.9943	11.1491	11.8317	11.7659	11.8243	10.3907	11.1357	10.9987	11.4205	11.4116	11.5561	9.74316	11.6711	11.4345	11.5895	11.493	11.4251	10.9709	11.0826	11.4411	11.51	11.569	11.552	11.3965	10.5434	10.3427	11.845	11.5012	11.9287	12.1132	11.9527	12.0308	10.8273	11.1729	11.1327	11.8247
IRF-3__S396	10.7	10.8439	10.1781	11.0446	11.1255	11.1439	11.1731	10.8464	10.8876	11.0761	10.8509	10.587	10.4918	10.2936	11.0977	10.9089	10.7819	11.3187	10.939	10.596	11.3869	10.666	10.5647	11.2855	11.4202	11.0303	11.4792	10.8412	10.8788	11.1936	10.3576	10.2842	10.7985	10.8205	11.1114	11.2098	10.3131	10.2988	10.0105	11.1167	11.3414	10.9827	11.4902	11.7212	11.4616	10.2315	10.7348	10.8319	10.8248
IRF-3__S402	11.2521	11.1263	11.313	11.262	11.1731	11.6778	11.1551	11.1622	11.3903	11.2905	11.2003	10.6286	10.6185	10.8024	11.0789	11.7684	11.5528	11.7182	11.2755	11.5304	11.1843	11.3154	10.892	11.4575	9.73792	11.4952	11.4795	11.6376	11.3982	10.8629	10.5666	11.0019	10.9458	11.5371	11.2188	11.3714	11.0692	11.2705	10.5814	11.5311	11.4985	11.3515	11.9099	12.0285	11.6586	10.5585	10.8993	10.7725	11.7247
IRF-7__S471	11.2986	11.4703	11.6347	11.5098	11.568	11.7284	11.7493	11.8757	11.8148	11.3612	11.2146	11.3735	10.7791	10.8896	11.2456	11.2671	11.0425	11.5069	11.4269	11.4434	11.1472	10.7882	11.0291	11.3932	11.633	11.786	11.7509	11.1126	11.3769	11.5079	10.961	11.4969	11.4154	11.4875	11.7645	11.8473	11.3823	10.8464	10.8195	12.0275	11.4209	11.5358	12.323	12.2173	12.4445	11.3941	11.7287	12.1296	11.8307
IRS-1_S312	11.4041	11.1427	11.2643	11.2076	11.4115	11.5535	11.122	11.1989	11.3355	11.4563	10.9454	10.7531	10.7254	11.1544	11.416	11.6839	11.8417	12.0248	11.3528	11.4151	10.9758	11.0253	11.5118	11.5227	11.5022	11.73	11.6614	11.2143	11.4318	11.4163	10.8552	11.1642	11.0826	11.5087	11.5767	11.6811	11.327	11.3078	10.6446	11.7269	11.9096	11.6214	12.2008	12.0402	12.2391	11.2315	11.4175	10.9361	12.0711
IRS-1_S616	10.6761	10.5895	10.8729	10.7343	10.7388	11.0373	10.9107	10.7479	11.0203	11.7547	11.6939	11.7962	11.0807	11.1058	10.8908	11.3776	11.3285	11.4812	11.2929	10.8407	10.5699	11.0071	11.2297	11.1062	11.5067	11.4504	11.5311	11.7028	11.818	11.2017	10.9382	11.233	11.5899	11.7109	11.9595	11.4842	11.3669	11.5736	10.6276	11.7142	11.9727	11.6572	11.904	12.0495	11.8067	10.8876	11.0457	11.1935	10.9931
JAK1_Y1035	11.2638	11.089	11.0488	11.3323	11.5058	11.3771	11.505	11.2176	11.346	11.7132	11.4588	10.7906	10.9828	10.9513	10.9683	11.5319	11.8586	11.8492	11.1821	10.8485	10.9493	11.2923	11.4107	11.5051	11.7081	11.6601	11.7895	10.7048	11.0771	11.0527	10.8747	11.444	11.5716	11.6099	11.9101	11.4973	11.1809	11.278	11.1279	11.769	12.0502	11.6911	12.3765	12.4008	12.3276	11.1676	10.8847	10.0363	10.9316
JAK1_Y220	11.9605	12.3698	12.0091	12.1805	12.0857	12.2865	12.219	12.5007	12.4379	12.2952	12.4764	12.6154	11.787	12.0281	12.3479	11.251	11.7447	11.8506	11.5687	12.1564	11.91	10.6136	11.2948	12.0003	10.9952	11.7197	11.7779	11.9853	12.3676	12.1424	13.3017	11.7505	12.5886	11.0716	11.7237	12.0683	11.3332	11.6988	11.6197	10.7847	11.4417	11.8251	11.5271	11.8124	11.9488	11.2565	12.0084	12.2678	11.1587
JAK1_Y220	12.242	12.4479	12.6547	12.5058	12.875	12.3837	12.4003	12.3387	12.4447	10.9698	11.293	12.2504	11.5807	11.9179	12.1044	11.2588	12.1317	12.1779	11.0996	11.2143	12.0856	11.655	11.9924	12.1891	11.7377	11.6008	12.383	11.1341	11.7049	11.9403	11.5678	11.9117	12.3726	11.7267	11.9945	12.1862	11.0958	11.7249	12.076	11.8034	12.2739	12.0811	11.4593	11.8852	12.0298	11.381	11.7891	12.5307	11.3244
Jak1__Y1034/5	10.8393	10.9521	10.7849	10.8216	11.1394	11.1874	11.086	10.9677	11.1825	11.7595	10.8615	11.0586	11.1717	10.8918	11.1107	11.6049	11.6409	11.9154	11.2149	10.5689	10.725	11.4702	10.9961	11.3847	11.7876	11.8267	11.7133	10.7599	10.8862	11.1242	10.9912	10.9632	11.3198	11.558	11.1771	11.3556	10.9251	10.8718	10.8805	11.5705	11.2615	11.6355	12.3514	11.9435	12.1278	10.9799	10.332	10.4914	10.9151
JAK2_Y119	12.5821	12.6207	12.7884	12.6896	12.7878	12.8047	12.7733	12.8652	12.8152	12.7236	12.8253	12.7474	12.3584	12.5789	12.6042	12.5876	12.7829	12.8835	12.3057	12.5049	12.6323	12.841	12.8412	12.7162	12.6242	12.6829	12.8008	12.8241	12.8728	12.984	12.6436	12.6114	12.758	12.7097	12.7707	12.8289	12.5977	12.7538	12.3845	12.4387	12.624	12.6784	13.0674	13.0616	12.9911	12.5225	12.6826	12.6379	12.7103
JAK2_Y813	12.4426	12.3996	12.5938	12.7226	13.0821	13.0216	12.7134	12.7077	12.6896	12.3654	12.1836	12.2349	12.3109	11.9366	12.0438	11.4045	11.6493	11.3604	11.7239	11.2306	11.9192	11.7657	12.7705	11.7879	11.6053	11.4824	11.6846	12.1654	12.2299	12.3756	12.1962	12.4843	11.7484	11.1565	12.1533	11.7463	11.2476	12.0608	11.7266	11.7694	11.8374	11.5455	11.5809	11.976	12.2173	11.478	11.6097	11.8655	12.3718
JAK2_Y813	12.9641	12.9453	13.1105	12.8162	12.7583	12.5843	13.0129	12.9073	12.9194	11.477	11.8804	11.9396	11.552	11.5899	11.9366	12.1889	12.4502	12.6508	12.263	11.9974	12.0449	11.8084	11.7355	11.8152	12.306	12.3981	12.4259	11.394	11.5202	11.8865	11.527	12.2853	12.1104	12.402	12.2481	12.2567	11.9472	11.849	11.9878	12.1367	12.0843	11.957	12.5994	12.4413	12.4599	12.0859	11.9849	11.8827	11.3908
Jak2__Y1007	11.1792	11.3072	11.0555	11.3434	11.6805	11.2482	11.4155	11.5551	11.3829	11.7244	11.7664	11.4157	10.9675	11.1483	11.2056	11.6939	11.7004	11.9217	10.6639	10.9781	10.6304	11.3311	11.3683	11.5125	11.7117	11.066	11.438	11.2147	11.6875	11.4377	10.7927	11.371	10.6728	11.5571	11.7458	11.7279	11.1553	11.612	11.3942	11.8739	11.8301	12.1007	12.3381	12.2917	12.5257	11.2865	11.1177	10.8612	11.3257
Jak2__Y221	12.8254	12.9278	13.1458	12.9105	13.0881	13.2438	12.8097	12.8364	12.9421	13.1205	13.1972	13.2982	12.8046	12.779	13.0529	12.8375	12.8858	13.1309	13.1013	13.2821	13.2682	13.0887	12.997	12.9933	13.0234	13.062	12.8599	13.3368	12.9161	13.2681	12.6831	13.1	12.9826	13.0383	12.9773	13.3576	12.3928	12.3121	12.7708	12.427	12.5087	12.6768	12.4715	12.3916	12.4284	13.1841	13.2917	13.0644	12.7135
JNK1_T183	13.2363	13.147	13.0978	13.4928	13.4114	13.3104	13.4169	13.3935	13.3457	13.6537	13.7669	13.7515	13.597	13.5777	13.4996	13.7422	13.6454	13.7012	13.6765	13.8819	13.5058	13.7609	13.6224	13.7239	13.568	13.3678	13.6865	13.451	13.7105	13.4469	13.377	13.5178	13.2827	13.4928	13.5464	13.4808	13.2379	13.3658	13.328	13.1166	13.1635	13.0478	13.0467	13.0402	13.0323	13.652	13.7387	13.4886	13.4418
JNK2_T183	13.1947	13.3119	13.3996	13.4101	13.4027	13.4289	13.1775	13.2944	13.1323	13.6887	13.6895	13.6177	13.628	13.6525	13.6466	13.5933	13.6568	13.6198	13.7031	13.585	13.6228	13.6368	13.6259	13.6659	13.4636	13.5249	13.6009	13.6322	13.7446	13.546	13.26	13.3204	13.1956	13.4517	13.4384	13.3221	13.0442	13.063	12.9503	12.8742	12.7945	12.6495	12.8679	12.839	12.7329	13.5214	13.4786	13.55	13.4875
Jun__S243	10.8106	10.4955	11.1897	11.123	10.9564	11.1323	11.4197	11.5901	11.1503	12.0224	12.2419	11.9969	11.4053	11.4499	11.2131	11.4303	11.467	11.8948	11.0206	10.9536	10.7974	11.4034	11.3295	11.3654	11.7879	11.2488	11.6195	11.6879	11.7365	11.7926	11.1489	11.7169	11.4205	11.061	11.9899	11.9882	10.9157	11.0241	11.8324	11.3423	12.0382	12.1093	12.0689	12.2226	12.1573	11.1487	11.1099	11.3254	11.1654
Jun__S63	10.4118	10.5459	10.7222	10.7191	10.6836	11.0562	10.6631	10.9358	11.0562	11.6973	11.7742	11.5039	10.8361	10.931	11.2019	11.5965	11.603	11.8981	10.7277	10.9103	10.5694	11.0719	11.3572	11.3917	11.7062	11.0521	11.5478	11.0629	11.2909	11.1134	10.8438	11.6836	11.3668	11.2958	11.6726	11.6129	11.018	11.4258	11.0853	11.215	11.7169	11.8237	11.9763	12.2186	12.1374	10.7899	10.6392	10.58	11.2053
Jun__S73	10.3335	10.4961	10.733	10.5023	10.6425	10.871	10.9064	10.7559	10.775	11.8359	11.6205	11.8093	10.9456	10.98	10.7482	10.9148	11.1086	11.8093	11.6221	10.5731	11.0182	11.0624	10.8802	11.4234	11.6176	11.5166	11.2886	11.3186	11.7424	11.6342	10.8828	10.8651	11.3991	10.6844	11.3227	11.7667	10.7667	10.7147	10.6986	11.1904	11.2644	11.5766	11.6174	11.5105	11.8001	10.8999	11.1077	11.0881	10.6408
K8_S74	10.875	10.4703	11.2017	11.0885	11.1533	11.3423	11.2454	10.8126	11.0324	11.8306	11.992	11.8882	11.4787	11.5028	11.1449	11.3672	11.4538	11.5692	11.7946	11.2048	11.391	11.2867	11.1953	11.2836	12.0056	11.702	11.9039	11.793	11.9243	11.8768	11.0617	11.7594	11.5066	11.2326	12.112	11.5869	11.6321	12.1176	11.9099	11.7847	12.3925	12.2527	12.3426	12.6511	12.2552	11.4337	11.6381	11.8473	11.3306
K8_Y267	11.7208	11.7869	11.9386	12.0307	11.3988	12.0417	11.8884	12.0458	11.951	11.9113	12.2758	11.4942	11.5913	11.6337	11.8437	11.9434	12.0497	12.2069	11.7529	11.7654	12.3142	11.6137	11.802	11.8896	12.2396	11.8813	12.2503	11.8983	12.1978	11.3203	11.1509	11.8282	11.5125	11.9524	12.265	12.1063	11.6629	11.9307	11.4427	11.5812	11.9672	11.4331	12.1144	12.3363	12.0953	11.9607	11.9414	10.9051	11.8867
Keap1_S293/5	12.7493	12.5417	12.6599	12.9065	13.0057	12.6723	12.9666	12.4419	12.8326	13.0216	13.1582	13.1601	12.6903	12.6643	12.6531	12.8194	12.8554	12.9432	12.9859	13.1401	13.1466	12.9528	12.8281	12.9378	12.909	12.9866	11.903	12.9999	13.0222	13.1869	12.3764	12.7359	12.8494	12.5141	12.9619	13.046	12.3585	12.4512	12.6123	12.1659	12.5263	12.6667	12.2026	12.4465	12.5365	12.9139	13.0114	13.0148	12.7894
Keap1_Y141	10.7757	10.7341	10.8867	11.0995	10.9437	11.0857	10.9655	10.9112	11.0515	11.5531	11.7241	11.7288	11.031	10.9923	11.2984	11.6367	11.9234	11.9486	11.022	10.7879	11.3664	11.2374	11.4981	11.6186	12.0788	11.8654	11.4374	11.3618	11.4563	11.379	10.7055	10.8851	11.5427	11.6568	12.0425	11.762	11.2909	11.383	11.4196	11.4902	11.9307	11.9057	12.0135	12.2662	12.4052	10.2778	11.3134	10.7944	11.3607
Kit__Y568/70	12.3115	12.4575	12.329	12.4915	12.5763	12.5272	12.6652	12.5921	11.4144	12.302	12.151	12.6623	11.8686	11.6325	12.0243	11.9664	11.989	12.3036	12.0602	11.9185	12.3523	11.6314	12.3066	12.1332	12.2096	12.269	11.8261	12.3885	12.1778	12.5543	11.8447	12.2634	12.4475	11.6986	12.1493	12.5731	11.9718	11.8224	11.7567	11.9875	12.1611	12.6153	12.4238	12.4314	12.4881	12.3446	12.0181	12.5285	12.2693
Kit__Y721	11.1784	11.2183	11.0373	11.3723	11.4711	11.3874	11.2402	11.2199	11.4428	11.5614	11.2	11.7269	11.0565	11.172	11.3014	11.668	11.9412	12.1999	11.1493	11.4037	11.1312	11.2011	11.432	11.8078	11.8081	11.993	11.431	11.376	11.1811	11.6044	10.4306	11.0834	11.8371	11.7514	11.507	11.7714	11.3482	11.1211	11.3463	11.5605	11.6104	12.1192	11.9567	11.675	12.2412	10.3403	10.7961	10.8356	11.3931
Kit__Y936	11.873	11.3644	11.8818	12.1174	12.1618	12.1782	12.1383	12.0521	10.9399	12.1962	12.643	12.5945	12.1805	12.1315	12.2043	12.1227	12.4043	12.7329	12.4416	11.9486	12.1262	12.0596	12.0843	12.2225	12.241	12.2452	12.3424	12.6696	12.5714	12.9403	12.0716	12.1031	12.0798	12.0392	12.3008	12.5728	10.8257	11.207	11.3045	11.2441	11.8184	12.2415	11.7122	12.0544	12.2462	11.0804	11.3059	11.4353	11.2952
Lck_Y192	10.9807	10.8568	11.4847	11.375	11.203	11.6576	11.2235	11.0637	11.5825	11.3544	11.606	11.5039	10.7401	10.894	11.3317	11.6903	11.8123	11.9765	11.2186	10.7479	10.5855	11.3352	11.5045	11.5372	11.6865	11.8315	11.533	11.2646	11.6342	11.6427	10.09	11.0185	11.029	11.5227	11.8582	11.9419	11.4437	11.5609	11.5719	11.8782	12.138	12.3585	12.2459	12.4284	12.5991	11.2094	11.71	10.586	11.7961
Lck_Y394	11.0045	11.0373	11.2017	11.1419	11.0365	11.4022	11.4165	11.3347	11.5436	11.1022	11.0952	11.3874	10.6459	10.4356	10.7913	11.2333	11.1105	11.3748	11.5892	11.1128	11.283	10.8476	10.931	10.8788	11.4955	11.0335	11.568	10.897	11.1405	11.2029	10.8238	10.7362	10.4722	11.862	12.1031	11.4914	10.962	10.8175	11.1736	11.5155	11.4905	11.666	11.8487	12.0324	12.0168	11.1124	11.1227	11.7401	11.3682
LDLRAP1_S186	11.5471	11.5511	11.5535	11.4088	11.5337	11.7598	11.5449	11.5431	11.5425	11.5222	11.6493	11.3707	10.8935	10.8957	11.4163	11.5943	11.5039	11.3361	11.6859	11.0666	11.2939	11.2294	12.121	11.4638	11.6356	11.6037	11.6762	11.6879	11.6274	11.3527	10.8003	10.9655	11.4104	11.4217	11.6913	11.541	11.5535	11.6127	11.7175	11.8214	11.8746	12.1361	12.248	12.3468	12.4199	11.8383	11.9171	11.4152	12.1255
LIMK1_T508	14.32	14.1504	14.0441	14.3281	14.2041	13.9979	13.9813	13.8774	13.8506	13.8184	14.049	14.003	13.8099	13.7244	13.8873	13.8084	13.9368	14.0064	13.8874	14.0784	14.1946	13.8097	13.9789	14.0043	13.6214	13.9979	14.0316	14.0084	13.992	14.103	13.7769	13.665	13.4982	13.9589	13.9815	14.0712	13.1677	13.3936	13.0183	13.1654	13.2028	13.1427	12.9006	13.0824	13.1481	13.8101	13.8937	13.8992	13.7751
LSD1_S131	13.1652	12.9324	12.9362	13.2216	13.0267	13.0028	12.8402	12.8993	12.9544	12.2375	11.7726	11.9146	11.6758	11.9868	12.3632	12.4025	12.2331	12.319	12.239	12.2105	11.3161	11.8705	11.8049	12.1988	12.485	12.1582	12.3276	12.8174	12.4256	12.2829	11.7624	11.5312	11.9816	12.3417	12.2771	12.5518	12.067	11.4325	11.237	12.0291	11.9023	12.5474	12.3072	12.2357	12.1605	12.6265	12.1404	12.0479	12.4927
Lyn_Y396	11.9198	12.1785	11.3234	12.0064	12.0834	12.1168	12.1729	12.8488	12.0456	11.7177	11.4001	11.7998	11.6384	11.3217	11.8157	11.6867	11.3998	11.8079	11.9331	11.5555	11.5687	11.417	10.8333	11.3264	11.8855	11.8488	11.9827	11.4289	11.5831	11.9269	11.1393	11.0434	11.6291	11.7977	11.6636	11.6218	11.0062	11.1424	10.9007	11.4972	11.8081	11.5565	12.1081	12.3511	12.2217	11.9171	11.7514	12.0227	11.8044
Lyn__Y507	11.1389	11.3705	11.5157	11.3242	11.3895	11.5696	11.642	11.5567	11.8453	11.2989	11.0614	11.3462	11.4303	10.6144	10.9725	11.4629	11.2857	11.5949	11.3898	11.1529	11.3305	10.8067	11.1968	10.7752	11.6495	11.3383	11.6195	11.196	11.5482	10.7546	11.0255	10.8187	10.6493	11.5185	12.1722	11.4091	11.0915	11.0483	11.3286	11.144	11.5729	11.8347	12.0789	12.3381	12.3405	10.973	11.5909	11.7431	11.715
M6PR_S267	11.1386	12.6723	12.6609	12.6306	12.6447	12.6071	12.6773	12.8523	12.6388	11.8675	11.9453	11.6917	11.7305	11.2714	11.637	12.0774	12.0513	11.7689	11.3626	11.8232	12.4253	11.4958	11.586	11.5892	11.9309	11.9007	12.0627	11.929	12.239	12.1214	11.1373	11.5469	11.8405	11.7118	12.0532	12.097	11.5642	11.7128	11.6576	11.9073	11.8636	11.992	12.1269	12.1488	12.2807	12.0727	12.0081	11.6906	12.2468
Malt1_S135	11.121	11.0221	11.1601	11.5541	11.4054	11.3402	11.2222	11.051	11.1637	11.5233	11.3814	10.455	11.199	11.2518	11.2099	11.8647	11.822	12.0308	11.8241	11.5311	11.2368	11.3289	11.432	11.3011	11.7792	11.693	11.8485	11.6001	11.5418	10.8021	10.6277	11.2306	10.9093	11.6423	11.5537	11.8911	10.9441	10.3805	10.8058	11.8868	11.6603	11.8782	12.3075	12.1605	12.175	11.6926	11.3581	10.8097	12.1252
MAPK14_T179	12.7638	12.4647	12.4531	12.8264	12.6445	12.8198	12.8194	12.4872	12.5252	12.5879	12.3048	12.1655	12.3964	11.876	12.6115	12.3791	11.845	11.7862	12.8848	12.177	12.7323	12.5968	11.6853	11.4654	12.3224	11.9883	11.8957	12.5493	12.5763	12.3634	12.6294	12.1408	12.5922	11.8358	11.9172	11.9903	11.8064	11.8785	11.8805	11.5532	11.2092	12.2335	11.9426	11.9852	11.8739	12.703	12.2379	12.0569	12.5727
MAPK14_T179	12.7682	12.5974	12.9049	12.8274	12.3633	12.3295	12.8935	12.4235	12.8902	12.6269	12.2225	12.6565	12.7909	12.5489	12.1834	12.835	12.5641	12.7257	12.4617	12.1846	11.9594	12.5976	12.3543	12.4517	12.734	12.3704	12.7124	12.4118	12.0065	12.7775	12.7488	12.6973	12.3505	12.7287	12.4891	12.8078	11.9963	12.0015	12.1386	12.1769	12.4328	12.3336	12.2217	12.281	12.4179	12.7022	12.2941	12.6099	12.4512
MAPK14_Y322	11.5815	11.9089	11.2937	12.2382	11.8498	12.3278	11.5441	12.2813	11.5007	11.7402	11.2582	11.6423	11.0287	11.6097	11.4812	11.2773	10.9491	11.2075	11.8241	11.7828	12.0596	11.694	11.3026	11.4619	11.2075	11.5115	11.5291	11.4702	11.274	11.9474	11.123	11.8265	11.5282	11.2514	10.9724	11.1186	10.9004	10.9875	11.0999	10.8161	11.2022	10.5569	11.0974	11.7085	11.3955	11.7871	11.2257	11.4545	11.3803
MAPK14_Y322	12.1964	11.9025	12.2322	11.6304	12.3616	11.4775	12.2754	11.9944	12.3736	10.838	11.4585	11.56	11.6384	11.4295	11.4433	11.1665	11.1446	11.6392	11.0332	11.3758	11.454	11.8469	11.8369	11.586	11.9014	11.9653	11.6008	11.376	11.6517	11.436	11.5699	11.4791	11.6708	11.742	11.7233	11.8958	11.2544	11.8397	11.3224	12.1992	11.8891	12.1898	11.8227	11.7205	11.9953	11.6829	11.9167	12.056	11.7718
MAPKAPK5_T182	13.0022	12.8722	12.9947	13.0552	13.0358	13.0906	12.9075	12.9498	12.9438	12.5374	12.2975	12.4161	12.2643	12.3399	12.5217	12.6936	12.6005	12.7307	12.6544	12.2817	13.1442	12.509	12.0985	12.181	12.6336	12.4231	12.5992	12.7	12.5834	12.8387	11.9541	11.8227	12.3455	12.8591	12.6075	12.9669	11.5355	11.6422	12.0021	11.9639	11.8007	12.1224	12.1659	12.0978	11.8633	12.4561	12.3536	12.4912	12.5495
MAVS_S233/4	11.4753	12.0811	12.2628	11.4258	11.6296	12.2135	11.3465	11.7866	12.1207	11.3217	12.1179	12.1571	11.3182	11.735	11.4502	11.7218	11.7065	12.1608	11.6875	12.2165	12.0515	10.0868	12.1613	12.4281	11.7699	12.3166	12.3899	11.4689	12.2786	12.0663	11.2897	12.0688	12.1541	11.7177	12.2903	12.3907	11.3335	11.6358	11.4709	11.4477	11.9245	11.2851	12.244	12.3747	12.2011	11.4152	12.5981	12.325	11.7991
MDM2_S166	11.8228	11.7813	11.8522	11.9552	12.0352	12.1271	11.407	11.8027	11.9145	11.4981	11.3133	10.9239	11.3157	11.4292	11.4427	11.7767	11.8134	11.9412	11.0521	11.6994	11.2879	11.2535	11.2727	11.5899	11.8631	11.7509	11.7651	11.664	11.5588	11.477	10.9112	11.3198	11.2025	11.7096	11.5631	11.9197	10.3983	10.4642	10.794	11.8187	11.8211	11.8264	12.2978	12.2905	12.0898	11.6598	11.6792	11.5236	12.149
MDM2_S186/8	10.875	11.1082	11.1434	10.897	10.9074	11.1846	11.0235	10.961	11.5372	11.1308	11.0833	11.1958	10.7204	10.7665	11.0655	11.3054	11.1934	11.1699	11.3453	10.5165	11.1179	9.65814	11.0139	11.0568	11.5835	11.559	11.6395	11.2029	11.2905	10.8354	10.7229	10.3898	10.8988	11.5601	11.3652	11.5878	10.1359	9.83589	10.0219	10.6582	10.5091	11.5091	11.7339	11.4812	11.2971	10.6068	10.6927	11.1333	10.9479
Mek1_S217	11.0925	11.5651	11.5613	10.9342	10.8645	11.2874	11.2469	11.4508	11.6824	11.1931	11.3065	11.2692	11.2784	10.8865	10.5937	11.0183	11.1915	10.8901	11.1632	11.7088	11.0273	10.7168	11.2525	11.4361	10.9993	11.5706	11.1435	11.2551	11.3698	11.9536	11.5614	11.0504	11.6112	11.3498	10.7581	10.4034	10.7751	11.2731	11.4321	10.4016	10.5103	11.1352	11.744	11.7984	11.9205	11.8131	11.5793	11.7818	11.2417
Mek1_S217	11.1853	11.3046	11.399	11.6048	11.5541	11.5882	10.7958	11.0091	11.1662	11.0176	11.0794	10.832	11.6152	11.3814	11.5011	11.6671	11.3853	11.7389	10.9496	11.3974	11.1742	11.7403	11.7635	11.852	11.6917	11.5696	11.6247	10.9299	10.8895	10.4193	11.6146	11.6589	11.397	11.6495	11.6423	11.6794	11.5168	11.5472	11.8147	12.0018	12.0087	12.2239	11.9835	11.9933	12.0618	11.7431	11.5636	11.7831	12.5152
MEK1__S297	12.2385	11.6651	12.2569	12.2102	12.2784	12.3638	12.3834	12.6775	12.4844	11.208	11.1538	11.6577	11.0203	10.9055	11.3309	11.5634	11.2572	11.0933	11.8049	11.4702	11.5548	10.329	10.9819	11.0784	11.8635	11.72	11.6488	11.3598	11.5401	11.5325	11.2359	10.4062	10.9774	11.8125	11.6453	11.5172	10.805	11.0865	11.4037	11.238	11.7246	11.9192	12.0779	12.2524	12.0119	11.7016	11.5556	11.2603	11.7046
MEK1__T385	10.9176	11.2009	11.2537	11.1429	11.0557	11.3072	10.8161	11.1853	11.0469	11.0468	10.8036	11.0838	11.1886	10.884	11.0542	11.5561	11.7045	11.3514	9.86688	10.6862	11.2241	10.8596	11.0799	11.2281	11.5227	11.5234	11.5401	11.2748	11.0278	11.1827	10.8596	10.8684	10.8504	11.4373	11.5049	11.5512	10.1465	11.2406	11.1008	11.3925	11.6084	11.7242	11.6073	11.6425	11.4905	10.9169	10.772	10.5518	11.7026
Mek2_s226	10.9454	11.7294	11.4711	11.2191	11.2622	11.425	11.1518	11.097	11.3892	10.8142	10.8478	11.3092	11.1781	11.4629	11.216	10.9165	10.9234	11.2429	10.8906	11.1023	11.1757	10.3368	11.2718	11.6753	11.3642	10.9565	11.6611	11.1166	11.3865	11.351	11.6282	11.3265	11.3198	11.2523	10.701	11.2798	10.9233	11.1164	11.166	10.9112	11.3456	11.1424	11.5866	11.4842	11.8802	11.3971	11.383	11.7434	11.4439
Mek2_s226	11.3263	11.4745	11.3837	11.412	11.485	11.3046	11.1417	11.0378	11.3049	11.2598	11.1878	11.3035	11.4886	10.9628	11.1953	11.6529	11.6404	11.4958	11.0479	11.4517	11.4056	11.7336	11.6617	11.8181	11.6782	11.5999	11.6205	11.1726	11.1011	11.3518	11.5992	11.1489	11.6069	11.3869	11.3739	11.4622	11.975	11.9076	11.8357	11.7396	11.842	11.8722	11.8765	11.6683	11.6934	11.9882	11.9499	12.1372	12.5799
Met__Y1003	11.8871	11.9852	12.0996	12.0898	12.0398	12.0365	11.9621	11.7329	12.1485	11.3163	11.4549	11.2752	11.01	11.0402	11.1709	11.7391	11.5017	11.8034	11.0707	11.1812	11.0476	10.6099	11.2967	11.8277	11.7162	11.5918	11.4371	11.81	11.2641	11.7203	11.1783	11.3339	11.4774	11.5703	11.5091	11.6282	11.4305	11.3712	11.675	12.1215	12.0142	12.1494	11.9521	11.8211	11.9567	11.5893	11.3705	11.4317	12.0801
Met__Y1234	12.8326	12.6386	12.6599	12.6869	12.6438	12.6639	12.6179	12.7716	12.5994	12.2427	12.2388	12.2525	11.6058	11.487	11.9209	11.6286	11.7355	11.8865	12.5054	12.0543	12.7569	12.4903	11.8203	11.9987	12.2	12.2952	12.3247	12.4353	12.4865	12.1878	11.81	11.9369	11.9327	12.1906	12.4601	12.0519	11.3456	11.6951	12.2029	11.4414	11.7767	12.0223	11.8174	12.0126	11.9675	12.2986	12.322	12.4407	12.2913
MK2_Y132	12.0837	12.1192	11.9589	12.227	12.3331	12.1709	12.2237	12.3154	12.1179	11.5623	11.8262	11.3092	11.1089	11.4706	11.5745	11.9022	12.037	12.1566	11.7516	11.4501	12.2931	11.3217	11.5272	11.8568	12.2766	12.1271	12.1191	11.4146	11.6981	11.7837	10.4712	11.0116	12.0098	11.7488	11.9999	11.9728	11.3603	11.3613	11.768	11.8357	11.7817	12.1113	12.4712	12.4979	12.4738	11.5599	11.9309	11.5726	12.0897
MK2_Y415	13.1075	12.9731	12.9201	13.0812	12.9061	13.0044	13.0538	12.9656	12.2673	12.0259	12.5449	12.4363	11.6437	11.6325	11.7132	11.7592	11.5723	12.151	11.9625	12.0021	12.8846	12.1607	11.4212	11.8065	12.2422	11.8405	12.1598	12.2845	12.0527	12.5408	11.9025	11.9432	11.9841	12.1489	12.1364	12.4152	11.4805	11.7326	12.3318	11.7179	12.2437	12.6642	12.1548	12.4896	12.555	12.28	12.0917	12.6669	12.3259
MK3_Y187	12.0313	11.8204	12.0085	12.3501	12.2027	12.4193	12.1442	12.1161	12.1914	11.5639	11.7514	11.8567	11.259	11.1976	11.4803	11.5433	11.8062	12.164	11.2408	11.0276	11.9303	11.3242	11.3964	11.7107	12.4151	11.3475	11.6637	11.4943	11.6193	11.9075	10.8028	11.8578	11.8916	11.7714	11.9302	12.2157	10.9337	11.9799	11.7005	11.7406	12.0337	12.2941	12.2338	12.6975	12.4927	11.5542	11.4823	11.1837	11.8933
Mlk3_S281	11.9991	12.3999	12.3171	12.4423	12.5331	11.5753	12.4865	12.5552	12.2912	13.0988	13.0049	13.132	12.558	12.5228	12.4834	12.6796	12.7682	12.7513	12.8448	13.0069	13.0506	12.8656	12.3975	12.6967	12.9064	12.8237	12.4511	12.8257	12.8114	12.8883	12.7737	12.5149	12.6719	12.8932	12.8107	12.7876	12.2758	11.9724	12.4205	12.2696	12.2758	12.4032	12.4616	12.2204	12.2727	12.7716	12.6906	12.7783	12.6932
Mlk3_T277	11.0696	10.9562	11.1316	11.0243	11.3473	11.3308	11.1612	11.2677	11.6105	11.6549	11.3735	11.6839	10.8057	11.3576	11.1788	11.7954	11.8807	11.9171	10.8909	11.2578	10.561	11.2204	11.3809	11.1032	11.2507	11.9436	11.3579	11.447	11.3886	11.832	11.1654	11.2461	12.1428	12.0346	11.6419	11.8528	11.3633	11.0677	11.0912	11.746	11.4918	11.9393	12.1109	12.164	12.2923	11.2152	11.1751	10.7367	10.8551
Mnk1_T250	11.0108	11.4208	11.6638	11.4994	11.6568	11.6864	11.5532	11.7515	11.3247	12.0394	11.8054	11.9355	11.4552	11.3402	11.7948	11.6878	12.0985	11.7695	11.3145	11.6946	12.1164	11.7117	11.9893	11.7139	11.9293	12.1528	12.1102	12.0094	12.1862	11.8435	11.6474	11.6832	11.5371	12.165	11.8987	11.4125	11.3767	11.2399	11.3522	11.9017	11.7172	11.77	11.9953	11.8377	12.046	11.2347	11.3659	11.3987	11.2212
Mnk1_T255	12.0438	12.3022	12.2062	12.3794	12.4027	12.3996	12.1396	12.3865	12.228	12.2949	11.992	11.482	11.3836	11.6602	11.7258	12.0367	12.1884	12.1771	11.6044	11.4021	12.2784	11.8267	11.7641	11.8078	11.896	12.2934	12.341	12.144	12.675	11.9231	11.4234	11.4559	11.9306	12.2618	12.0696	12.2165	11.856	11.0964	11.3567	12.0592	11.4739	11.6854	12.3269	12.2008	12.1348	11.6765	11.5529	10.6495	11.2645
MSK2_S360	11.8022	11.5541	12.0502	11.9768	11.8348	12.2429	12.1014	12.0544	12.1322	12.5675	12.9097	12.9218	12.428	12.5075	12.5316	12.5703	12.6288	12.6039	13.0879	12.5936	13.1203	12.735	13.184	12.9177	12.5618	12.6058	12.7519	12.7006	12.627	12.7636	12.5286	12.4438	12.3151	12.6875	12.7501	12.7834	12.4746	12.2715	12.3978	12.4387	12.3863	12.3993	12.5767	12.6813	12.3517	12.5234	12.7106	12.6268	12.6137
MyD88_Y257	13.4252	13.4104	13.8883	13.4005	13.0342	13.6313	12.5776	12.6847	12.9589	13.734	13.719	13.7304	13.5198	13.539	13.6649	13.575	13.5443	13.6926	13.8346	14.0445	14.1664	13.6894	13.6912	13.7603	13.3871	13.4112	13.6809	13.6073	13.6108	14.0426	13.1462	13.0357	13.2388	13.5606	13.5235	13.6181	12.7046	12.6492	12.6795	12.5528	12.3544	12.7541	12.7114	12.6224	12.6557	12.9462	13.0649	13.028	12.7816
NFAT1__S110	10.5292	10.2441	10.6902	10.9062	10.4818	10.6321	10.9521	10.8879	10.9292	11.889	11.8749	11.9492	11.2719	11.2682	11.269	11.3828	11.1926	11.6044	10.9611	11.0597	10.1412	10.9473	10.9984	11.3806	11.5019	11.4355	11.4648	11.8248	11.6713	11.635	11.0524	11.4537	11.2367	11.6474	11.8553	12.0036	11.3352	11.3114	11.457	12.075	12.1747	12.1504	12.2391	12.4096	12.1135	10.8763	10.985	11.2031	11.3433
NFAT1__S326	10.6429	10.4626	10.8289	10.7662	10.6225	10.9564	10.8104	10.8909	10.8622	11.6501	11.4906	11.322	11.0458	10.8647	11.055	11.6334	11.5862	11.7542	10.5835	11.0025	10.846	11.0719	10.9943	11.3283	11.7284	10.9961	11.1143	10.8603	10.8802	11.3398	10.7942	11.0543	10.8223	11.4335	11.6487	11.7454	10.459	10.7816	10.8081	11.239	11.2322	11.5248	12.0392	12.11	11.9537	10.4604	10.7044	10.5427	10.6979
NFAT2__S172	11.1437	11.2204	11.4096	11.5055	11.325	11.6213	11.5471	11.6363	11.2814	12.4745	12.1458	12.1315	11.5756	11.7107	11.3896	11.7625	11.6892	12.0034	11.7403	11.7516	11.338	11.8985	11.3468	12.0181	11.8059	11.7773	12.076	12.1481	12.1214	11.9105	11.4344	11.7701	11.6436	11.7633	12.0802	12.1246	11.2647	11.1005	11.0336	11.9504	11.9126	11.9156	12.1507	12.0615	11.8054	11.2565	11.1058	11.3945	11.0993
NFAT2__S245	11.5546	11.5747	11.5551	11.8035	11.756	12.0114	11.8887	11.2845	11.8201	12.0846	11.802	11.5233	11.421	11.374	11.6962	12.0674	11.9716	12.2878	11.1849	10.9862	11.475	11.5555	11.7107	11.8273	11.9893	11.5147	12.0384	11.5176	11.1839	12.0474	10.9846	11.415	11.7369	11.9662	12.1299	11.8244	11.4789	11.6144	11.766	12.0667	12.2926	12.3535	12.5958	12.5198	12.4959	11.2552	11.0681	11.0319	11.6067
NFAT3_S676	13.3699	13.5904	13.6125	13.7146	13.7477	13.7078	13.5676	13.5531	13.4331	12.9913	12.9045	12.9988	12.2949	12.3107	12.209	12.1795	12.1923	12.1668	13.0262	13.0253	13.0813	12.6229	12.9154	12.9367	12.734	12.8141	12.9668	12.8021	13.061	13.1771	12.6086	12.7326	12.9107	12.7177	12.8821	13.0888	12.4602	12.7675	12.6524	12.843	12.7484	12.8331	12.7922	12.6183	12.4694	12.7709	12.7058	13.1731	12.7884
NFkB-p100__S108	12.208	12.2521	12.4742	12.4673	12.5306	12.707	12.3925	12.4096	12.7011	12.1041	11.3396	11.2341	11.0799	11.4403	11.385	11.8986	12.0907	12.1983	11.217	11.8606	11.6801	11.6853	11.6859	11.7962	11.9122	12.1059	12.2707	11.4715	11.592	12.2141	10.9885	10.9785	11.69	11.865	11.8176	11.9256	10.8741	10.3566	10.6759	11.2194	11.1673	11.1572	11.8871	11.6191	11.7403	11.0399	10.8385	11.01	11.1808
NFkB-p100__S99	11.5653	11.7418	11.7254	11.8701	11.8276	11.9251	11.9457	11.8853	11.952	12.3674	11.9576	12.0281	11.4884	11.4494	11.1876	11.5712	11.4045	11.572	11.607	10.9654	11.3831	11.4782	11.1693	11.4282	11.835	11.7821	12.0322	11.6696	12.0581	12.2173	11.265	11.7275	11.4749	11.7314	11.5929	11.7939	10.9953	11.1468	11.5505	11.8463	11.7767	11.7841	12.2527	12.1045	11.5108	11.437	11.4205	11.7357	11.3764
NFkB-p105__S337	10.8476	10.8589	11.0199	11.1764	10.9653	11.3007	11.0693	10.9366	11.123	11.8184	10.9278	10.9905	10.9933	11.0453	11.0732	11.7678	11.7759	11.8348	10.6329	10.8162	10.7229	11.2528	11.3039	11.1977	11.8305	11.7606	11.8683	11.034	10.724	11.0492	10.6455	11.1658	11.1202	11.7845	11.5775	11.4356	10.9965	10.8995	10.6719	11.5555	11.3427	11.3006	12.0663	12.065	11.9541	11.0283	10.7686	10.5376	11.0487
NFkB-p105__S907	10.7535	10.9157	10.9473	10.96	11.0852	11.2581	11.2124	11.0203	10.9856	12.001	11.7001	11.8788	11.3625	11.157	11.3516	11.3117	10.9006	11.7182	10.8757	10.7303	10.7195	11.2932	11.2634	11.4629	11.6737	11.4933	11.6221	11.7182	11.6538	11.8409	11.0123	11.2971	11.2991	11.4727	11.482	11.6363	10.82	10.6216	10.8733	11.4992	11.3695	11.8294	11.9705	11.8722	11.5782	11.104	10.9943	10.4663	11.2027
NFkB-p65__S276	11.083	10.9456	11.2983	11.3169	11.2632	11.6301	11.3229	11.2723	11.6027	12.0045	11.054	11.319	11.1717	11.195	11.4662	11.8542	11.8417	12.1991	10.9528	10.8471	11.2621	11.4396	11.3497	11.5741	11.9182	11.9331	11.9559	11.6815	11.2678	11.3785	10.8111	11.092	11.3402	11.7343	11.7794	11.7692	11.5823	11.2098	11.5225	11.835	11.6047	12.0654	12.3916	12.3188	12.4625	11.2645	11.0261	11.1071	11.4215
NFkB-p65__S536	12.2255	11.9681	12.2882	12.3448	12.3707	12.3872	12.4895	12.7554	12.2742	11.3027	11.2542	11.7333	11.1397	11.3454	11.3938	11.9568	11.2486	11.9568	11.7571	11.7049	12.0312	11.1336	11.1221	11.8126	12.0319	11.8542	11.9962	12.0729	11.6986	11.8604	11.4483	10.2689	11.3514	11.6674	11.598	11.7594	11.445	11.3169	11.2521	12.1832	11.854	11.4321	12.0663	12.3675	12.0392	11.6969	11.7384	11.9866	11.886
P27kip1_T157	11.6861	11.5498	11.6799	11.7176	11.6549	11.8519	11.5353	11.5557	11.6813	11.4687	11.1728	11.09	10.9116	11.0471	11.22	11.7792	11.4452	11.8813	11.2312	12.049	10.9285	11.0165	11.3192	11.8206	11.7281	11.5616	11.6566	11.5155	11.1892	11.8206	11.4483	11.3523	11.513	11.5083	11.8057	11.7075	11.6469	11.6318	10.7046	12.1348	11.9688	11.7098	12.1189	12.0937	12.2978	11.7547	11.4565	11.317	12.3401
P27kip1_Y74	11.398	11.5957	11.6929	11.4997	11.5077	11.7845	11.8059	11.6573	11.4681	11.3568	11.2067	11.6738	10.8804	10.5505	11.1536	11.6641	11.3407	11.4416	11.4533	10.9519	11.588	10.4365	11.013	11.5378	11.8529	11.4504	11.307	11.8515	11.2814	12.3248	10.8677	10.6588	10.3853	11.6465	11.9352	11.7569	10.6878	10.5178	10.7923	11.0683	10.9048	11.359	11.4497	11.5746	11.2919	11.1339	10.858	10.8853	11.1666
p300_S2279	10.6674	10.4047	10.5827	11.0265	10.954	11.1536	10.9287	10.8566	10.6769	11.3883	10.9653	11.2072	11.0343	11.0866	10.9768	10.5586	10.903	10.9878	10.7966	10.1239	10.5221	10.3875	11.0232	10.861	10.8878	11.129	10.8179	11.0834	10.499	10.7331	11.1258	11.1198	11.0841	10.6972	11.0516	11.0936	10.5267	10.5925	10.6748	10.4829	10.7506	10.4495	11.1641	11.3544	11.5595	10.4944	10.4919	10.4116	10.5074
p300_S2279	11.2183	10.9785	11.3028	10.5667	10.8179	10.69	11.115	11.0666	11.1283	10.7131	10.3982	10.9288	11.2496	11.5128	11.6512	11.2911	11.3149	11.2133	11.1002	10.7787	10.4744	11.5629	11.5247	11.0692	11.1164	11.2358	11.3686	10.8471	10.6993	10.8622	11.249	11.5563	11.4964	10.95	11.3004	11.0889	11.2258	11.0229	11.2971	11.4842	11.7921	11.8719	11.1017	11.4692	10.9914	11.0742	11.1989	10.8248	10.7145
P300_S89	10.8727	11.2181	11.5903	11.1899	11.3274	11.4038	11.4011	11.4317	11.3708	11.3135	11.5233	11.6356	10.9204	11.0389	11.2529	11.6697	10.9928	11.9459	11.4412	11.5754	11.6388	10.8471	11.3534	11.155	11.916	11.8976	11.793	11.3194	11.6069	11.3677	10.8405	11.05	11.1626	11.6981	11.6018	12.3528	11.0862	10.5765	10.4432	11.5468	10.9959	11.1911	12.0773	11.9198	11.9891	11.3617	11.6013	13.2938	11.622
p38_delta_Y182	13.7979	13.7951	13.6041	13.7343	13.6562	13.6722	13.7508	13.7137	13.6417	13.9163	13.7261	13.8071	13.715	13.8787	13.8795	13.8116	13.8867	13.8533	14.0004	14.2314	13.4052	13.8636	13.8523	13.8419	13.9043	13.8549	13.7343	13.6044	13.8869	13.6383	13.6901	13.7761	13.663	13.9748	13.9296	13.3595	13.4076	13.0738	13.2777	13.1419	13.264	13.289	13.304	13.1855	13.1662	13.789	13.9128	13.9071	13.8029
p38-alpha__T122	11.361	11.8025	12.1452	11.7751	12.2855	11.9692	11.6778	12.225	12.2292	11.6214	11.7698	11.7408	11.9129	11.9838	12.0432	11.4859	11.1886	11.0163	11.6756	12.3933	11.7419	11.7142	11.8689	11.9014	11.4323	11.1557	11.73	11.8066	11.7832	11.5695	11.3598	11.9218	11.9428	10.9789	11.1742	11.2269	10.604	11.3058	10.9048	10.1159	10.5718	10.8309	10.7431	11.4789	11.4799	11.2955	11.824	12.075	10.9467
p38-alpha__T122	11.837	12.3657	12.1696	11.8228	12.2571	12.1467	11.5987	12.065	12.2492	11.3046	11.6041	11.4823	11.6417	12.1131	11.3677	11.6378	12.155	11.6881	11.2054	11.7406	11.3377	12.0219	12.2231	11.8532	11.9249	12.0465	11.895	11.01	11.482	10.7236	11.6299	12.0169	12.1778	11.8091	11.7237	12.047	10.5244	11.2754	11.2844	11.5195	11.6388	11.8573	11.2076	11.8294	11.4321	11.1386	12.2816	11.6876	11.2571
p47phox__S359	11.3858	11.2884	11.2335	11.5417	11.5128	11.5753	11.3258	11.5088	11.3866	11.4174	10.7944	10.3925	10.7076	11.0954	11.1094	11.735	11.7617	11.9958	10.6393	11.4037	10.2949	10.5521	11.2995	11.3762	9.94006	11.6186	11.7628	11.5567	11.5231	10.6303	10.823	11.0516	10.8303	11.41	11.5295	10.6455	11.2654	11.1717	10.6881	11.8161	11.8696	11.6482	12.3606	11.9258	12.0872	11.3202	11.2887	10.8583	12.1587
p47phox__S370	10.6308	10.8874	10.7264	10.9848	10.8813	11.0877	11.1122	11.0267	10.8008	10.9419	11.1391	11.0397	10.7108	10.7605	10.8933	10.987	11.2824	11.2814	11.1218	11.0841	11.4597	10.7195	10.597	10.8487	11.5041	11.5751	11.2637	10.8227	10.9705	11.4045	10.6476	10.8147	10.8183	10.8614	11.4217	11.2514	10.6077	10.3195	10.3997	11.3912	10.9092	11.3639	11.859	11.85	11.9871	10.8216	11.1089	11.024	11.4063
p53__S15	11.7542	11.8121	11.6436	11.8733	11.8113	12.0138	11.6231	11.7936	11.818	11.9311	11.3328	11.3079	10.8647	11.083	11.487	11.9371	12.0037	11.892	11.2547	11.4422	11.8171	10.39	11.4107	11.6034	9.94077	11.732	11.9318	11.592	11.4791	11.4024	10.792	11.3978	11.2339	11.4694	11.713	11.5053	11.3594	10.584	10.9456	11.8716	11.5592	11.959	12.3236	12.2167	11.9688	11.2681	11.4618	10.8468	11.998
p67phox_S208	13.2103	13.1159	13.0677	13.3257	13.1192	13.132	13.1525	13.1777	13.1498	13.3221	13.4711	13.2252	13.2536	13.1032	13.1131	13.0402	13.3982	13.4022	13.3447	13.0904	13.3824	13.0652	12.9505	13.0541	13.1678	13.0379	13.1798	13.5127	12.9055	12.9884	13.3409	12.8747	12.5964	13.2567	13.3098	13.3012	12.4821	12.587	12.3091	12.2837	12.4864	12.4205	12.2669	12.3809	12.3245	13.2844	13.2048	13.0671	12.9945
p67phox_T233	11.7928	11.8701	11.5213	11.9631	11.9378	11.9794	11.6342	11.6344	11.7434	11.7207	11.0835	11.1586	11.135	11.757	11.895	12.1831	12.1193	11.9456	11.9109	12.2422	11.4581	11.0456	11.5954	11.7152	11.9242	11.7628	11.9204	11.8857	11.4196	11.5873	11.1087	11.0763	11.2281	11.9025	11.8308	11.8701	11.6164	11.288	10.4186	11.5756	11.5111	11.9669	12.1539	11.8177	11.8044	11.8004	11.5212	10.7734	12.2015
p70S6K_S447	11.1976	11.3033	11.2994	11.3253	11.4255	11.5688	11.6565	11.6869	11.5629	11.4981	11.6356	11.4276	11.1441	10.8368	11.5478	11.4593	11.5631	11.6635	11.6492	11.8714	11.6121	11.0883	11.0832	11.1873	11.81	11.8619	11.7805	11.2437	11.3252	11.9197	11.2687	11.0798	11.3489	12.3121	12.004	11.4058	11.1261	11.1427	10.9411	11.7513	11.8117	11.6572	12.0025	12.0821	12.0872	11.5336	11.6685	11.8084	11.7768
p70S6K_T412	12.0953	12.1951	11.9923	12.1235	12.3556	12.164	12.058	12.1891	12.1017	12.3853	12.3104	11.8304	12.2416	12.385	12.2284	12.6705	12.848	12.5943	12.9009	12.8139	12.6137	12.1448	12.3445	12.2719	12.4194	12.5508	12.3652	12.6422	12.6263	12.2536	12.07	12.4967	12.187	12.3012	12.4891	12.3817	12.285	12.3568	11.5241	12.1967	12.4205	12.3357	12.5861	12.4879	12.4887	12.7244	12.6224	12.1726	12.5593
PAK4_S474	14.2688	14.1674	14.0517	14.2402	14.1577	13.9613	14.0335	13.9682	13.5203	14.2474	14.0399	13.867	13.9342	13.6544	13.5535	14.0308	14.0197	13.9949	14.2844	13.9741	14.0764	13.9909	13.9962	13.8487	14.0049	13.9686	14.0262	14.268	13.9627	14.085	13.8576	13.4623	13.3121	14.3827	14.1017	13.6527	13.6002	13.5537	13.2456	13.4411	13.5071	13.3596	13.3929	13.2872	13.2872	13.9219	13.8394	13.7736	13.8476
PDGFRb_Y686	14.104	13.875	13.8257	14.0439	13.7291	13.739	13.7167	13.7669	13.6771	13.9798	13.7316	13.8211	13.9825	13.9637	13.9264	14.0769	13.9769	14.0219	14.2644	14.3999	13.8299	14.1412	14.0461	13.8865	14.0812	13.9184	13.667	13.8771	13.9773	13.8353	13.9587	13.7497	13.7953	14.098	14.0366	13.9446	13.5158	13.478	13.2307	13.1892	13.1363	13.1442	13.2121	13.0203	13.1088	14.0604	13.9044	13.8937	13.6779
PDGFRb_Y716	12.3193	12.4419	12.5523	12.4673	12.5649	12.6161	12.2948	12.4414	12.7603	12.6385	12.5617	12.3793	12.2761	12.2308	12.1595	12.5789	11.8569	12.6414	12.5397	12.782	12.0893	12.121	12.1994	12.1384	12.6924	12.5768	12.4626	12.6949	12.5167	12.8578	12.2129	12.2149	12.4891	12.9544	12.5311	12.8731	11.8271	11.7403	11.9485	12.0366	11.9159	12.2853	12.3887	12.2975	12.448	12.5846	12.7161	12.7098	12.5549
PDGFRb_Y740	12.0059	12.0213	12.5199	12.1199	12.1663	12.4112	12.1893	12.1742	12.4904	11.8292	11.6482	12.0186	11.8926	12.001	12.0755	12.2264	12.2152	12.2246	11.6643	12.2321	11.767	11.7654	11.6434	11.7104	11.8529	12.0087	12.0499	12.2394	12.1794	12.4693	11.8426	11.6184	12.3244	11.8996	12.0193	12.5511	12.2189	11.0056	12.2248	12.3931	12.2776	12.5198	12.3783	12.6136	12.664	12.3671	12.2613	12.0814	12.5727
PDK1_S241	11.5439	11.6743	11.9325	11.5635	11.6439	11.9182	11.8719	11.6573	11.8863	12.164	11.8201	12.146	11.6859	11.3508	11.3609	11.244	12.0752	12.4634	11.9996	11.8161	11.8561	11.4987	11.3686	11.6092	12.2524	12.121	12.1737	12.0102	11.8566	11.9419	11.5384	11.5049	11.4121	11.9415	12.0765	12.549	11.4672	11.2092	11.7125	11.5675	11.3594	12.1259	12.3285	12.2681	12.5201	12.4645	12.2177	12.2099	12.1559
PDK1_Y373	12.9668	13.0421	13.2384	12.9339	12.9729	13.1743	13.03	13.0475	12.9917	12.6794	12.6905	12.8361	12.8211	12.4822	12.9867	12.9216	12.95	12.999	12.6087	13.0984	13.2162	12.4391	12.6737	12.8748	12.5912	12.6974	13.0253	12.7386	13.1723	13.1215	12.4993	12.7642	13.0869	12.5386	12.9189	13.0627	12.3103	12.1649	12.6763	12.5367	12.3711	12.5272	12.4887	12.5322	12.6853	12.6736	12.7877	13.0266	12.8134
PDK1_Y376	13.2878	13.3533	13.1793	13.2157	13.3052	13.2195	13.1571	13.1583	13.1805	13.2119	13.1339	13.2289	12.943	13.0051	13.1967	12.6585	13.0585	12.9218	13.01	13.0091	13.1836	12.8958	12.8867	12.1102	13.0118	13.0266	13.196	13.0855	13.1549	12.963	12.8494	12.9728	12.6232	13.1882	13.1256	13.2744	12.6554	12.5198	12.8118	12.5113	12.4645	12.6911	12.6704	12.6243	12.8221	13.1171	13.3666	13.3241	13.093
PELI2_T290	11.8581	12.0153	12.3046	12.1815	12.1683	12.2502	12.113	12.1279	12.1635	11.992	11.6705	12.0343	11.76	12.0806	12.1296	12.2982	12.3619	12.0776	12.2315	12.4413	11.6118	11.5761	11.7754	12.0568	12.1454	12.1228	12.1955	12.0729	12.0255	11.9084	11.644	11.3886	11.9214	11.9315	12.0614	12.2512	11.1784	10.9399	11.769	11.9096	11.861	12.0106	12.0679	12.2008	12.144	11.918	11.9342	11.6331	12.0917
PI3-kinase_p85_subunit_beta_Y464	12.1513	12.2087	12.1166	12.3899	12.3518	11.0557	12.3633	12.4582	12.3185	12.8683	12.8117	12.8556	12.4896	12.383	12.4634	12.575	12.2679	12.7654	12.289	12.5557	12.5234	12.6941	12.2669	12.3499	12.6631	12.5221	12.4826	12.7409	12.611	12.5458	12.3998	12.4215	12.3718	12.7688	12.5812	12.727	12.378	12.4334	12.6248	12.4141	12.4049	12.6065	12.7344	12.7149	12.8161	12.8661	12.7309	12.8863	12.8715
PI3-kinase_p85_subunit_beta_Y605	11.9636	12.2978	12.1549	12.3578	12.1582	12.2668	12.3122	12.2973	12.3421	12.5849	12.1742	12.4714	12.4514	12.3808	12.4429	12.4062	12.5456	12.6834	12.2285	11.8104	12.3577	11.9773	12.221	12.482	12.4134	12.4129	12.3119	12.2457	12.5275	12.6872	11.8236	12.0532	12.0416	12.3109	12.3467	12.4689	12.6532	12.2008	12.4942	12.5867	12.5359	12.5429	12.7448	12.6911	12.7298	12.5967	12.2944	12.6674	12.538
PIK3R1__Y528	12.0751	12.1342	12.21	12.3546	12.3927	12.5161	12.4747	12.4661	12.4465	12.8667	12.6995	12.8878	12.6405	12.3552	12.6371	12.6821	12.6767	12.6944	13.1049	12.5613	12.8944	12.8278	12.7903	12.7651	12.8331	12.6665	12.554	12.6983	12.4568	12.7396	13.0827	12.7491	12.59	12.8286	12.8349	12.7645	12.0824	12.1794	12.3387	12.4205	12.4433	12.6265	12.2443	12.1731	12.2709	12.9772	12.8775	12.8875	12.7064
PIK3R1__Y556	11.3415	11.5734	11.7257	11.7504	11.795	11.9015	11.7477	11.7052	11.9489	12.1049	11.8181	11.4579	11.4256	11.5921	11.6501	11.9398	12.0432	12.3056	11.5099	11.6704	11.5275	11.3443	11.4654	11.6998	12.0187	12.0617	12.1176	11.1742	11.6917	11.9845	11.2719	11.3435	11.3978	11.8405	11.8869	11.9369	11.4726	10.9065	11.1452	11.6187	11.412	11.6569	11.9672	11.763	12.1437	11.923	11.7691	11.3381	11.7748
PKACa__S10	11.0599	10.9237	11.1002	11.1792	11.0602	11.454	11.4383	11.2335	11.2721	12.3319	12.1315	12.0637	11.5028	11.4502	11.5495	11.574	11.7126	11.8953	12.0859	11.605	10.916	11.5658	11.1053	11.5423	11.8902	11.5253	11.7413	11.8979	11.8193	12.0276	11.3677	11.6359	11.6811	11.555	12.0876	12.1108	11.0961	11.1111	11.5923	11.5258	11.9537	12.1186	12.0879	12.3771	12.0876	11.5039	11.3049	11.5392	11.382
PKACa__S338	11.3584	11.1432	11.9784	11.5334	11.3789	12.0712	11.4426	11.4866	12.4032	11.9871	11.7099	11.9149	11.4317	11.5865	12.069	11.8628	11.98	12.5491	11.491	11.2531	11.9274	11.491	11.5	11.8558	12.0118	11.5372	12.1695	11.5958	11.4483	12.1238	11.096	11.3256	11.8515	11.799	12.0774	12.1023	11.7577	11.6104	11.6221	11.8818	11.9004	12.2301	12.1986	12.4738	12.5223	11.836	11.4903	11.5576	11.6996
PKACa__T197	13.5398	13.8025	13.4919	13.6912	13.799	13.2449	13.848	13.7362	13.4396	13.8422	13.9118	13.8963	13.7289	13.6882	13.6113	13.7611	13.8145	13.7834	14.1322	14.0189	14.0234	13.7834	13.6351	13.9356	13.7026	13.765	13.8338	13.7918	13.9914	13.6776	13.5289	13.6558	13.5376	13.8117	13.9466	13.7681	13.3513	13.0696	13.3108	13.2392	13.2698	13.1574	12.9991	12.8881	13.0359	13.8204	13.85	13.7519	13.5089
PKCE_T566	12.1143	12.3	12.3901	12.2544	12.3968	12.6016	12.1883	12.3667	12.4209	11.9658	11.7464	12.2168	11.651	11.6074	11.9508	11.9754	12.2437	12.4158	11.7927	11.7155	11.9669	11.86	12.1509	11.4997	12.236	12.1837	11.9081	11.8519	11.7092	11.8705	11.1577	11.2654	12.2931	11.9628	11.9691	12.1452	11.8127	11.5702	11.7015	11.9023	11.769	12.1876	12.1734	12.033	12.5917	11.8054	11.0974	11.5696	11.7824
PLCG2_Y753	12.5665	12.3815	12.4973	12.7132	12.7129	12.6939	13.0334	12.7801	12.7127	12.9693	12.94	12.9736	12.7247	12.6683	12.7188	12.8421	12.8004	12.8523	12.4781	12.9276	13.2509	12.2279	12.7365	12.8727	12.6997	12.7043	12.6393	12.7366	12.794	12.4312	12.5957	12.6878	12.6305	12.7772	12.7931	12.7924	12.386	12.3949	12.5334	12.3577	12.3354	12.468	12.3369	12.4732	12.4876	12.88	12.8269	12.8504	12.6895
PLCG2_Y759	12.5462	12.3508	12.4747	12.693	12.606	12.5772	12.7489	12.6351	12.6877	12.7513	12.5796	12.7915	12.779	12.7945	12.8797	12.7761	12.8103	12.9109	12.5133	12.7242	12.8909	12.3736	12.5896	12.5616	12.7277	12.6213	12.6647	12.9529	12.648	12.6429	12.265	12.3317	12.3642	12.6398	12.7303	12.6114	12.5834	12.436	12.5269	12.1914	12.3577	12.5272	12.4211	12.73	12.7201	12.6927	12.7591	12.5172	12.6465
PPARG__S112	12.1676	11.9715	12.6869	12.163	12.1291	12.7992	12.3105	11.9341	12.5812	12.2134	12.3607	12.7928	11.9931	11.9143	12.7021	12.4224	12.5573	13.2449	11.9144	11.6949	12.9837	11.9379	11.7892	12.7554	12.4007	12.1286	12.677	12.2833	11.7411	12.9039	10.7845	11.1775	12.5239	12.1678	12.2736	12.7508	11.4344	11.4955	11.5348	11.5168	11.604	12.1434	11.8184	12.2699	12.273	11.5889	11.844	12.1255	11.5159
PPP2CA__T304	12.8937	12.8699	12.7848	13.0226	12.9711	12.9284	13.1028	12.0299	12.0787	13.2152	13.1678	13.3821	12.9842	12.9021	12.7913	13.0795	13.0428	13.1332	13.5053	13.2559	13.5878	13.1879	13.1613	13.1184	13.0056	12.8338	13.0707	13.5404	13.2915	13.1403	13.0271	13.1316	12.8434	13.1085	12.9858	13.0723	12.8563	12.7853	12.4238	12.7546	12.7605	12.7479	12.6414	12.7764	12.6752	13.2613	13.2509	13.2388	13.1837
PPP2CA__T307	12.8626	12.5142	12.6941	12.96	12.8902	12.9656	12.9947	12.6734	12.9322	12.5285	12.5374	12.7203	12.2758	12.3652	12.769	12.5407	12.5899	12.9323	12.7788	12.5707	13.0799	12.369	12.4917	12.5519	12.5672	12.2562	12.8254	12.7127	12.8712	13.0314	11.8895	12.349	12.6556	12.6343	12.5823	12.8737	12.0808	12.2899	12.3393	12.0437	12.4293	12.493	12.4093	12.6068	12.606	12.6186	12.5526	12.531	12.5854
PTEN_T382/3/5	12.2345	12.2638	12.2732	12.2665	12.5104	11.8815	12.4524	12.3787	11.5377	12.8197	12.6135	12.7231	12.2643	12.2095	12.3993	12.5559	12.5363	12.5266	12.4528	12.5021	12.218	12.6265	12.1619	12.2192	12.4665	12.49	12.3375	12.6013	12.4133	12.6841	12.4898	12.3016	12.4058	12.5791	12.6013	12.6405	12.0885	12.2412	12.3996	12.2201	12.3333	12.6664	12.2908	12.5178	12.7017	12.7132	12.2883	12.5843	12.6278
PTEN_Y240	13.2525	13.298	13.0009	13.3325	13.3576	13.1006	13.2523	13.2409	13.0258	12.9549	12.8583	13.0412	12.9612	13.1692	13.0885	13.1228	13.1654	13.1534	13.2902	12.1683	13.234	12.6518	12.7564	12.7056	12.9768	12.8895	12.9447	13.0919	12.9451	12.9574	12.11	12.6204	13.0463	13.036	12.9972	12.9864	12.2822	12.3821	12.5384	12.2941	12.2635	12.5353	12.4778	12.4182	12.7623	12.9118	12.9679	12.9774	12.8174
PTEN_Y315	12.3331	12.0795	12.0586	12.359	12.2556	12.1584	12.3012	12.183	11.9755	12.9811	13.007	12.9039	12.8632	12.9155	12.8667	12.9792	13.0557	12.8982	12.8614	12.4693	12.3334	12.6987	12.6936	12.6427	12.7447	12.5864	12.6205	13.0653	12.8619	12.8193	12.5554	12.9529	12.4938	12.6797	12.8027	12.5827	12.5603	12.2415	12.5547	12.5625	12.708	12.7389	12.5221	12.8289	12.7243	12.9497	13.0717	12.9804	12.84
pyk2_S213	11.0609	11.0773	11.297	11.4072	11.3158	11.4104	11.385	11.2168	11.5538	11.8616	11.8766	11.6069	11.2779	11.1976	11.5754	11.8229	11.7945	12.1153	12.2159	11.3765	10.8173	11.0844	11.3446	11.5	12.2054	11.6218	11.7522	11.621	11.7722	11.7837	10.4781	11.1714	11.0023	11.8734	11.957	11.8477	11.2467	12.2598	11.9868	12.2273	12.5561	12.7183	12.5303	12.6988	12.8289	11.9637	11.833	11.2991	12.3014
pyk2_Y402	12.1888	11.8807	12.1732	12.1253	12.1089	12.444	12.3739	12.1166	12.0279	12.8536	12.8	12.9323	12.6685	12.4853	12.7172	12.8356	12.5414	12.7437	12.2258	12.7392	12.7109	12.5811	12.4814	12.6393	12.6732	12.5185	12.6631	12.6973	12.6228	12.4032	12.733	12.4799	12.6114	12.699	12.5468	12.833	12.7177	12.6245	12.6911	12.6993	12.6332	12.4296	12.9205	13.0235	12.6848	13.2181	12.6741	12.9426	12.606
Pyk2__S399	11.7697	11.7343	12.2292	12.0096	11.898	12.3117	12.0661	11.9394	12.2889	12.6825	12.3885	12.3326	12.3991	12.3099	12.5671	12.6179	12.4855	12.8079	11.9363	12.4117	12.2012	12.3453	12.184	12.498	12.2384	12.2267	12.6276	12.4843	12.14	12.5361	12.2977	12.0835	12.3016	12.5368	12.4472	12.6225	12.8204	12.8373	12.3878	12.8723	12.7756	12.5212	12.8398	13.0672	12.8452	12.6343	12.694	12.6982	12.5588
Rab4_S199	11.1195	11.184	11.3083	11.4898	11.501	11.7206	11.4759	11.445	11.6993	12.1532	12.2116	11.4958	11.4986	11.584	11.7375	11.6049	11.6384	11.9182	10.9248	11.4543	11.4301	11.4667	11.4865	11.8318	11.7194	11.6411	12.0654	11.9874	12.0069	12.3082	11.813	11.8341	11.7543	12.2248	12.2512	11.9878	11.9037	11.9721	11.8805	12.3306	12.3033	12.2536	12.6443	12.6368	12.2957	11.8121	11.8247	11.9302	11.9666
rab4_Y189	11.4444	11.542	11.5586	11.5672	11.597	11.7171	11.7587	11.5922	11.7679	12.2292	11.9784	11.6577	11.4928	11.6669	11.6208	12.1384	12.1014	12.2017	11.5022	11.4495	11.1602	11.6157	11.8261	11.9201	11.75	11.6733	12.171	12.2814	11.9866	11.7032	11.8591	11.488	11.7169	12.1489	12.2402	12.2744	12.2822	11.9744	11.3909	12.5698	12.4893	12.2579	12.8425	12.7846	12.6685	12.1597	12.3166	11.7177	11.964
Rab5A_S123	11.0471	10.9504	11.5066	11.2055	11.2176	11.5667	11.4242	11.3615	11.6514	12.209	12.4244	12.2697	11.9324	11.8603	12.222	11.9904	11.9434	12.1307	11.6459	11.843	12.3531	11.5487	11.5844	11.8532	11.8801	12.0206	12.2482	12.2189	12.2359	11.8696	12.0544	11.9117	12.1489	12.3004	12.1902	11.9436	12.4158	12.1744	12.7562	12.7464	12.7036	12.7484	12.9186	12.9871	12.7183	12.2502	12.1233	12.4639	12.7163
Rab5A_T202	11.3734	11.1754	11.3951	11.4011	11.3665	11.6404	11.6086	11.6861	11.4908	12.0297	11.9085	11.4488	11.3336	11.5275	11.5408	12.0397	11.9667	12.0939	11.3597	11.3762	11.3607	11.5118	11.6018	11.6401	11.4881	11.4288	12.0825	11.9545	11.7399	11.4601	11.5214	11.6529	11.6666	12.1766	12.1315	12.0536	12.2073	12.124	11.8513	12.4801	12.5336	12.5255	12.7919	12.8078	12.5939	12.2105	11.7821	11.2193	11.8738
Rab5A_Y205	11.6366	11.4487	11.6624	11.6597	11.5503	11.7598	12.0976	11.5291	11.8781	11.396	11.4607	11.477	11.152	10.8661	11.2833	11.6632	11.5977	11.3784	11.1791	11.4715	11.6666	11.0969	11.4453	11.4364	11.7371	11.8325	11.4965	11.5329	11.3066	12.127	10.9575	11.0606	10.6408	11.6304	11.5958	11.2155	11.0062	10.4481	11.2124	11.1214	11.0187	12.021	12.1895	12.0657	11.747	11.6491	11.3918	11.1352	11.8616
Rack1_Y194	11.094	11.4141	11.3924	11.5578	11.5508	11.2767	11.232	11.2741	11.4253	11.6147	11.6699	11.8575	11.3976	11.5918	11.6242	12.0583	12.0462	11.9292	11.8478	11.5989	10.5282	11.2164	11.655	11.7091	11.7956	11.8488	11.9846	11.9486	11.307	11.5941	11.1357	11.3302	11.4167	11.6917	11.9882	11.7458	10.5305	10.2759	11.0899	11.3758	11.2676	11.9449	11.7343	11.8051	11.6167	11.251	11.2002	10.9245	11.6464
Rack1_y246	12.4176	12.8304	12.7601	12.6438	12.68	12.7212	12.7442	12.6262	12.7423	13.2167	12.919	13.0256	13.034	12.9451	13.137	13.232	12.9256	12.4791	12.8953	12.9755	12.8526	12.9593	12.9124	12.572	12.8117	13.0349	12.8531	12.9642	13.1107	12.8014	12.7481	12.9448	12.7534	12.8756	12.759	13.0565	12.0275	12.0129	12.2211	12.3248	12.212	12.2406	12.3663	12.1964	12.5002	12.668	12.6645	12.8164	12.844
Rack1_y52	11.6708	11.8474	11.829	11.9613	11.9357	11.9647	11.8418	11.766	11.7547	11.6914	11.5397	11.416	11.3068	11.0586	11.6702	12.0661	11.7837	11.6736	11.2593	11.2247	11.5067	11.4492	11.2693	11.7619	11.8804	11.7146	11.9732	11.5533	11.7258	11.1557	11.2392	11.7348	11.3414	12.0982	11.7143	11.6521	10.9518	11.4606	11.5535	11.6301	12.0334	11.9412	11.9737	11.7884	12.1526	11.7501	11.6324	11.2862	12.1044
Ripk1_Y384	12.5899	12.5819	12.7986	12.5349	12.5062	12.7651	12.626	12.5274	12.5586	12.0113	12.1041	12.3071	11.5971	11.7522	11.6959	12.4538	12.2914	12.4875	12.4803	12.443	11.959	10.4899	11.7258	11.3689	12.0343	12.3078	12.3046	12.042	11.8286	12.2923	11.756	11.8324	11.3518	12.3028	12.3436	12.6082	11.381	11.2692	11.3482	11.3594	11.4411	11.6536	12.0492	11.8868	12.1715	12.2515	12.455	12.4858	12.2907
Ripk1_Y424	11.2879	11.1989	11.3631	11.2297	11.3652	11.4189	11.5691	11.3673	11.4924	11.3391	11.6141	11.0583	11.5854	11.2165	11.4582	11.1701	11.0402	11.1502	10.9588	11.2767	11.7104	10.9689	11.9312	11.4997	11.3368	11.2945	11.5186	11.5414	11.3427	11.6325	11.4012	11.265	11.2192	11.1461	11.6333	11.3965	10.5951	11.6894	10.5865	11.7179	11.6087	11.7021	11.6084	12.2847	11.7225	11.2343	11.729	11.6063	11.62
Ripk1_Y424	11.3539	11.4799	11.2921	11.0265	10.9703	11.3384	11.1409	11.2622	11.2253	10.9192	11.2714	11.2003	11.7673	11.7397	11.8251	11.4684	11.4483	11.5408	11.3239	11.2103	11.0553	11.767	11.7197	11.7101	11.4824	11.4619	11.794	11.2843	11.5435	11.1916	11.8582	10.7278	11.6896	11.9243	11.9151	11.4647	12.0554	12.094	12.4442	12.0978	12.2712	12.1662	12.2459	12.3075	12.0715	12.1852	12.1924	12.0055	11.945
Ripk1_Y694	11.0641	10.8578	10.8195	10.8216	10.8804	11.0294	10.8012	10.7488	10.9682	11.1253	11.2768	11.2165	10.6065	11.104	11.0059	11.5103	11.3748	11.2317	11.7126	10.9978	10.7227	9.64189	10.7972	11.0586	11.5426	11.3818	11.5195	11.0442	11.4226	10.4788	10.8049	10.9424	10.9625	11.5045	11.4285	11.418	10.2311	10.3758	9.98378	10.6438	10.7199	10.916	11.7647	11.7343	11.45	11.0678	11.0965	11.3567	11.3685
sek1_S2315	11.2243	11.183	11.2858	11.3927	11.7114	11.421	11.0681	11.3135	11.1703	11.3757	11.443	10.7598	11.1303	11.5367	11.4188	11.8428	11.8699	11.7781	11.2318	10.9445	11.3509	10.9151	10.7955	11.5013	11.7574	11.6956	11.7223	11.507	11.6448	11.1985	11.1928	11.0763	11.4163	11.5895	11.5903	11.7573	10.7743	10.8078	10.8808	11.6341	11.9573	11.6599	12.2114	12.3306	12.0798	11.7357	11.8612	11.1161	12.3066
Sek1_S257	10.9278	11.0995	11.082	10.8706	10.974	11.1672	10.996	10.814	11.5197	10.9568	10.7388	11.4646	10.6852	10.9259	10.8765	11.3391	11.0024	11.1391	11.2504	11.3607	10.9643	10.4848	11.2146	11.3623	11.5654	11.7603	11.0618	11.1381	11.1569	11.6986	11.0177	11.1884	10.1556	11.5248	11.3573	10.8445	10.3027	11.0153	10.9635	11.0843	11.4308	11.8497	11.6288	11.5341	11.9304	11.1938	10.899	11.2066	11.5686
Sek1_S80	10.9713	11.1157	11.2415	11.1728	11.2382	11.4014	11.0669	11.1105	11.3613	11.0494	11.1728	11.1426	11.1094	11.0807	11.3038	10.9558	10.7473	11.1454	11.2254	11.3683	11.7641	10.2339	11.26	10.5801	11.2889	10.3332	11.6537	11.3169	10.9632	11.7007	11.3248	11.2654	11.1985	11.0239	10.629	10.8541	10.3029	10.7684	10.7628	10.4311	11.0165	11.2348	11.2666	11.3685	11.614	11.2562	11.1926	11.2991	11.0996
Sek1_S80	11.3829	11.4922	11.2217	11.3729	11.1072	11.4943	11.0409	11.196	11.232	10.8707	11.0563	10.8325	11.4936	11.0879	11.0957	11.8281	11.7906	11.5467	10.6378	11.1038	11.4827	11.8187	11.5144	11.3702	11.6353	11.4811	11.568	11.1162	11.3585	11.0181	11.4749	11.7799	11.6747	11.3103	11.592	11.4394	11.3712	11.8875	12.0541	11.445	11.9639	11.5505	11.7028	11.5746	11.7583	11.925	11.7894	11.6622	11.8632
SEK1__T261	10.8883	10.9957	10.9598	11.0723	11.0341	11.2312	10.928	10.9266	11.04	11.1499	11.2296	11.0064	10.8163	11.2016	11.0532	11.6465	11.8586	11.5963	9.9793	11.0397	10.3866	11.1803	11.2864	11.438	11.5761	11.4725	11.391	11.2761	10.9269	10.8383	11.1477	10.7974	11.4749	11.209	11.2192	11.1377	10.7027	10.7481	10.903	11.6161	11.4447	11.61	11.4769	11.678	11.4434	10.8733	10.7031	10.4734	11.6745
Shc1_S36	11.1321	11.1861	11.4617	11.3436	11.3036	11.7692	11.5114	11.3937	11.6646	10.9471	11.3331	11.2328	11.1053	11.0448	11.1439	11.5692	11.54	11.3331	11.2417	10.9554	11.1965	10.6109	11.1745	10.6372	11.86	11.6901	11.6775	11.3352	11.621	11.3564	11.423	10.9644	10.3838	11.4457	11.7049	11.5869	11.2692	11.085	11.5171	11.9205	11.3544	12.0366	12.1262	12.4372	12.4861	11.6568	12.0168	11.9217	12.055
Shc1_Y349	12.3083	12.1243	12.1465	12.3767	12.3288	12.1893	12.3616	12.2596	12.3696	11.767	11.7238	11.8846	11.6222	11.7048	12.0386	12.322	12.2535	11.7575	11.614	11.786	12.1433	11.5333	11.4479	11.8088	11.9751	11.9188	11.8969	11.7866	11.9737	11.5865	11.8642	11.3852	11.6274	11.7794	11.9587	11.9949	11.6706	11.1117	11.7436	12.2239	11.6114	12.1693	12.1313	12.2776	12.2908	11.7601	11.6869	11.7618	12.3072
SHC3_Y341	11.351	11.512	11.6366	11.505	11.5637	11.6374	11.7716	12.2004	11.737	11.2671	11.3016	11.9667	11.1992	11.3634	11.1433	11.9442	11.3266	11.5072	11.5455	11.2643	11.4658	10.7006	11.3818	11.9666	11.8609	11.9565	11.5221	11.6304	11.5503	11.7122	11.3095	10.9915	10.3343	11.7539	11.6265	11.5792	11.8623	11.2838	11.4862	11.9966	12.0044	12.1488	11.9672	12.2582	12.3842	12.5344	11.894	12.0743	11.9637
Smad1__S214	11.2441	11.6452	11.7101	11.4317	11.4163	11.6027	11.7058	11.564	12.1531	11.2096	10.986	11.3779	11.1942	11.2437	11.6959	11.545	11.443	11.7447	11.4805	11.588	11.5343	11.2312	11.2727	11.7828	11.9927	11.7583	11.739	11.6291	11.6423	11.5618	11.1369	11.205	11.6167	11.8176	11.3852	11.7037	11.8297	11.7302	11.0223	12.0808	12.0621	12.1923	12.4384	12.1826	12.1109	12.2484	11.8094	12.1833	12.1379
Smad1__S463	11.3405	11.3584	11.3602	11.5203	11.4556	11.5567	11.4117	11.3853	11.5833	11.6627	11.4798	11.1418	11.2435	10.9434	11.1334	11.7951	12.107	12.1129	10.7928	10.2955	11.2186	11.4202	11.4482	11.516	11.6608	11.7136	11.8644	11.6862	11.621	11.5686	11.2216	11.5869	11.0657	10.7698	11.6627	11.7692	11.5228	11.5792	11.288	12.0937	12.0495	11.8729	12.0741	11.8397	12.1119	11.4274	11.402	10.8809	12.1455
SMAD3_S204	11.2485	11.1145	11.2248	11.2086	11.059	11.3713	11.3715	11.3673	11.4224	11.2104	11.1183	11.2569	11.0069	10.9177	11.1976	11.2317	11.0892	11.5392	11.3733	11.1444	10.8366	10.6943	11.102	11.8609	11.7677	11.4875	11.6492	11.2707	10.8836	11.5028	10.7866	10.7927	11.0676	11.6538	11.3473	11.5584	11.5358	10.9124	10.599	11.7366	11.8084	11.3817	12.248	12.2232	12.1577	11.4466	11.3424	11.8097	11.8184
SMAD3_S416	11.0145	10.9511	11.084	11.1586	11.0634	11.3721	11.0572	10.9526	11.1291	11.7344	11.262	10.8409	11.5756	10.886	11.2045	11.5734	11.9209	11.9988	10.5597	11.3784	10.6699	11.3089	11.1901	11.4288	11.397	11.5115	11.7142	11.513	10.8053	11.5758	10.9511	10.8158	11.2021	11.5963	11.0004	11.4108	10.6611	10.5226	10.1012	11.3535	11.2557	11.2175	11.3179	11.5368	11.5361	10.5808	10.2594	10.3709	11.2681
Smad3__S208	11.113	11.2508	11.3392	11.2801	11.2464	11.4306	11.6632	12.3205	12.1081	11.4541	11.5726	11.8542	11.2518	11.0908	11.2663	11.5422	11.6281	11.933	11.5436	11.2017	11.0364	10.6867	11.2386	11.5311	11.8584	11.9899	11.6666	11.5699	11.0309	11.725	11.092	11.3798	10.7486	11.7782	11.7356	11.9841	11.5361	10.8415	11.5736	12.0612	11.5452	12.1282	12.4108	12.2834	12.4712	11.7517	11.4926	12.0528	12.1003
Smad3__S423	11.2736	11.3621	11.5495	11.2786	11.398	11.6514	11.3206	11.24	11.5549	11.6066	11.2628	11.2789	11.0884	11.0049	11.4588	11.5932	11.7742	11.5857	10.8297	11.6907	10.8496	11.4253	11.5439	11.483	11.6231	11.748	11.7937	11.5435	11.379	11.5253	11.2588	11.2449	11.218	11.8777	11.6807	11.231	11.5005	10.6499	11.3787	12.2098	11.7777	12.3402	12.3306	12.0981	12.5218	11.5446	11.4863	11.3417	12.2558
Smad3__T179	11.4788	11.681	11.5777	11.618	11.6312	11.6985	11.8757	11.8274	11.7066	11.3214	11.2698	11.5882	11.1138	11.0535	11.2149	11.5017	11.2736	11.903	11.417	11.1411	11.9798	11.6985	11.2892	11.4753	11.9268	11.7159	12.0561	11.3673	11.3827	11.485	11.2477	11.0224	11.2326	11.8772	11.765	11.8164	11.4653	11.3738	10.8858	12.0811	11.9871	11.5381	12.446	12.5044	12.4867	11.7531	11.8134	11.6729	12.1518
Smad6_S435	11.741	11.5847	11.7335	11.6934	11.6215	11.7509	11.7364	11.3781	11.6885	11.7659	11.3661	10.6967	10.9446	11.3568	11.6973	11.9357	11.8702	12.0613	11.3161	11.777	11.672	10.9052	11.2358	11.5835	11.8673	11.7571	11.7303	12.009	11.444	11.1795	11.3116	11.0826	11.3145	11.6321	11.4622	11.8341	11.4146	11.4765	10.7614	12.046	11.7239	11.7767	12.2366	12.1567	12.1728	11.4337	11.262	11.2568	11.8685
SOC3_Y204	11.1394	10.9112	11.4325	11.4508	11.1994	11.8001	11.639	11.2895	11.4981	12.0289	11.9003	12.0698	11.4742	11.4179	11.9085	11.4698	11.502	11.8173	10.916	10.5524	11.042	11.3645	11.088	11.8475	11.5835	11.4642	11.8564	11.5597	11.8142	12.0247	11.5754	11.1357	11.8189	11.9753	11.9624	11.8257	11.5849	11.7242	11.3352	12.192	12.1813	12.1272	12.541	12.3215	12.1247	11.2749	11.4139	11.833	11.5549
SOC3_Y221	12.0093	12.2282	12.811	12.2598	12.3672	12.7564	12.268	11.9765	12.735	12.4642	12.1394	12.1884	11.9795	11.702	12.3954	12.4084	12.4075	12.6491	12.1919	11.9147	12.6409	11.9426	11.9125	12.1743	11.8826	12.0732	12.6095	12.165	11.8511	12.1658	11.3794	11.3182	11.5036	12.3451	12.1565	12.5289	11.8546	11.4381	11.6636	11.8477	11.5672	11.9573	12.1942	12.086	12.2186	12.1597	11.601	11.9598	11.4847
STAM2_Y371	11.706	11.7794	12.3906	11.7797	12.0526	12.4791	11.9734	12.026	12.4617	13.1063	13.0918	13.209	12.7998	12.745	13.0331	12.9645	12.7616	12.6407	13.1113	13.3025	13.4764	12.9992	12.7594	12.8632	12.854	12.8712	12.9503	12.7785	12.7753	12.832	12.3612	12.6332	12.6966	12.7491	12.8481	13.0242	12.3803	11.7587	12.0155	12.2136	11.9744	12.164	12.3907	12.1033	12.0395	12.7213	12.6036	12.8231	12.5338
STAT1__S708	10.8476	10.3866	10.7669	10.9069	10.9081	11.0585	10.9195	10.9145	10.8547	11.8848	11.1934	10.894	11.2093	10.9536	11.1746	11.7467	11.8176	11.8818	10.8007	10.6459	11.4571	11.2814	11.5202	11.4942	11.4974	11.7516	11.9676	11.2379	10.9037	10.593	10.6432	10.9405	11.068	11.8176	11.7203	11.5244	11.3646	11.084	11.1208	11.8374	11.7523	11.776	12.366	12.2412	12.2322	11.4585	10.9287	10.1229	11.1242
STAT1__S727	10.8804	10.718	11.4543	11.1751	11.1746	11.4764	11.3117	11.2291	11.341	12.1129	12.0173	11.4353	11.4867	11.4964	11.3051	11.5425	11.6016	11.7274	11.5899	11.173	11.5732	11.1992	11.5973	11.5597	11.5703	11.4012	11.9622	12.2335	12.028	11.7275	11.2155	11.2843	11.0822	11.9524	12.0778	11.4289	11.199	11.3892	11.0538	11.9452	11.9468	11.604	12.0317	11.8838	12.0602	11.1214	10.9139	11.027	11.0588
STAT1__Y701	10.6268	10.4608	10.8312	11.0223	10.6075	11.0454	11.1422	11.0798	10.9711	12.0224	12.2256	11.8009	11.492	11.5033	11.2814	11.4389	11.5511	11.44	11.322	10.6056	11.3086	11.5057	11.3456	11.6575	11.6865	11.7673	11.7239	12.0515	12.1258	11.8701	11.2139	11.6512	11.26	11.5567	11.9227	11.9398	11.1392	11.1784	11.4775	12.0888	12.0389	11.96	12.2733	12.164	11.8563	11.3935	11.191	11.2636	11.2331
STAT2__Y690	13.0549	13.0782	13.1698	13.0506	12.9926	13.1578	12.5989	12.566	12.7421	13.454	13.5052	13.2375	13.2793	13.3008	13.059	13.5035	13.465	13.3942	13.5439	13.8039	13.4059	13.3486	13.4909	13.2455	13.4333	13.2492	13.3101	13.4036	13.6131	13.5287	12.7449	13.1307	12.8628	13.4423	13.3801	13.3351	12.9269	13.3184	12.9364	12.781	12.8254	12.7324	12.9234	12.8766	12.6273	13.3823	13.499	13.1976	13.0064
STAT3__S691	11.2944	11.0617	11.4866	11.5669	11.2245	11.7531	11.6326	11.3502	12.0057	12.1513	11.8882	12.2274	11.5125	11.3426	11.7481	11.6225	11.3598	11.8763	11.278	11.0497	11.4066	11.596	11.2158	11.6266	11.6662	11.674	11.8887	11.9603	11.7611	12.3528	11.3456	11.2715	11.6832	11.6103	11.8053	11.6001	10.9766	10.9542	11.3244	11.9933	11.5028	12.0246	12.1957	12.1282	11.906	11.3323	11.4651	11.7558	11.3277
STAT3__S727	11.0103	10.6397	11.2433	11.1147	11.0624	11.4041	11.0691	11.0299	11.3227	11.6395	11.3418	11.2339	11.2572	11.0313	11.3727	11.9259	11.8159	12.0335	10.7529	10.4817	11.2948	11.2609	11.4792	11.3717	11.7991	11.6598	12.0012	10.9553	10.8817	11.0972	10.6639	10.7716	10.8082	11.9185	11.7463	11.699	11.3492	11.1326	11.2181	11.7961	11.6398	11.7165	12.2204	12.3913	12.2254	11.4366	11.0758	10.9281	11.2299
STAT3__Y705	11.869	11.9349	11.8879	11.9272	12.0307	12.1574	11.9671	12.0391	11.5551	12.6249	12.2656	12.4424	12.0351	11.6716	12.2704	12.0782	12.0867	12.3487	12.0034	12.0462	11.794	11.7885	12.0203	12.1412	12.306	12.2318	12.1783	12.0334	12.3225	12.2477	11.5614	11.7854	11.9331	12.2145	12.04	12.7167	11.4842	11.6425	10.9857	11.8802	11.685	11.9142	11.856	11.4716	11.7339	11.4505	11.2626	11.2687	11.2196
STAT4_Y693	12.086	11.9089	12.1279	12.0159	12.2212	12.1989	12.1729	12.1618	12.2648	11.7232	11.1473	11.5561	11.388	11.421	11.7269	12.0889	12.1312	12.3434	11.4088	11.6424	11.9581	11.3736	11.4981	11.9017	11.9694	12.0065	12.3224	11.4643	11.1851	11.0806	10.9333	11.0492	11.5639	11.7905	11.67	12.1343	11.6921	11.3994	11.5552	12.1243	11.5729	12.0233	12.3943	12.1948	12.4933	11.8589	11.0779	11.5936	11.5109
STAT4__S722	10.6052	10.4724	11.0758	11.0311	10.7802	11.2444	11.1889	11.1225	11.2045	12.1004	12.0709	11.8675	11.5347	11.542	11.0825	11.4701	11.5239	11.4334	10.6217	10.4789	11.0144	11.4237	11.4562	11.269	11.9575	11.5218	11.7474	11.6529	11.8882	11.7262	11.3037	11.6726	11.3961	11.7488	11.921	11.5291	10.9204	10.9453	11.5275	11.7857	11.9721	11.8187	11.933	12.046	11.604	11.1581	10.8751	11.0182	11.042
STAT5B__S731	11.0877	10.7334	11.1541	11.0147	10.7541	11.4745	11.3213	10.9509	11.3497	11.9248	11.8763	11.1844	11.3866	11.4967	11.3677	12.0532	12.0189	12.1537	11.3095	11.3847	11.2087	11.3762	11.6691	11.6337	11.9657	11.4664	12.0571	11.5924	11.944	11.0516	11.2404	11.115	11.274	11.8464	11.9953	11.6551	11.8765	11.8064	11.3456	12.1914	12.1775	11.9248	12.5229	12.6341	12.3348	11.7871	11.8224	11.0304	11.4923
STAT5B__Y699	10.4473	10.8206	11.1754	10.9456	11.0035	11.2926	11.0382	11.0341	11.0373	12.079	11.7425	12.0015	11.7221	11.4067	11.3475	11.7266	11.7976	11.6702	11.0264	10.8305	10.9154	11.5208	11.3752	11.3632	11.8922	11.7542	11.7773	11.7365	11.9336	11.5792	11.2432	11.6478	11.1662	11.6849	11.693	11.4491	10.7054	10.4785	11.0254	11.4334	11.2776	11.5695	11.7376	11.3975	11.3948	11.2379	11.014	11.2933	10.8731
STAT5B__Y740	10.8413	10.928	10.9936	11.116	11.1948	11.3584	11.2405	11.1437	11.3373	11.8873	11.4345	11.4397	11.4017	11.0392	11.5614	11.942	11.9478	12.1568	11.461	11.3048	11.5896	11.2229	11.3553	11.372	11.9207	11.9505	11.9792	11.2527	11.4474	11.7849	11.0992	10.9758	10.9378	11.7956	11.8886	11.6564	10.8919	10.592	10.4758	11.277	11.1648	11.1326	11.841	11.5141	11.7997	11.2075	10.8477	10.5227	10.9661
STAT6__T645	10.5011	10.6447	10.9301	10.959	11.0419	11.145	10.9559	11.0363	10.8312	12.0489	11.968	11.9355	11.673	11.3984	11.347	11.2698	11.668	11.7235	12.0887	11.282	11.1681	11.5815	11.6102	11.6382	11.903	11.8078	11.6907	11.9453	11.8874	11.3878	11.4575	11.4226	11.415	11.6265	11.8886	11.9724	10.9051	11.1083	11.1236	11.5926	11.7623	12.0689	12.3015	12.3423	12.24	11.5003	11.7217	11.8091	11.598
STAT6__Y641	11.0716	10.9822	11.1538	11.3062	11.4545	11.4924	11.2317	11.308	11.4852	11.7322	11.4787	11.3995	11.2483	11.1144	11.525	11.8879	11.9261	12.0532	11.3516	11.4434	11.4594	11.5388	11.3891	11.4872	11.8683	11.8459	11.9864	11.2637	11.5325	11.5563	11.0023	11.0174	11.3869	11.5729	11.8726	11.6116	10.8631	10.7022	10.979	11.3935	11.288	11.5385	11.834	11.9816	12.0728	11.1298	10.9748	10.7737	11.2488
STMN1_S15	11.1346	11.474	11.4633	11.3966	11.5535	11.639	11.5042	11.5866	11.2227	12.2855	11.989	12.2926	11.7221	11.2738	11.4709	11.6138	11.5887	12.0427	11.9055	11.5256	11.9937	11.5385	11.5584	11.6543	12.0215	11.9135	11.8775	12.3039	11.8024	11.982	11.4749	10.9705	11.7318	11.8726	11.6917	12.1537	11.4533	11.4434	11.4123	11.8077	11.7557	12.2161	12.2831	11.9979	12.2598	11.5652	11.5619	11.8794	11.7113
STMN1_S24	10.5958	10.5791	10.7956	10.91	10.8527	10.9962	10.7736	10.7352	11.0324	11.4221	10.9991	11.5929	10.9588	11.2099	11.259	11.7244	11.8381	12.0822	10.9554	10.9132	11.3579	11.4939	11.2476	11.3355	11.8456	11.8187	11.4859	10.9942	10.961	11.466	10.7493	10.2486	10.9318	11.5333	11.5444	11.8932	11.1657	10.8712	11.0816	11.7373	11.5031	11.9554	12.0834	11.8947	12.2616	11.1954	10.6613	10.8624	11.4688
STMN1_S37	10.7412	10.617	10.938	10.9817	10.849	11.1909	11.2997	10.4768	10.9507	12.0478	11.6766	11.4256	11.6194	11.2895	11.4549	11.4141	11.3241	11.5924	11.195	11.1312	11.4205	12.1338	10.673	11.4782	11.9207	10.798	11.881	12.1882	11.6555	11.4571	11.6491	11.2184	11.1581	11.3435	11.8062	11.8007	10.8969	10.9703	10.6967	11.3525	11.7242	11.4968	11.6613	11.7894	11.5542	11.1374	10.9736	10.9272	10.9331
Syk__Y348	12.7858	12.98	13.2631	13.0488	13.0125	13.3617	12.8158	12.7421	12.9774	12.2676	12.4584	12.3684	11.884	12.2045	12.6263	12.5536	12.7059	12.6021	12.2952	12.2811	12.7646	12.3236	12.4012	12.4637	12.493	12.5832	12.7184	12.0255	12.4832	12.4605	11.8426	11.9227	12.2117	12.5575	12.6446	12.7619	11.9646	11.9347	11.9412	12.1841	12.2326	12.2164	12.4164	12.5418	12.4454	12.0971	13.0615	11.9394	11.9246
Syk__Y352	12.8128	12.8002	12.799	13.1004	12.908	11.4165	12.8573	12.796	12.9242	12.8837	12.739	12.8157	12.5601	12.224	12.2194	12.6582	12.3811	12.524	12.1594	12.0763	13.2071	12.4706	12.3543	12.644	12.638	12.5016	12.4958	12.9307	12.5589	13.0216	12.5065	12.496	12.5321	12.6398	12.5699	12.772	12.4564	12.0359	12.5812	12.4144	12.2471	12.6123	12.4804	12.3666	12.5407	12.9096	12.4503	12.8021	12.5123
Syk__Y525/6	11.6958	11.8314	11.7571	11.91	11.8204	11.9057	11.8754	11.7496	11.9805	11.642	11.5125	11.7817	11.3062	11.4306	11.7765	12.0408	12.1863	12.2012	11.524	12.171	11.5218	11.3882	11.3882	11.3355	12.1774	12.1695	11.7084	11.612	11.759	11.889	10.8906	10.8303	11.4947	11.8642	11.65	12.1396	11.4219	11.2457	11.4649	11.7215	11.4321	11.8832	12.1769	12.1234	12.1832	11.733	11.2059	11.5063	11.6598
TAB1_S423	11.15	11.6673	11.3892	11.3927	11.3594	11.593	11.5567	11.6764	11.7663	11.2949	11.195	11.7015	11.225	11.4765	11.4886	11.4657	11.4325	11.7726	11.6836	11.5481	11.4897	11.461	11.4498	11.3405	11.7885	11.6946	11.874	11.2396	11.6112	11.4909	11.2748	10.2746	10.5986	11.6022	11.2518	11.8798	11.3218	11.255	11.608	11.9254	11.7861	12.0972	12.4555	12.3354	12.3639	11.61	11.4525	12.1442	12.1115
TAB1_S438	11.2117	11.1971	11.3153	11.2793	11.1265	11.3132	11.1546	10.8785	10.9824	11.3697	10.971	11.3108	10.7438	11.0763	10.9973	11.7422	11.4565	11.574	10.8245	11.071	10.2031	10.6691	11.2195	11.1026	11.5269	11.5947	11.5764	11.6137	11.0096	11.1134	10.8944	11.0395	10.9716	11.2917	11.3631	11.2851	11.312	11.3902	11.4782	11.848	11.992	11.9353	12.3312	11.6351	12.3282	10.6965	10.8108	10.7403	11.8606
TAK1__S192	11.3067	11.2171	11.3284	11.2333	11.2524	11.4407	11.5323	11.4067	11.365	11.1675	11.1316	11.1759	10.9138	10.7672	11.2949	11.2064	10.9728	11.4612	11.1959	11.0787	11.1812	10.8827	11.3632	11.1173	11.5642	11.5025	12.1537	10.7959	11.036	11.3982	10.8376	10.8209	10.881	11.4537	11.5197	11.3364	10.6024	10.5348	10.2378	11.5729	11.4908	11.0995	11.9708	11.8852	11.937	11.1161	11.0249	11.6291	11.5572
TAK1__T178	11.1795	11.092	11.1986	11.2736	11.2369	11.3355	11.2462	11.2312	11.1424	11.4729	11.3486	10.6731	10.7794	10.8457	11.0478	11.7319	11.63	11.9107	11.5234	11.0743	11.4862	10.8657	11.3361	11.4301	11.5096	11.5462	11.5645	11.609	11.4605	11.4867	10.7967	10.8475	11.2728	11.1791	11.2699	11.4129	10.8487	10.8776	10.1593	11.3554	11.2326	11.1446	11.6144	11.6526	11.6515	10.3297	10.5184	10.4862	11.3928
TAK1__T187	10.9311	11.1188	11.3781	11.0466	11.2806	11.3444	11.4303	11.3702	11.6196	11.3508	11.0211	11.4507	11.163	11.1675	11.711	11.4695	11.3065	11.4554	11.523	11.251	11.2864	11.2186	11.105	11.0209	11.6691	11.7014	11.5944	11.0485	11.2379	11.6892	11.0418	11.4394	12.0073	11.9758	11.3236	11.5431	10.911	10.8631	11.1098	11.7276	11.5408	11.9485	12.1633	11.592	11.7854	11.2826	11.3056	11.7794	11.6401
TBK1__S172	12.0596	12.3353	12.1749	12.0601	12.4959	12.0484	12.0025	12.1828	12.1437	11.9585	11.6822	11.9743	11.5122	11.7623	11.8353	12.2468	12.3319	12.0354	12.1958	11.4282	12.3824	11.3528	12.2601	12.1164	12.0393	12.0187	11.6591	11.9499	12.1658	11.8032	11.5397	11.9907	11.9657	11.8815	12.0945	11.6645	12.0048	12.1301	12.1377	12.1923	12.3288	12.4835	12.5404	12.3266	12.2709	11.7494	12.1388	11.9624	12.2616
TGFBR1_T200	11.276	11.1812	11.3323	11.4535	12.1276	11.6608	11.3657	11.351	11.3781	11.6194	11.6532	11.0443	11.3003	12.1668	11.1823	12.05	11.9776	11.9154	11.6353	11.7416	11.2011	11.362	11.579	11.8232	11.7812	11.625	11.8116	11.8945	11.7539	11.0485	11.0688	10.9435	11.1222	11.7756	11.6367	11.5703	12.1418	11.3479	11.7336	12.5198	12.528	12.3227	12.7557	12.7407	12.6024	12.4068	12.0605	12.0499	12.5621
TGFBR1_t204	11.3431	11.4004	14.0962	11.277	11.4657	11.4761	11.5589	11.3834	11.5774	11.7475	11.8395	11.1775	11.1391	11.4259	11.6311	11.6635	11.8317	12.0824	11.7561	11.2848	11.7683	11.5295	11.7603	11.4342	11.6988	11.9968	11.9511	11.541	11.9306	11.8899	11.1533	11.2625	11.3668	12.2966	11.7386	11.8159	11.9258	12.009	11.5689	12.2853	12.1071	12.035	12.6763	12.6016	12.5353	11.8625	12.3229	12.322	12.2552
Tgfbr2_S409	10.8571	11.0748	11.2565	11.0528	11.119	11.3797	10.944	11.3017	11.1637	11.613	10.8287	11.3957	11.2997	11.1019	11.4278	11.5014	11.2521	11.6141	11.3368	11.6186	11.5947	10.892	11.0109	10.8215	11.9635	11.6253	11.4208	10.956	11.4079	11.7356	11.1521	11.1944	11.2192	11.336	11.5227	11.2281	10.939	11.3522	11.1139	11.5776	11.8097	11.7871	12.0898	11.8227	12.2951	11.3643	11.6291	11.1957	11.6087
Tgfbr2_Y259	13.21	13.0663	12.9645	13.1354	13.022	12.9236	13.1375	12.8889	12.8677	13.0616	13.015	13.13	13.0812	13.0338	13.0854	13.2404	13.1214	13.1255	13.0124	12.5373	13.0113	13.2404	13.0779	13.075	12.7837	12.9719	13.0247	13.3533	13.2719	13.3805	13.1041	13.0989	13.0625	13.2508	13.2747	13.1725	12.2462	12.3366	12.2267	12.4927	12.1709	12.2626	12.1409	12.2045	12.0515	13.0921	12.8546	12.9556	12.8101
Tgfbr2_Y336	10.6253	10.5331	10.7705	10.6368	10.5478	11.0552	10.8314	10.9015	10.9074	11.2178	10.822	10.9693	10.6677	10.2206	11.1799	10.3297	10.7686	11.399	10.7556	10.6304	10.8195	10.536	10.4219	10.6909	11.1763	10.933	11.2811	10.9202	10.7377	11.1549	10.6772	10.5503	10.7114	10.8198	11.5984	11.2699	9.77745	10.118	9.9528	10.4966	10.8455	10.779	10.9521	11.1815	11.3482	10.0396	10.4754	10.7829	10.4685
TNIK_T181	11.6065	12.0458	11.9499	11.8895	12.0305	12.2502	11.7724	11.8943	12.1539	11.4582	11.6808	11.3508	11.5695	11.066	11.5999	11.9552	11.7363	12.2761	11.8558	11.5314	11.4504	11.2964	11.2118	11.4479	11.5404	11.844	11.9198	11.6325	11.7824	11.6176	11.165	11.0727	11.4795	11.3873	11.8777	11.8367	10.6113	11.2435	10.4879	11.2354	11.3247	11.5796	11.4649	11.8224	11.8034	11.4244	11.4466	11.0807	11.4601
TRAF6_Y353	11.6597	11.7316	11.9338	11.6856	11.5952	11.9602	11.7759	12.1628	11.8367	11.4273	11.4223	12.1044	11.4579	11.8184	11.2725	10.9941	11.6211	11.5011	11.4177	11.6414	11.5474	11.0101	10.7858	11.2352	11.6946	11.7863	11.882	11.2954	11.1771	11.1059	11.1485	11.0838	11.3012	11.6193	11.799	12.6401	10.8542	10.8507	10.6864	11.0986	11.1487	11.2676	12.1459	12.0985	12.023	11.0715	11.7013	12.1194	11.8324
TrKA_Y496	12.8039	13.0079	12.8192	12.8824	13.0378	12.8964	12.9619	13.0608	12.8604	12.4126	12.1965	12.3622	12.1907	12.155	12.7218	12.6486	12.8037	12.9311	12.8357	12.7157	13.0794	12.0979	12.1904	12.58	12.5221	12.5465	12.6315	12.4256	12.6878	12.5112	12.0077	12.2153	12.3627	12.4763	12.6201	12.9876	11.2521	11.4371	11.3316	11.9103	11.7901	12.0122	11.8107	12.0997	12.085	12.5358	12.7346	12.3126	12.3772
TrKA_Y680	12.3798	12.4752	12.5894	12.322	12.4447	12.5172	12.8669	12.5821	12.7437	12.2982	11.3798	11.9688	11.7851	11.8248	11.8467	12.1476	11.6744	12.2581	12.1231	12.1625	11.7654	11.238	11.6417	11.999	12.124	12.2363	12.2972	11.6581	12.4405	12.2441	11.762	11.3414	11.7688	12.0806	12.1557	12.1157	11.6057	12.0534	11.9862	11.5679	12.1141	11.9724	12.4258	12.2896	12.4976	12.4867	12.4634	12.6011	12.3908
TrKA_Y757	14.2654	14.3258	14.3678	14.1731	14.2269	14.0697	14.1636	14.1913	14.0338	14.412	14.4219	14.2535	14.3151	14.3924	14.2804	14.4338	14.3392	14.3703	14.535	14.5832	14.3908	14.3341	14.3581	14.46	14.3963	14.5113	14.2462	14.4394	14.2257	14.2808	14.2922	14.2776	14.2751	14.4295	14.4895	14.3626	13.3228	13.7071	13.3844	13.5223	13.4141	13.4787	13.3217	13.3087	13.2974	13.9523	14.0396	14.0458	13.9511
Tyk2_Y1054/5	12.3198	12.0294	12.2355	12.1319	12.1818	12.2222	12.6225	12.1281	12.2107	11.8497	11.8882	12.2914	11.5383	11.5821	11.7138	12.0056	12.0481	12.3102	11.7718	12.0165	11.7445	11.5983	11.6269	11.9776	12.0209	11.874	12.2228	11.4812	11.913	12.14	11.3593	11.3806	11.6717	11.8886	12.0692	12.5185	11.0464	11.3948	11.8523	11.1673	11.4855	12.0634	12.261	12.389	12.4795	12.1096	12.0827	12.4132	11.9742
XIAP__S87	14.3489	14.2586	14.2443	13.9953	14.0246	14.0101	13.7507	13.6948	13.452	14.0352	14.019	13.849	13.926	14.0047	14.0033	14.1542	14.0754	13.8912	14.219	14.2294	13.9016	14.1235	14.1449	14.0559	14.168	14.1386	14.1163	14.3512	14.0924	14.0552	13.981	13.8038	14.0636	14.2076	14.237	14.0777	13.0885	12.8141	13.2442	13.1921	13.0117	13.0784	13.0155	13.1162	13.0046	13.5666	13.5791	13.6693	13.5262
[truncated: 383 more columns]
