# Supplementary material for: Kinotypes: stable species- and individual-specific profiles of cellular kinase activity
Source: BMC Genomics. 2013 Dec 5;14:854. doi: 10.1186/1471-2164-14-854 (PMC3924188; doi:10.1186/1471-2164-14-854)
Supplement: Additional file 3 — Comparison of human and porcine kinome responses. The fold-change value between human and pig is given for each peptide on the array, along with P-values for increased and decreased phosphorylation. [file 1471-2164-14-854-S3.xlsx]

## Sheet: -
ID	Accession	Fold-change (FC) value	P-value (increased phosphorylation)	P-value (decreased phosphorylation)
PDGFRb Y716	P09619	1.50575	2.5013e-64	1
HSP27 S78	P04792	2.57498	1.46511e-59	1
TBK1 S172	Q9UHD2	1.38113	1.1054e-45	1
PLCG2 Y753	P16885	1.22594	3.93813e-33	1
PTEN Y315	P60484	1.33068	1.27388e-32	1
PI3-kinase p85 subunit beta Y605	O00459	1.20948	4.44148e-32	1
p70S6K T412	P23443	1.26602	4.93394e-32	1
PI3-kinase p85 subunit beta Y464	O00459	1.25528	2.24069e-31	1
Rab5A S123	P20339	1.38427	8.09006e-30	1
TGFBR1 T200	P36897	1.33045	1.83622e-29	1
pyk2 Y402	Q14289	1.23178	1.5049e-28	1
Mek2 s226	P36507	1.22237	8.49678e-25	1
Pyk2 S399	Q14289	1.3028	1.74486e-24	1
PDK1 Y373	O15530	1.16898	2.93913e-24	1
TGFBR1 t204	P36897	1.28151	6.87535e-23	1
Sek1 S80	P45985	1.20437	4.78624e-22	1
rab4 Y189	P20338	1.24781	1.99551e-21	1
Mek1 S217	Q02750	1.20402	1.04108e-20	1
MAPK14 Y322	Q16539	1.19603	1.52123e-20	1
caveolin-1 Y14	Q03135	1.23688	8.65046e-18	1
MDM2 S166	Q00987	1.18365	2.63172e-17	1
Kit Y568/70	P10721	1.16813	1.54165e-16	1
SHC3 Y341	Q92529	1.17503	1.69407e-16	1
Rab4 S199	P20338	1.20852	6.94403e-16	1
PDK1 Y376	O15530	1.1214	1.9511e-15	1
Smad1 S214	Q15797	1.16925	2.72411e-15	1
sek1 S2315	P45985	1.16123	4.31479e-15	1
STAT6 T645	P42226	1.1959	1.02526e-14	1
Rab5A T202	P20339	1.19088	1.17198e-14	1
Crk Y108	P46108	1.16557	1.18515e-14	1
PDGFRb Y740	P09619	1.17686	2.16636e-14	1
Lyn Y396	P07948	1.15577	3.61387e-14	1
Smad6 S435	O43541	1.13396	1.04641e-13	1
TAK1 T187	O43318	1.14718	2.18371e-13	1
Malt1 S135	Q9UDY8	1.156	1.50738e-12	1
pyk2 S213	Q14289	1.18988	2.12643e-12	1
Keap1 S293/5	Q14145	1.117	1.01729e-11	1
IL7R Y449	P16871	1.16491	2.03613e-11	1
STMN1 S15	P16949	1.14847	7.38709e-11	1
Ripk1 Y424	Q13546	1.13305	2.81434e-10	1
Tgfbr2 S409	P37173	1.13144	3.74275e-10	1
CFTR S737	P13569	1.2056	4.41872e-10	1
MSK2 S360	O75676	1.12984	6.00462e-10	1
STMN1 S24	P16949	1.14085	7.66751e-10	1
p53 S15	P04637	1.11937	1.00842e-09	1
CREB S133	P16220	1.31677	1.01818e-09	1
LDLRAP1 S186	Q5SW96	1.11707	2.52553e-09	1
NFAT2 S245	O95644	1.13396	2.78528e-09	1
Rack1 Y194	P63244	1.10745	3.3652e-09	1
Shc1 S36	P29353	1.1204	6.21562e-09	1
IRF-7 S471	Q92985	1.11968	9.41902e-09	1
STAT1 S708	P42224	1.13206	1.38015e-08	1
STAT1 Y701	P42224	1.13912	1.39175e-08	1
K8 S74	P05787	1.14092	1.42504e-08	1
MK2 Y132	P16389	1.11593	2.59413e-08	1
CTNNB1 Y654	P35222	1.11326	3.49426e-08	1
Smad3 S208	P84022	1.11393	6.08298e-08	1
iNOS Y151	P35228	1.09641	1.11752e-07	1
TAK1 T178	O43318	1.10081	1.33398e-07	1
Smad1 S463	Q15797	1.09747	1.70886e-07	1
SEK1 T261	P45985	1.09797	1.94025e-07	1
Catalase Y448	Q14790	1.09541	3.27103e-07	1
IKK-alpha S180	O15111	1.09537	3.5279e-07	1
TAB1 S423	Q15750	1.10518	3.80897e-07	1
Bax S163	Q07812	1.09112	1.36833e-06	0.999999
Syk Y352	P43405	1.07623	4.22382e-06	0.999996
IRAK4 T208	P51617	1.129	6.16243e-06	0.999994
SOC3 Y204	O14543	1.09132	1.02894e-05	0.99999
STAT1 S727	P42224	1.09041	1.053e-05	0.999989
PKACa S10	P17612	1.09445	1.25739e-05	0.999987
p38-alpha T122	Q16539	1.07981	2.33197e-05	0.999977
IRF-3 S385	Q14653	1.08065	2.4216e-05	0.999976
Met Y1003	P08581	1.07227	3.29143e-05	0.999967
IL-8R B S352	P25025	1.06708	3.41363e-05	0.999966
MEK1 S297	Q02750	1.10096	4.70085e-05	0.999953
14-3-3 beta S59	P31946	1.16156	5.63582e-05	0.999944
Smad3 S423	P84022	1.07218	7.26019e-05	0.999927
Ripk1 Y424	Q13546	1.06583	0.000157838	0.999842
STAT4 S722	Q14765	1.08128	0.000159998	0.99984
PDGFRb Y686	P09619	1.05498	0.000169069	0.999831
Sek1 S257	P45985	1.07283	0.000215639	0.999784
STMN1 S37	P16949	1.06798	0.0002315	0.999769
IRS-1 S312	P35568	1.06891	0.000275653	0.999724
p67phox T233	P19878	1.06884	0.000318526	0.999681
Jun S73	P05412	1.07633	0.0003311	0.999669
Shc1 Y349	P29353	1.05318	0.000635439	0.999365
NFAT1 S110	Q13469	1.08441	0.000651932	0.999348
TAB1 S438	Q15750	1.06938	0.000653324	0.999347
STAT5B S731	P51692	1.07357	0.000780892	0.999219
Cdk4 T172	P11802	1.05335	0.00078268	0.999217
SMAD3 S416	Q15796	1.05746	0.000795684	0.999204
NFkB-p105 S337	P19838	1.06314	0.000819586	0.99918
Akt1 S473	P31749	1.05453	0.00110132	0.998899
PKACa S338	P17612	1.0695	0.00113321	0.998867
MEK1 T385	Q02750	1.05163	0.00186829	0.998132
P300 S89	Q09472	1.05004	0.00225289	0.997747
NFkB-p100 S99	Q00653	1.04624	0.00250861	0.997491
HSP70 Y525	P08107	1.06215	0.00259125	0.997409
SMAD3 S204	Q15796	1.05288	0.00351752	0.996482
p47phox S359	P14598	1.05751	0.00369699	0.996303
HSP60 S70	P10809	1.06236	0.00371489	0.996285
caspase-8 Y448	Q14790	1.06725	0.00416557	0.995834
Smad3 T179	P84022	1.05303	0.00419101	0.995809
STAT3 S727	P40763	1.05556	0.00498451	0.995015
STAT5B Y699	P51692	1.0462	0.00574559	0.994254
IRF-3 S402	Q14653	1.0467	0.00795249	0.992048
MDM2 S186/8	Q00987	1.05368	0.0100369	0.989963
Keap1 Y141	Q14145	1.04977	0.0163149	0.983685
IFNGR1 S495	P15260	1.03826	0.0212515	0.978748
STAM2 Y371	Q92783	1.04132	0.0252959	0.974704
IKK-alpha S473	O15111	1.03549	0.0263587	0.973641
P27kip1 T157	P46527	1.03505	0.0267328	0.973267
GIT2 Y492	Q14161	1.03953	0.0274477	0.972552
JAK2 Y119	O60674	1.04531	0.0278941	0.972106
Jun S63	P05412	1.04256	0.0323549	0.967645
Flt3 Y842	P36888	1.03587	0.0403536	0.959646
LSD1 S131	O60341	1.03387	0.0449501	0.95505
MAPK14 Y322	Q16539	1.0364	0.0462526	0.953747
IFNAR1 Y466	P17181	1.02971	0.0491192	0.950881
Lck Y192	P06239	1.03305	0.0551207	0.944879
Tyk2 Y1054/5	P29597	1.03329	0.0559245	0.944076
aura S342	O14965	1.03079	0.0566014	0.943399
GIT2 Y484	Q14161	1.0312	0.0785412	0.921459
PELI2 T290	Q96FA3	1.02436	0.0869967	0.913003
NFkB-p65 S276	Q04206	1.02739	0.0890221	0.910978
IRAK1 T387	P51617	1.02795	0.0897947	0.910205
Ripk1 Y694	Q13546	1.02609	0.0978167	0.902183
PPP2CA T307	P67775	1.02365	0.103059	0.896941
BCAP Y570	Q6ZUJ8	1.02503	0.103351	0.896649
JAK1 Y1035	P23458	1.02379	0.129698	0.870302
CTNNB1 S33	P35222	1.01783	0.13858	0.86142
IRS-1 S616	P35568	1.02366	0.14295	0.85705
Tgfbr2 Y336	P37173	1.02183	0.144735	0.855265
gp130 S782	P40189	1.0271	0.147401	0.852599
caveolin-1 Y6	Q03135	1.02087	0.160216	0.839784
p47phox S370	P14598	1.01981	0.170836	0.829164
MK2 Y415	P16389	1.0209	0.175528	0.824472
PPP2CA T304	P67775	1.01431	0.191693	0.808307
Jun S243	P05412	1.0157	0.229389	0.770611
CREB S117	P16220	1.01464	0.233686	0.766314
PTEN T382/3/5	P60484	1.01301	0.235961	0.764039
PLCG2 Y759	P16885	1.01231	0.237029	0.762971
p70S6K S447	P23443	1.01041	0.278571	0.721429
IL4R Y713	P24394	1.01374	0.282256	0.717744
Lyn Y507	P07948	1.00927	0.309629	0.690371
TrKA Y680	P04629	1.00991	0.316451	0.683549
Kit Y721	P10721	1.00824	0.349638	0.650362
Cdc2 T161	P06493	1.00794	0.354679	0.645321
Cofilin 1 S2	P23528	1.00283	0.442796	0.557204
IKK-beta Y188	O14920	1.00145	0.471981	0.528019
NFAT1 S326	Q13469	1.00067	0.487562	0.512438
p300 S2279	Q09472	-1.00105	0.521564	0.478436
Cdk2 Y179	P24941	-1.00116	0.523367	0.476633
PTEN Y240	P60484	-1.00135	0.534107	0.465893
Mek2 s226	P36507	-1.00225	0.556213	0.443787
eNOS S1176	P29474	-1.00559	0.590319	0.409681
Bax S184	Q07812	-1.0073	0.624598	0.375402
Mek1 S217	Q02750	-1.00637	0.63386	0.36614
NFkB-p65 S536	Q04206	-1.00885	0.658019	0.341981
Lck Y394	P06239	-1.00875	0.666973	0.333027
NFkB-p105 S907	P19838	-1.00946	0.696302	0.303698
Grb2 Y7	P62993	-1.01191	0.726806	0.273194
Rab5A Y205	P20339	-1.01069	0.728212	0.271788
STAT3 S691	P40763	-1.01171	0.73102	0.26898
IKK-alpha T23	O15111	-1.01573	0.782074	0.217926
gp130 Y767	P40189	-1.01872	0.78512	0.21488
MAVS S233/4	Q7Z434	-1.02937	0.840066	0.159934
JAK2 Y813	O60674	-1.02162	0.869692	0.130308
BRAF1 S579	P15056	-1.02827	0.876042	0.123958
IKK-beta Y199	O14920	-1.02334	0.878392	0.121608
GIT2 Y592	Q14161	-1.02684	0.882869	0.117131
TNIK T181	Q9UKE5	-1.0239	0.884232	0.115768
Mnk1 T250	Q9BUB5	-1.02223	0.902768	0.0972319
IKK-gamma S43	Q9Y6K9	-1.02381	0.902855	0.0971452
Crk Y221	P46108	-1.02813	0.921233	0.0787669
Jak1 Y1034/5	P23458	-1.03357	0.943577	0.0564234
Flt3 Y591	P36888	-1.02734	0.948228	0.0517724
TAK1 S192	O43318	-1.02953	0.952555	0.0474447
Cdk4 S150	P11802	-1.05051	0.979312	0.0206881
CFTR S813	P13569	-1.04316	0.981505	0.0184953
Akt1 T450	P31749	-1.0408	0.984589	0.0154114
inos S745	P35228	-1.038	0.986218	0.0137818
ERK3 S189	Q16659	-1.06004	0.989473	0.0105269
ACC1 S80	Q13085	-1.05214	0.990884	0.00911555
4E-BP1 S64	Q13541	-1.05476	0.993277	0.00672327
IRF-3 S396	Q14653	-1.05299	0.993515	0.00648486
AR Y363	P10275	-1.05071	0.993827	0.00617328
Bcl-2 S87	P10415	-1.05979	0.994598	0.00540203
PDK1 S241	O15530	-1.05618	0.994874	0.00512592
EEA1 T431	Q15075	-1.0503	0.994906	0.00509407
Grb10 S150	Q13322	-1.05177	0.995119	0.00488089
Bim S69	O43521	-1.05838	0.995549	0.00445146
TRAF6 Y353	Q9Y4K3	-1.05252	0.997136	0.00286411
Syk Y348	P43405	-1.05391	0.998038	0.00196159
JNK2 T183	P45984	-1.04207	0.998342	0.00165849
Sek1 S80	P45985	-1.05726	0.99872	0.00127955
Mlk3 T277	Q16584	-1.06492	0.998818	0.00118189
EGFR T693	P00533	-1.06316	0.998943	0.00105688
NFAT2 S172	O95644	-1.06264	0.999124	0.000876387
CHOP Ser79	P35638	-1.06729	0.999165	0.000834809
CREB S111	P16220	-1.09143	0.999934	6.60774e-05
MAPKAPK5 T182	Q8IW41	-1.07896	0.999953	4.74959e-05
Kit Y936	P10721	-1.1006	0.999962	3.80627e-05
Rack1 y52	P63244	-1.06587	0.999977	2.27678e-05
A-Raf T20	P10398	-1.10381	0.999983	1.70768e-05
fyn Y420	P06241	-1.09859	0.999984	1.58544e-05
EGFR Y869	P00533	-1.08045	0.999985	1.4548e-05
JNK1 T183	P45983	-1.07305	0.999993	6.71593e-06
STAT4 Y693	Q14765	-1.09842	0.999997	3.35267e-06
4E-BP1 T46	Q13541	-1.09517	0.999998	1.66437e-06
DVL1 S679	O14640	-1.10309	0.999999	1.161e-06
p38 delta Y182	O15264	-1.0786	0.999999	1.02033e-06
p300 S2279	Q09472	-1.08659	0.999999	9.10324e-07
EP300 S2366	Q09472	-1.09236	0.999999	8.58621e-07
CD19 Y531	P15391	-1.12692	0.999999	7.13251e-07
CDK2 T160	P24941	-1.1283	0.999999	5.04716e-07
STAT2 Y690	P52630	-1.1104	1	2.92645e-07
IRAK4 T345	P51617	-1.11829	1	2.8191e-07
aura T287	O14965	-1.13487	1	6.60689e-08
Mnk1 T255	Q9BUB5	-1.10429	1	2.38119e-08
Rack1 y246	P63244	-1.10558	1	1.42035e-08
NFAT3 S676	Q14934	-1.14531	1	6.72681e-09
p38-alpha T122	Q16539	-1.13372	1	4.43498e-09
MK3 Y187	P22001	-1.12225	1	1.52265e-09
M6PR S267	P20645	-1.1312	1	1.0139e-09
Calmodulin Y99	P62158	-1.16297	1	5.39095e-10
IKK-alpha S180	O15111	-1.13321	1	4.6277e-10
ACTA1 Y55	P68133	-1.14006	1	1.27363e-10
TrKA Y496	P04629	-1.11689	1	9.84451e-11
Met Y1234	P08581	-1.12992	1	2.80302e-11
Cdc42 Y64	P60953	-1.16781	1	1.94607e-11
Casp3 S150	P42574	-1.19166	1	1.52021e-11
PIK3R1 Y528	P27986	-1.13632	1	6.41764e-12
Cdc2 Y15	P06493	-1.19048	1	3.32829e-12
ACC1 S1263	Q13085	-1.15245	1	2.83192e-12
CDK2 T160	P24941	-1.19248	1	1.73312e-12
CTNNB1 S675	P35222	-1.22601	1	8.00158e-13
Ck2-B S228	Q5SRQ6	-1.24401	1	6.27048e-13
SOC3 Y221	O14543	-1.16206	1	4.51541e-13
CD19 Y500	P15391	-1.17891	1	1.72103e-13
PKCE T566	Q02156	-1.14952	1	1.60485e-13
14-3-3 beta S185	P31946	-1.17336	1	1.03615e-13
STAT6 Y641	P42226	-1.17862	1	6.85673e-14
Calmodulin T79	P62158	-1.17843	1	4.07258e-14
LIMK1 T508	P53667	-1.17144	1	3.23697e-14
Syk Y525/6	P43405	-1.16805	1	2.80138e-14
Fos T232	P01100	-1.17334	1	2.83001e-15
STAT3 Y705	P40763	-1.183	1	1.71321e-15
EGFR S1070	P00533	-1.15407	1	8.33956e-16
XIAP S87	P98170	-1.21637	1	1.30361e-15
A-Raf S214	P10398	-2.2753	1	3.54738e-80
A-Raf Y302	P10398	-1.69229	1	1.34254e-47
ACC1 S29	Q13085	-1.17672	1	4.25338e-16
ACC1 Y93	P68133	-1.40804	1	7.05543e-39
AMPK1 T174/5	Q13131	-1.25239	1	2.46075e-20
AMPK1 T174/5	Q13131	-1.70387	1	1.0454e-49
Akt1 T308	P31749	-1.65377	1	1.63035e-63
Anxa1 Y20	P04083	-1.21812	1	9.19173e-20
BLNK Y72	Q8WV28	-1.32523	1	8.17578e-23
BLNK Y178	Q8WV28	-1.6059	1	2.48157e-49
Bid T54	P55957	-1.78578	1	3.42449e-69
CDK2 Y14	P24941	-1.27856	1	1.55402e-17
Casp3 S150	P42574	-1.35465	1	2.77022e-25
Catalase Y385	P04040	-2.27581	1	1.05663e-66
Caveolin-1 Y25	Q03135	-1.38779	1	3.94524e-40
Cdc42 Y32	P60953	-2.06902	1	4.51311e-68
Cofilin 1 Y139	P23528	-1.49298	1	3.51166e-34
EEA1 T1392	Q15075	-1.29513	1	5.09822e-23
FGFR1 Y653	P11362	-1.3824	1	1.87832e-40
FGFR1 Y653	P11362	-1.80595	1	8.93723e-60
Fos S362	P01100	-1.2217	1	1.12567e-22
Grb2 Y209	P62993	-1.4333	1	1.41277e-50
Grb2 Y37	P62993	-1.69516	1	2.17295e-58
IRAK1 T100	P51617	-2.2056	1	2.72116e-101
IRAK1 T209	P51617	-1.19213	1	5.66378e-26
JAK1 Y220	P23458	-1.5457	1	4.07616e-43
JAK1 Y220	P23458	-1.72532	1	8.71749e-65
JAK2 Y813	O60674	-1.20824	1	1.57083e-17
Jak2 Y1007	O60674	-1.20668	1	2.42201e-16
Jak2 Y221	O60674	-1.3609	1	3.26787e-40
K8 Y267	P05787	-1.22219	1	6.06556e-21
MAPK14 T179	Q16539	-1.16051	1	2.0955e-18
MAPK14 T179	Q16539	-1.26412	1	2.90738e-30
Mlk3 S281	Q16584	-1.15769	1	3.57606e-18
MyD88 Y257	Q99836	-1.31178	1	1.30176e-23
NFkB-p100 S108	Q00653	-1.41098	1	7.88587e-42
P27kip1 Y74	P46527	-1.6697	1	3.66134e-58
PAK4 S474	O96013	-1.26569	1	5.20445e-19
PIK3R1 Y556	P27986	-1.41041	1	3.38105e-54
PKACa T197	P17612	-1.21109	1	4.16275e-23
PPARG S112	P37231	-1.43637	1	2.49594e-44
Ripk1 Y384	Q13546	-1.58251	1	6.7303e-60
STAT5B Y740	P51692	-1.30436	1	1.53729e-27
Tgfbr2 Y259	P37173	-1.30349	1	1.59765e-37
TrKA Y757	P04629	-1.402	1	3.70147e-39
fyn Y531	P06241	-1.16978	1	4.55764e-17
p67phox S208	P19878	-1.22764	1	1.93146e-33
