# Supplementary material for: Kinotypes: stable species- and individual-specific profiles of cellular kinase activity
Source: BMC Genomics. 2013 Dec 5;14:854. doi: 10.1186/1471-2164-14-854 (PMC3924188; doi:10.1186/1471-2164-14-854)
Supplement: Additional file 4 — Inter-individual variability of peptide responses. The left-hand block of cells contain, for a given peptide and individual, the mean normalized intensity value among the 36 observations (4 samples per individual and 9 technical replicates per sample). Column O contains the standard deviation of the 6 human means, while column R contains the standard deviation of the 6 porcine means. [file 1471-2164-14-854-S4.xlsx]

## Sheet: step5_averages.txt
	H1A	H2A	H3A	H4A	H5A	H6A	P1A	P2A	P3A	P4A	P5A	P6A		Human standard deviations			Pig standard deviations
14-3-3_beta_S185	13.2167	12.69	12.8624	13.1752	13.0124	13.0268	13.2365	13.3458	13.2539	13.1102	13.1492	13.2716		0.196749			0.08558
14-3-3_beta_S59	12.3663	11.9824	12.4956	12.6046	12.3957	13.1007	12.0807	12.0832	12.011	12.0761	12.1557	13.2423		0.365495			0.476154
4E-BP1__S64	11.0344	10.7605	10.9975	10.8272	10.8454	10.9595	10.9745	10.9554	10.9477	10.912	10.9574	11.1389		0.108403			0.0800869
4E-BP1__T46	11.139	11.0082	11.0252	11.0031	10.9787	11.1466	11.1688	11.2475	11.0962	11.1722	11.1542	11.2489		0.0733518			0.0585957
ACC1_S1263	11.3526	11.1028	11.0334	11.1223	10.9408	11.1187	11.2445	11.3629	11.2483	11.2943	11.3801	11.3684		0.136813			0.0619994
ACC1_S29	11.3291	11.1213	11.208	11.3307	11.3431	11.4476	11.57	11.6939	11.4839	11.5508	11.4983	11.3913		0.114689			0.101257
ACC1_S80	10.8392	10.5129	10.7622	10.5905	10.6383	10.7344	10.8198	10.7054	10.7003	10.596	10.6551	11.0409		0.120604			0.159143
ACC1_Y93	11.6725	11.6736	12.0918	11.842	11.6901	11.764	12.3576	12.1988	12.4296	12.2187	12.0509	12.4402		0.162341			0.152899
ACTA1_Y55	11.1469	11.0017	10.9894	11.0353	10.9055	11.0699	11.158	11.3125	11.147	11.1755	11.1654	11.3248		0.0813075			0.0817879
Akt1_S473	12.154	12.1872	12.2147	12.1094	12.1617	12.009	12.0474	12.0387	12.1093	12.0608	12.0248	12.0953		0.0729104			0.0331018
Akt1_T308	11.4654	10.9246	11.3331	11.4782	11.4991	11.4906	12.0631	12.1325	12.0872	12.2194	12.0252	12.0178		0.224336			0.0757491
Akt1_T450	11.0516	11.0493	11.0043	10.9489	10.8811	11.0464	11.0382	11.0476	10.9382	10.9372	11.0723	11.2941		0.0692435			0.130606
AMPK1_T174/5	11.2925	10.8541	11.2409	11.5806	11.6963	11.7703	11.9545	12.1253	12.1969	12.1782	12.398	12.194		0.344169			0.142608
AMPK1_T174/5	11.4615	11.2326	11.552	11.7122	11.78	11.913	11.8721	11.9868	11.774	11.8448	12.0315	12.0899		0.244526			0.121651
Anxa1_Y20	11.3945	11.0697	11.2714	11.2977	11.2472	11.3261	11.588	11.597	11.6023	11.3832	11.6397	11.5041		0.109552			0.0941832
AR_Y363	13.1959	12.8036	13.2034	13.5601	13.4814	13.5932	13.4104	13.468	13.3839	13.3567	13.3073	13.3393		0.300959			0.0568102
A-Raf_S214	11.3907	11.0626	11.6657	11.651	11.6867	12.3711	12.6898	13.0441	13.0703	12.8778	13.1403	12.1211		0.43194			0.380549
A-Raf_T20	10.9166	11.0804	10.7718	10.8837	10.7381	10.861	10.9472	11.0002	10.9292	11.0165	11.0083	11.205		0.121299			0.0982452
A-Raf_Y302	12.0401	11.4751	12.2249	12.6509	12.6498	12.8452	12.9417	13.0731	13.1045	13.1177	13.283	12.9196		0.508942			0.132566
aura_S342	11.1262	11.244	11.0932	11.0823	10.9672	11.0487	11.0172	11.0409	10.9458	10.9875	11.0165	11.2913		0.0914271			0.122682
aura_T287	11.019	10.6314	10.8644	10.8297	10.7336	10.9762	11.0059	11.0718	10.9032	10.8943	10.9715	11.3026		0.145639			0.151235
Bax_S163	13.3868	12.9529	13.2147	13.5538	13.3865	13.404	13.3192	13.2587	13.0903	13.0832	13.1006	13.2919		0.208008			0.110558
Bax_S184	10.7255	10.6008	10.9682	10.7131	10.7033	10.8021	10.8443	10.7173	10.6723	10.6053	10.6324	11.1043		0.123855			0.187254
BCAP_Y570	11.2942	11.2759	11.1414	11.203	11.3232	11.3087	11.1468	11.2766	11.1659	11.2114	11.2576	11.2741		0.0708113			0.0563433
Bcl-2_S87	11.1113	10.9255	10.7111	10.8409	10.7837	10.7314	10.9381	10.83	10.9939	10.943	10.8234	11.0781		0.14952			0.0974541
Bid__T54	11.7375	11.4961	11.5641	11.6317	11.6698	11.835	12.3844	12.5552	12.6672	12.4027	12.614	12.3294		0.121236			0.138238
Bim_S69	11.3295	11.2689	10.9265	11.0908	11.0922	11	11.2348	11.2461	11.3209	11.1521	11.1295	11.1156		0.154599			0.0804094
BLNK_Y72	11.7419	11.1709	11.387	11.7709	11.9446	12.1311	12.0318	12.1627	12.3523	12.1216	12.1599	11.7552		0.354929			0.197549
BLNK__Y178	12.1478	11.6351	12.2148	12.2806	12.3584	12.6879	13.1475	13.2011	13.1964	12.8021	13.0586	12.0188		0.343249			0.458453
BRAF1_S579	11.0357	10.8974	11.0008	11.0093	10.7989	10.7657	10.9402	10.7838	11.1604	10.8568	10.8034	11.2043		0.115642			0.182444
Calmodulin_T79	11.2156	11.0804	11.089	11.203	11.1898	11.2125	11.4921	11.5115	11.5395	11.4187	11.2897	11.1599		0.0629301			0.148685
Calmodulin__Y99	11.2756	11.0699	11.3142	11.5127	11.4708	11.6044	11.591	11.7592	11.8529	11.6072	11.5153	11.2287		0.193605			0.216397
Casp3__S150	13.6048	12.8914	13.0725	13.4662	13.6928	13.5866	13.9117	14.2648	13.7954	13.7994	13.8964	13.274		0.326032			0.319726
Casp3__S150	13.4818	12.8704	13.0789	13.5459	13.6628	13.754	13.8439	13.9227	13.682	13.4854	13.7549	13.2227		0.3481			0.258316
caspase-8_Y448	11.4124	11.1048	11.108	11.2575	11.3041	11.7786	11.1914	11.4148	11.3271	11.1951	11.0877	11.1861		0.250584			0.116939
Catalase_Y385	12.2817	11.991	12.4302	12.8412	12.7821	13.399	13.8594	14.0669	13.7963	13.755	13.8609	13.5046		0.495586			0.18299
Catalase_Y448	13.8367	13.5467	13.7007	14.0592	13.8779	13.8587	13.8366	13.743	13.6387	13.6813	13.6309	13.5607		0.17377			0.0967708
caveolin-1_Y14	11.531	11.3158	11.3809	11.5663	11.3863	11.1863	10.997	11.1437	10.9642	10.9652	11.0681	11.3882		0.13994			0.162648
Caveolin-1_Y25	11.4462	11.2741	11.8675	11.9774	11.9158	12.0022	12.3489	12.3107	12.3764	12.1862	12.257	11.8404		0.308323			0.197936
caveolin-1_Y6	11.1807	11.0276	10.972	11.0897	11.049	11.0121	10.9554	11.0467	11.0065	11.0621	10.9384	11.1432		0.0728274			0.0755053
CD19_Y500	11.3223	11.2844	11.1457	11.4182	11.3939	11.3239	11.7775	11.8278	11.5996	11.4124	11.4483	11.2475		0.096543			0.224579
CD19_Y531	11.6275	11.2075	11.6966	11.9862	12.109	12.1261	12.2013	11.4507	12.0603	12.0815	12.1885	11.8048		0.354297			0.289347
Cdc2_T161	11.8993	11.8572	11.8273	11.7721	11.6032	11.5407	11.7323	11.5823	11.6015	11.5367	11.5831	12.3955		0.145311			0.328566
Cdc2_Y15	12.5947	12.2374	12.339	12.4874	12.5962	12.7041	12.8336	12.6817	12.7481	12.7152	12.827	12.6623		0.175894			0.07255
Cdc42_Y64	11.3001	11.1594	10.9758	11.0783	11.0153	10.9595	11.2761	11.3596	11.4231	11.3266	11.3178	11.1278		0.129865			0.0997885
Cdc42__Y32	11.6168	10.9727	10.9141	10.8818	11.0047	11.4413	12.1605	12.1334	12.2748	12.0413	12.2343	12.2802		0.31049			0.0932013
CDK2_T160	12.9438	12.6279	12.8972	12.9572	12.8729	12.9032	12.9595	13.1061	13.0901	12.9116	13.0692	13.5892		0.121197			0.242089
CDK2_T160	12.5962	12.3122	12.6678	12.6625	12.5059	12.5524	12.6099	12.5951	12.6391	12.5495	12.601	13.3472		0.132039			0.306856
CDK2_Y14	12.2345	12.4167	12.762	12.9727	12.9938	13.1769	13.0689	13.0864	12.9773	13.0613	13.0835	13.4061		0.36543			0.148645
Cdk2_Y179	12.9929	12.5483	12.8522	12.8843	12.5697	12.6512	12.6727	12.8017	12.7322	12.5577	12.6922	13.0521		0.184643			0.167652
Cdk4_S150	11.0655	10.9566	10.8808	10.8858	10.8986	10.9186	11.035	11.0354	10.8456	10.9086	10.9498	11.2579		0.0698957			0.143897
Cdk4_T172	13.5756	13.1664	13.2927	13.4286	13.2442	13.2393	13.2403	13.2866	13.1396	13.2061	13.188	13.4364		0.150716			0.10403
CFTR_S737	11.3073	11.0438	11.0456	11.169	11.0976	11.7335	10.9966	11.0187	10.9087	10.7746	10.8438	11.2361		0.264337			0.162156
CFTR_S813	11.0874	11.0076	10.9703	10.9552	10.8836	11.0103	11.0013	11.0899	10.9212	11.0119	11.0301	11.2258		0.0678452			0.103176
CHOP_Ser79	11.077	11.0405	11.1279	11.0059	11.1588	11.1109	11.193	11.1738	11.0415	11.0542	11.081	11.5412		0.0569806			0.187336
Ck2-B_S228	11.5009	11.3553	11.6296	11.7198	11.9901	12.1359	11.9341	12.0895	11.9052	11.9098	11.9901	12.3928		0.29496			0.187447
Cofilin_1_S2	11.2125	11.1918	11.0902	11.042	10.9619	11.0754	11.1104	11.1666	10.9756	11.0275	10.9922	11.277		0.0939388			0.11647
Cofilin_1_Y139	11.956	11.2949	11.6978	12.0482	12.2026	12.1531	12.4011	12.6106	12.6096	12.3427	12.4885	12.3689		0.342755			0.118967
CREB__S111	11.2643	11.2465	11.2148	11.2305	11.3768	11.443	11.3183	11.3989	11.2201	11.3582	11.4162	11.8216		0.0921695			0.207782
CREB__S117	11.2452	11.4232	11.242	11.3766	11.5726	11.479	11.2598	11.4442	11.1743	11.333	11.4083	11.5931		0.130721			0.147342
CREB__S133	11.4885	11.1389	11.3529	11.9392	11.9686	12.5683	11.2179	11.2857	11.1164	11.1662	11.2233	12.0651		0.520075			0.357021
Crk__Y108	12.4683	12.0177	12.5129	12.4487	12.2601	12.025	12.1547	12.107	12.0601	12.1451	12.213	11.7268		0.224459			0.174635
Crk__Y221	11.2093	11.1546	10.9675	11.1757	11.017	11.1024	11.1422	11.2122	11.07	11.0457	11.0826	11.3139		0.0948701			0.102397
CTNNB1_S33	11.1712	11.2094	11.0868	11.0709	10.9838	11.007	10.9825	11.1234	10.9978	11.0533	11.0875	11.1314		0.0887308			0.0628572
CTNNB1_S675	10.5691	10.3703	10.3738	10.5255	10.4972	10.6794	10.7859	10.8439	10.612	10.6916	10.7411	11.1046		0.118585			0.170535
CTNNB1_Y654	11.349	11.8352	11.2772	11.1783	11.1768	11.1358	11.1973	11.2404	11.0491	11.0847	11.0942	11.3579		0.261683			0.117188
DVL1_S679	10.9911	11.1052	11.0036	10.9605	10.9365	11.0591	11.109	11.0889	11.0466	11.0741	11.0672	11.5194		0.0627871			0.181737
EEA1_T1392	11.4338	11.1483	11.6352	11.5638	11.5299	11.5698	11.848	11.9237	12.0115	11.5914	11.8593	11.8851		0.175396			0.141192
EEA1_T431	11.0957	11.1759	11.0229	10.9817	11.0413	11.0672	11.1116	11.1905	10.9972	11.0876	11.1422	11.2805		0.0670904			0.0960128
EGFR_S1070	11.5599	11.3949	11.45	11.4868	11.6209	11.5591	11.7555	11.7853	11.6823	11.6147	11.7251	11.7488		0.0831365			0.0614338
EGFR_T693	10.9918	10.9272	10.9756	10.8713	10.8502	11.0011	11.0546	11.0181	10.949	10.9488	10.9558	11.221		0.0640878			0.105582
EGFR_Y869	11.2087	11.1702	11.2717	11.1096	11.1617	11.1487	11.4933	11.3668	11.3692	11.1361	11.2699	11.105		0.0558398			0.149541
eNOS__S1176	11.1003	10.8067	10.7862	10.8145	10.7543	10.7255	10.8276	10.8201	10.8799	10.8048	10.8171	10.8863		0.135952			0.0347586
EP300_S2366	11.0829	10.8396	10.9883	10.9349	10.8709	10.9355	11.0843	11.0625	11.1995	11.0482	11.0596	10.9626		0.0867504			0.0763541
ERK3_S189	11.0378	10.5135	10.8141	10.8026	10.7862	10.6875	10.7384	10.7881	10.9212	10.6996	10.704	11.2949		0.171772			0.229303
FGFR1__Y653	11.5642	11.3441	11.8233	12.1282	12.156	12.1988	12.8144	12.8263	12.7691	12.7336	12.6881	12.4991		0.354626			0.120493
FGFR1__Y653	11.7295	11.7331	12.1794	12.2713	12.2192	12.3545	12.5841	12.5595	12.635	12.6423	12.604	12.265		0.277235			0.142223
Flt3_Y591	13.8025	13.4929	13.6346	13.9395	13.7686	13.9003	13.9275	13.8783	13.8155	13.7781	13.8569	13.5155		0.167773			0.146394
Flt3_Y842	11.5417	11.573	11.6385	11.9925	12.171	11.9029	11.7938	11.7916	11.8303	11.7753	11.7076	11.6159		0.256725			0.0780674
Fos__S362	10.9553	10.8018	11.0378	11.06	11.0625	10.9947	11.1335	11.312	11.3811	11.2781	11.2545	11.2863		0.0989629			0.0815024
Fos__T232	11.5634	11.4417	11.5353	11.7014	11.7193	11.6497	11.7307	11.7805	11.9003	11.8447	11.8284	11.9096		0.107269			0.0689439
fyn_Y420	11.1644	11.1215	11.0018	11.077	11.2339	11.1248	11.0873	11.1908	11.2744	11.2531	11.1034	11.6281		0.0784741			0.197392
fyn_Y531	11.4723	11.4507	11.5649	11.5494	11.5956	11.4764	11.7095	11.7436	11.7341	11.7022	11.7675	11.8097		0.0592458			0.0397738
GIT2_Y484	11.367	11.0526	11.1517	11.1464	11.0752	11.004	10.9817	11.1459	11.1267	11.0076	11.0663	11.2027		0.127832			0.0851248
GIT2_Y492	11.404	11.4109	11.169	11.2977	11.2694	11.2037	11.1986	11.2538	11.2768	11.2949	11.2546	11.1403		0.100158			0.0571716
GIT2_Y592	11.2315	11.195	11.0386	11.1656	11.1806	11.089	11.0157	11.3355	11.164	11.1759	11.1224	11.3161		0.0720817			0.120751
gp130__S782	11.2818	11.2649	10.782	10.9844	10.9163	10.778	10.8873	10.9083	11.0406	11.0074	10.9262	11.0061		0.225208			0.0631184
gp130__Y767	10.8374	10.7238	10.7694	10.6108	10.6764	10.5554	10.6676	10.5604	10.9022	10.7032	10.5545	10.9458		0.103482			0.16736
Grb10__S150	11.1555	11.1519	11.0008	11.0821	10.9864	10.9347	11.1769	11.1249	11.2101	11.1087	11.0723	11.0554		0.0919754			0.0597196
Grb2_Y209	11.5268	11.5273	11.3334	11.4582	11.4683	11.5998	11.9024	11.8443	11.9827	12.0707	12.1148	12.1145		0.0902311			0.114193
Grb2_Y37	11.8656	11.3834	11.8099	12.169	12.1083	12.0849	12.7942	12.6311	12.846	12.5541	12.7606	12.4031		0.291926			0.167683
Grb2_Y7	11.1534	11.1925	11.0296	11.0814	10.9385	10.9069	11.0811	11.049	11.161	11.0299	10.9925	11.0914		0.114293			0.058089
HSP27_S78	13.8149	12.7779	13.1067	13.6147	14.1268	14.1865	12.0323	12.2693	12.0243	12.0866	12.0923	12.936		0.563385			0.352229
HSP60_S70	11.3679	11.5107	11.0258	11.1076	11.0549	10.946	11.1109	11.0253	11.1563	11.1211	11.0276	11.0482		0.220598			0.0551322
HSP70__Y525	11.2002	11.0706	11.0178	11.0879	11.1434	11.0101	10.9172	10.9563	11.0859	11.0332	11.0336	10.982		0.0734338			0.0611599
IFNAR1__Y466	11.3057	11.4476	11.2484	11.1361	11.1394	11.124	11.1752	11.1889	11.0705	11.0808	11.0462	11.5861		0.127776			0.201989
IFNGR1__S495	11.1268	11.0003	11.1775	11.0203	10.9412	11.0698	11.0449	10.9822	10.9529	10.9265	11.0087	11.0956		0.0866281			0.0618935
IKK-alpha__S180	11.1759	11.0073	11.1283	11.1747	11.129	11.1238	11.1881	11.292	11.2911	11.3211	11.24	11.4892		0.061537			0.102389
IKK-alpha__S180	11.5359	11.559	11.4887	11.4255	11.4085	11.4317	11.3721	11.417	11.1062	11.2394	11.3753	11.5509		0.0627616			0.153211
IKK-alpha__S473	11.033	11.1797	10.9962	10.9168	10.8268	10.99	10.9446	10.9588	10.8431	10.8996	10.9518	11.0428		0.118217			0.0664913
IKK-alpha__T23	11.1188	11.0782	11.0365	11.008	11.011	11.0547	11.0613	11.0878	10.9824	11.0011	11.0916	11.218		0.0424717			0.0837882
IKK-beta__Y188	11.2547	11.1612	11.0631	11.065	10.9681	11.082	11.0911	11.1432	11.0416	11.0207	10.9953	11.2896		0.0979778			0.108146
IKK-beta__Y199	12.8157	12.659	12.8706	13.1963	13.106	13.1302	12.9709	12.9131	12.9269	12.9139	13.0247	13.228		0.212338			0.121376
IKK-gamma__S43	11.0091	11.0323	11.0907	10.9025	10.9433	11.0188	11.0938	11.0177	10.9792	10.8961	10.985	11.2286		0.0669915			0.11503
IL4R__Y713	12.0502	11.6494	12.1496	12.0122	11.866	11.8505	11.8873	11.8028	11.7932	11.7136	11.8358	12.427		0.17808			0.259613
IL7R__Y449	12.049	12.1758	12.3313	12.5724	12.5722	12.5495	12.2091	12.2635	12.2719	12.3378	12.3884	11.4584		0.226316			0.346839
IL-8R_B__S352	11.3819	11.5631	11.4619	11.3779	11.3781	11.3342	11.3259	11.3813	11.348	11.4017	11.337	11.1411		0.0830453			0.0932808
inos_S745	11.4568	11.6508	11.4864	11.6312	11.6793	11.7859	11.5753	11.6732	11.7107	11.7355	11.7719	11.5466		0.123638			0.0900167
iNOS__Y151	11.4355	11.5808	11.3876	11.3406	11.356	11.3092	11.2573	11.3119	11.2559	11.245	11.2519	11.291		0.0977848			0.0264817
IRAK1_T100	11.2777	11.4444	11.4593	11.2963	11.3734	11.7009	12.4021	12.365	12.6545	12.6995	12.674	12.6032		0.153993			0.145578
IRAK1_T209	12.1488	11.7051	11.9972	12.0057	12.1198	12.1741	12.3734	12.3649	12.3669	12.3579	12.3592	11.8494		0.17322			0.210345
IRAK1_T387	11.1736	11.4266	11.2464	11.0962	11.1502	11.2377	11.19	11.2152	11.0965	11.1396	11.1761	11.2747		0.114926			0.0615137
IRAK4_T208	12.5317	12.2867	12.5355	12.383	12.276	12.2318	12.0407	11.8894	12.0752	12.0269	11.9947	13.1676		0.133044			0.478681
IRAK4_T345	11.0374	10.8057	10.8823	10.7295	10.7085	10.7934	11.0159	10.975	10.8795	10.814	10.9102	11.3301		0.120364			0.182242
IRF-3__S385	11.2756	11.4296	11.233	11.2027	11.2498	11.1908	11.1457	11.2155	11.0494	11.1425	11.1307	11.2263		0.0870025			0.0642606
IRF-3__S396	10.8948	10.8741	10.887	10.8987	10.9245	11.0434	11.0172	10.994	10.9187	10.9332	10.943	11.1632		0.0624806			0.0907175
IRF-3__S402	11.1966	11.2638	11.3139	11.2124	11.3466	11.2617	11.2127	11.2762	11.2056	11.1693	11.2738	11.0625		0.0574519			0.0791149
IRF-7__S471	11.4083	11.7606	11.5277	11.5386	11.8512	11.6659	11.433	11.5206	11.4695	11.546	11.4542	11.3507		0.164401			0.0690373
IRS-1_S312	11.3408	11.5131	11.2343	11.1504	11.2214	11.2063	11.2132	11.2549	11.1136	11.1501	11.138	11.2197		0.130965			0.0553898
IRS-1_S616	11.2225	11.1972	11.0184	11.0309	10.9534	10.9455	10.9998	10.9994	11.0704	11.0735	10.9637	11.0587		0.120252			0.0459427
JAK1_Y1035	11.33	11.2666	11.0381	11.1282	11.2027	11.1646	10.9466	11.0726	11.1352	11.2733	11.1408	11.3581		0.103086			0.145621
JAK1_Y220	11.9856	11.8629	12.224	12.3644	12.3149	12.4516	12.9718	13.0506	12.9781	13.0461	13.0246	12.853		0.229637			0.0737888
JAK1_Y220	11.9576	11.933	12.4344	12.505	12.3667	12.588	12.9894	12.7612	12.966	13.008	12.9996	12.8297		0.282621			0.104116
Jak1__Y1034/5	11.1888	10.9973	10.9386	11.0576	11.0249	11.0252	10.9212	11.1275	11.0466	11.0797	11.0384	11.3048		0.0836747			0.126997
JAK2_Y119	12.7159	12.7675	12.8742	13.0147	13.0494	13.0201	12.7901	12.7561	12.6002	12.6409	12.7362	13.5348		0.142656			0.346467
JAK2_Y813	12.1136	11.8755	12.1168	12.4586	12.5624	12.4888	12.496	12.5185	12.6836	12.6108	12.6167	12.3275		0.272967			0.125741
JAK2_Y813	12.2252	12.0988	12.4423	12.8123	12.7244	12.7139	12.5484	12.5212	12.6163	12.6091	12.649	12.258		0.294412			0.142945
Jak2__Y1007	11.3505	11.4188	11.3587	11.4558	11.4448	11.1926	11.5779	11.4975	11.6827	11.6107	11.583	11.8955		0.0973			0.138107
Jak2__Y221	13.0326	12.8771	13.236	13.2606	13.2286	13.2495	13.5693	13.7705	13.6232	13.4989	13.5963	13.4934		0.157448			0.101759
JNK1_T183	13.5246	13.3454	13.2879	13.2426	13.0347	13.3207	13.4421	13.4165	13.2973	13.4319	13.3997	13.3787		0.159012			0.0526645
JNK2_T183	13.4968	13.2368	13.2479	13.2746	13.11	13.2594	13.4527	13.3812	13.3137	13.2768	13.3473	13.2104		0.125506			0.0841287
Jun__S243	11.4183	11.4619	11.237	11.2446	11.1998	11.119	11.2547	11.2644	11.3536	11.3496	11.3359	10.9874		0.132411			0.139188
Jun__S63	11.1698	11.1047	10.8176	10.8549	10.8649	10.7836	10.82	10.8829	10.9858	10.8581	10.8303	10.8577		0.162439			0.0598365
Jun__S73	11.1224	11.0999	10.8201	10.8854	10.7601	10.6936	10.8707	10.7572	10.8983	10.7187	10.7186	10.7814		0.177839			0.076904
K8_S74	11.4464	11.7872	11.1506	11.1995	11.0713	11.0236	11.1087	11.0702	11.1008	11.105	11.0303	11.1228		0.288929			0.0338282
K8_Y267	11.8748	11.8805	12.0361	11.9436	11.9525	11.7807	12.3218	12.1171	12.3475	12.1472	12.2187	12.0526		0.0867768			0.116905
Keap1_S293/5	12.8396	12.83	12.8374	12.954	12.89	12.811	12.914	12.7781	12.7715	12.7566	12.7241	12.26		0.0528325			0.225549
Keap1_Y141	11.3331	11.3066	11.1046	11.0469	10.982	10.9317	10.9658	10.9306	11.0467	11.0129	11.0161	11.3125		0.167484			0.136192
Kit__Y568/70	12.1964	12.3904	12.3979	12.4885	12.5072	12.4322	12.2751	12.2366	12.2059	12.2729	12.2281	11.8489		0.111265			0.163393
Kit__Y721	11.4248	11.4017	11.4199	11.3054	11.3793	11.2088	11.4186	11.409	11.4234	11.3721	11.3853	11.0604		0.0844871			0.140735
Kit__Y936	12.1938	11.565	11.735	11.8709	11.7207	11.7877	11.9845	11.9472	12.1738	12.1545	12.2291	11.2136		0.212181			0.37768
Lck_Y192	11.3422	11.5806	11.3202	11.3735	11.4795	11.2304	11.281	11.4263	11.3728	11.3688	11.3314	11.2646		0.124264			0.0609871
Lck_Y394	11.1601	11.3311	11.2944	11.1442	11.3662	11.2669	11.3255	11.2786	11.2951	11.2587	11.2796	11.2008		0.0905015			0.0417939
LDLRAP1_S186	11.4567	11.8074	11.624	11.5181	11.7836	11.5588	11.4982	11.5616	11.4258	11.5267	11.5064	11.2717		0.143217			0.104752
LIMK1_T508	13.9571	13.4595	13.5544	13.8749	13.8216	13.9489	14.0517	14.2426	13.9089	13.9907	14.0234	13.769		0.211446			0.157348
LSD1_S131	12.3463	12.2988	12.4744	12.8649	12.9727	12.8056	12.6599	12.6557	12.5718	12.6087	12.6195	12.3587		0.289067			0.112717
Lyn_Y396	11.7074	11.8417	11.9947	12.1489	12.2522	12.2133	11.6736	11.7566	11.8479	11.9541	11.8461	11.8267		0.218047			0.0947703
Lyn__Y507	11.2992	11.5359	11.3937	11.3767	11.462	11.3931	11.3941	11.4421	11.3227	11.4281	11.4309	11.3628		0.0806283			0.0465633
M6PR_S267	11.9838	12.0747	12.2167	12.3643	12.4611	12.4382	12.429	12.4989	12.4472	12.4705	12.4962	12.2639		0.197749			0.0877833
Malt1_S135	11.3764	11.6892	11.225	11.1979	11.1851	11.1471	11.0894	11.1779	11.064	11.0809	11.0865	11.0671		0.20487			0.0422374
MAPK14_T179	12.3361	12.3006	12.3999	12.3926	12.4902	12.4443	12.6641	12.6717	12.7318	12.7054	12.7066	12.9126		0.0691249			0.0918836
MAPK14_T179	12.5554	12.4655	12.3978	12.4224	12.5043	12.5055	12.704	12.6517	12.6096	12.6862	12.6505	12.8375		0.0584279			0.0793355
MAPK14_Y322	11.5446	11.4443	11.4563	11.6206	11.6024	11.5924	11.4297	11.5025	11.5274	11.5523	11.4905	11.4487		0.07649			0.0463833
MAPK14_Y322	11.6641	11.8249	11.8795	11.8125	11.847	11.8218	11.5702	11.6853	11.4255	11.4214	11.5935	11.6045		0.0746183			0.105456
MAPKAPK5_T182	12.6238	12.4735	12.6762	13.0103	12.9304	12.7785	12.8823	12.9993	12.8105	12.7135	12.8704	12.8745		0.19946			0.0939355
MAVS_S233/4	11.8573	12.1221	12.3968	12.4652	12.3576	12.6191	12.2913	12.2816	12.2714	12.0941	12.2218	12.9086		0.271789			0.285693
MDM2_S166	11.5837	11.7648	11.5832	11.7032	12.0843	11.8855	11.4698	11.6533	11.5347	11.6183	11.5458	11.3234		0.192952			0.117792
MDM2_S186/8	11.0726	10.9606	11.0512	11.0212	10.9487	11.0412	11.0018	10.9803	10.8996	10.7826	10.8125	11.166		0.0503993			0.14082
Mek1_S217	11.2123	11.3288	11.2213	11.2241	11.2167	11.1136	11.1959	11.189	11.2329	11.2666	11.273	11.2143		0.068187			0.0354075
Mek1_S217	11.3741	11.801	11.4868	11.3055	11.3129	11.3428	11.2336	11.3371	10.9403	11.0856	11.1557	11.2638		0.189974			0.142045
MEK1__S297	11.5618	11.7259	12.0209	12.2118	12.3284	12.5718	11.7188	11.72	11.8523	12.0859	12.1022	12.1091		0.37886			0.19012
MEK1__T385	11.1302	11.3159	11.2184	11.079	11.0267	11.1096	11.1166	11.058	11.0229	11.0599	11.0913	11.0953		0.104306			0.0335654
Mek2_s226	11.2055	11.3056	11.2094	11.2429	11.2619	11.1002	11.2192	11.2447	11.249	11.2775	11.1854	11.1691		0.069675			0.0411012
Mek2_s226	11.3966	11.8206	11.6147	11.4938	11.3749	11.4268	11.359	11.3616	11.0522	11.0984	11.2522	11.266		0.170265			0.130144
Met__Y1003	11.5434	11.7531	11.6688	11.7772	11.9763	11.8885	11.6628	11.7641	11.6006	11.7634	11.6709	11.5415		0.153938			0.0882254
Met__Y1234	12.2514	12.2355	12.5651	12.7501	12.6796	12.6746	12.8412	12.7913	12.7547	12.7497	12.7313	12.3453		0.226821			0.179179
MK2_Y132	11.8148	11.9579	12.0967	12.169	12.2122	12.0861	11.9583	11.9327	11.9568	11.9801	11.9625	11.5967		0.146665			0.148309
MK2_Y415	12.268	12.4489	12.7426	13.0095	12.9431	12.9991	12.5312	12.5258	12.7342	12.874	12.6649	12.9021		0.312546			0.162616
MK3_Y187	11.7626	11.7574	11.8473	12.0228	12.0894	12.0396	11.99	12.0154	12.2573	12.1551	12.1456	11.9536		0.148357			0.117809
Mlk3_S281	12.6561	12.6241	12.4084	12.4552	12.399	12.3387	12.8033	12.7011	12.6694	12.65	12.6658	12.6593		0.129629			0.0574279
Mlk3_T277	11.3962	11.3977	11.4084	11.3238	11.3667	11.1945	11.4203	11.4074	11.6384	11.632	11.3952	11.1384		0.0811627			0.184727
Mnk1_T250	11.7392	11.617	11.689	11.6833	11.6207	11.4819	11.6678	11.6917	11.6972	11.6224	11.7566	11.5857		0.0894329			0.0601307
Mnk1_T255	12.0206	11.757	11.9931	12.1397	12.1763	12.0733	12.1534	12.2087	12.2431	12.1157	12.2874	12.0103		0.149152			0.0993644
MSK2_S360	12.516	12.6442	12.4305	12.3343	12.2348	12.0211	12.1343	11.9937	12.0541	12.1232	12.0836	12.7353		0.219636			0.273183
MyD88_Y257	13.5216	12.9028	13.1281	13.4995	13.2553	13.4359	13.8689	13.8788	13.8122	13.5441	13.8171	13.1711		0.243381			0.278893
NFAT1__S110	11.2285	11.4245	10.9546	11.0321	10.8919	10.8515	10.9442	10.9021	11.0298	11.0153	10.919	10.8714		0.221259			0.0633325
NFAT1__S326	11.0969	10.9682	10.9914	10.9825	10.9075	10.8736	10.9223	11.0096	11.117	10.9564	10.8962	10.913		0.077374			0.0828635
NFAT2__S172	11.7312	11.5162	11.5571	11.5661	11.5594	11.3962	11.733	11.6637	11.7233	11.7279	11.6694	11.3346		0.107625			0.153589
NFAT2__S245	11.6823	11.6489	11.5521	11.703	11.663	11.7201	11.404	11.5018	11.62	11.5801	11.5414	11.2341		0.0595125			0.141483
NFAT3_S676	12.9624	12.8822	13.005	13.3967	13.5542	13.7015	13.4211	13.5094	13.4523	13.5001	13.5368	13.2568		0.345245			0.101647
NFkB-p100__S108	11.8797	11.3555	11.943	12.2668	12.1016	12.3328	12.4288	12.3776	12.6871	12.6395	12.8167	11.9095		0.352964			0.322553
NFkB-p100__S99	11.6854	11.6146	11.7033	11.7622	11.7361	11.801	11.5677	11.551	11.8513	11.8105	11.726	11.4049		0.0650065			0.172461
NFkB-p105__S337	11.2069	11.0474	11.1247	11.1386	11.1277	11.0911	10.9518	11.0921	11.1225	11.1131	11.0378	10.8891		0.0529734			0.0951152
NFkB-p105__S907	11.3074	11.2444	11.3851	11.2437	11.1522	11.1934	11.3249	11.2218	11.4154	11.2926	11.2713	11.0817		0.082786			0.111729
NFkB-p65__S276	11.4424	11.4029	11.1494	11.1874	11.3231	11.3885	11.1793	11.2705	11.3463	11.446	11.368	11.0498		0.120941			0.143434
NFkB-p65__S536	11.7668	11.9649	12.1249	12.347	12.3747	12.2606	12.124	12.1539	12.0658	12.1518	12.1464	12.2732		0.237776			0.0677079
P27kip1_T157	11.5028	11.808	11.5892	11.5245	11.654	11.6392	11.5735	11.675	11.527	11.6523	11.5424	11.4493		0.110156			0.0836462
P27kip1_Y74	11.3882	11.2538	11.5116	11.4234	11.5623	11.5052	12.3785	12.0471	12.2855	12.1152	12.2285	12.0268		0.111319			0.140167
p300_S2279	10.8721	10.6873	10.8172	10.7462	10.7849	10.7776	10.8174	10.8163	11.0139	11.003	10.7789	10.9747		0.0626559			0.107353
p300_S2279	11.0955	11.0832	11.3774	11.0471	11.0502	11.2221	11.1374	11.1621	11.1465	11.022	11.1781	11.2383		0.130236			0.0710574
P300_S89	11.4088	11.4971	11.3734	11.3683	11.3644	11.3402	11.349	11.3789	11.2993	11.2701	11.266	11.3664		0.0559831			0.0495365
p38_delta_Y182	13.7792	13.5922	13.577	13.6914	13.5605	13.7051	13.7509	13.7219	13.6813	13.7597	13.6555	13.991		0.0873314			0.120004
p38-alpha__T122	11.7114	11.457	11.6361	11.8857	11.8627	11.7395	11.8952	11.8465	12.0283	11.8737	11.8732	11.8618		0.157705			0.0665351
p38-alpha__T122	11.7882	11.6644	11.9144	11.9493	11.93	11.827	11.7889	11.7469	11.6604	11.6801	11.708	11.8244		0.108688			0.0637875
p47phox__S359	11.1849	11.5452	11.3015	11.2453	11.4064	11.356	11.2835	11.3493	11.2527	11.2885	11.235	11.1463		0.127515			0.067727
p47phox__S370	11.01	11.233	10.9507	10.982	10.9135	11.0511	11.0456	11.0445	10.921	10.8922	10.923	11.1442		0.11308			0.0985023
p53__S15	11.5025	11.5695	11.5089	11.5061	11.7219	11.6476	11.3912	11.4972	11.3403	11.4536	11.4737	11.3243		0.0908428			0.0721719
p67phox_S208	13.1705	12.9254	13.0547	12.9991	12.9165	13.0683	13.3559	13.3526	13.3184	13.346	13.2963	13.2406		0.09618			0.0444559
p67phox_T233	11.6822	11.7125	11.7913	11.7497	11.8695	11.6949	11.7119	11.6292	11.6603	11.7338	11.8578	11.3309		0.070762			0.176811
p70S6K_S447	11.4904	11.7138	11.6036	11.4115	11.5453	11.4462	11.6161	11.5302	11.5085	11.5325	11.5102	11.4236		0.111278			0.0616686
p70S6K_T412	12.3512	12.5105	12.332	12.1111	12.072	11.8937	11.9292	11.8584	11.8178	11.9217	11.8446	11.8572		0.22535			0.0443719
PAK4_S474	13.9713	13.4927	13.4059	13.7309	13.5932	14.0321	14.1134	14.399	13.8962	14.0502	14.0956	13.7112		0.255199			0.23071
PDGFRb_Y686	13.9296	13.6135	13.6122	13.9114	13.7849	13.8595	13.7159	13.8144	13.69	13.6762	13.6364	13.7148		0.142627			0.0598231
PDGFRb_Y716	12.4647	12.4849	12.6199	12.634	12.6116	12.6212	12.0347	11.9612	11.9605	12.1187	12.1464	11.6723		0.076468			0.170467
PDGFRb_Y740	12.0574	12.4161	12.225	12.0721	12.1725	12.0917	12.0152	11.9635	11.9152	12.096	11.9205	11.715		0.135617			0.128138
PDK1_S241	11.8202	12.1186	12.0135	11.9101	11.98	11.9272	12.1508	12.0427	12.1344	12.2679	12.0531	11.5938		0.101484			0.233411
PDK1_Y373	12.8859	12.7806	12.8032	12.9785	12.9992	12.9611	12.729	12.7241	12.6653	12.7162	12.6869	12.5357		0.0933281			0.0730179
PDK1_Y376	13.055	13.0285	13.0268	13.1558	13.1117	13.1746	13.0023	12.9256	12.8948	12.926	12.9147	12.8973		0.0646936			0.0393771
PELI2_T290	12.0264	12.0692	12.1141	11.9435	11.9372	11.8791	11.9966	11.9817	11.9191	12.0331	12.0351	11.7955		0.0895319			0.0911388
PI3-kinase_p85_subunit_beta_Y464	12.4558	12.7826	12.6277	12.4324	12.4837	12.3672	12.2373	12.1278	12.2083	12.2627	12.1882	12.1572		0.152886			0.0500558
PI3-kinase_p85_subunit_beta_Y605	12.3059	12.5504	12.41	12.305	12.4266	12.3175	12.1377	12.0976	12.0972	12.1711	12.072	12.0937		0.0968895			0.0360889
PIK3R1__Y528	12.6376	12.625	12.7181	12.6199	12.4128	12.5996	12.8611	12.6266	12.7195	12.7945	12.7989	12.9185		0.101378			0.103208
PIK3R1__Y556	11.7158	11.6744	11.82	11.6947	11.6952	11.7158	12.1947	12.1156	12.3111	12.3825	12.2847	12.0037		0.0517008			0.139358
PKACa__S10	11.5859	11.7074	11.5499	11.4353	11.3466	11.2985	11.4423	11.2871	11.4863	11.4632	11.3691	11.0945		0.155065			0.147821
PKACa__S338	11.7373	11.8802	12.0381	11.7944	11.7608	11.7877	11.596	11.5006	11.8122	11.8729	11.845	11.7902		0.111538			0.151251
PKACa__T197	13.7547	13.4399	13.4319	13.5246	13.4576	13.468	13.7763	13.9276	13.6685	13.7504	13.7797	13.8318		0.122947			0.0863689
PKCE_T566	12.0096	11.8624	12.0194	12.0158	12.1154	12.2006	12.0664	12.1057	12.3039	12.2901	12.3991	12.2642		0.113929			0.127
PLCG2_Y753	12.7321	12.7643	12.8398	12.7473	12.7212	12.7187	12.4328	12.3227	12.5094	12.5656	12.3949	12.5349		0.0454339			0.0927669
PLCG2_Y759	12.6457	12.6752	12.7268	12.5791	12.4652	12.4971	12.7163	12.3825	12.5904	12.5678	12.5548	12.6714		0.102958			0.115604
PPARG__S112	12.2731	12.0008	12.132	12.1133	12.0976	12.2333	12.6004	12.5211	12.7402	12.7024	12.7934	12.6268		0.0983541			0.0998731
PPP2CA__T304	13.0347	13.0334	12.9058	12.983	12.8758	12.9188	13.0193	13.0197	12.8758	12.9664	12.9395	12.8077		0.0681158			0.0835988
PPP2CA__T307	12.6621	12.7133	12.9216	13.0268	12.843	12.9284	12.6556	12.5831	12.7835	12.8658	12.9133	13.0917		0.138979			0.183814
PTEN_T382/3/5	12.4066	12.6333	12.6319	12.3432	12.3809	12.3534	12.5334	12.4698	12.4805	12.479	12.443	12.2316		0.136888			0.106018
PTEN_Y240	12.994	12.8382	12.9549	13.0463	12.9072	13.0236	12.9527	12.8591	12.9915	13.0101	13.0178	12.9447		0.0778588			0.0587769
PTEN_Y315	12.6289	12.9455	12.7191	12.488	12.435	12.3212	12.2671	12.1227	12.1354	12.2639	12.0988	12.177		0.224168			0.0727406
pyk2_S213	11.5077	12.0134	11.6065	11.4314	11.5925	11.4404	11.3543	11.3058	11.42	11.4432	11.4296	11.1343		0.216057			0.116939
pyk2_Y402	12.5243	12.8414	12.6436	12.4888	12.4526	12.3858	12.2263	12.1413	12.2068	12.3202	12.2874	12.3502		0.163882			0.0780022
Pyk2__S399	12.3044	12.746	12.4086	12.1966	12.13	12.0116	11.842	11.8897	11.9067	12.0433	11.9868	11.8392		0.25827			0.081685
Rab4_S199	11.6937	12.1697	12.1162	12.1819	12.3052	12.4776	11.8239	11.6806	11.8004	11.8418	12.1462	12.0121		0.261457			0.166711
rab4_Y189	11.7889	12.1733	11.8069	11.7406	11.806	11.6855	11.4773	11.5058	11.5859	11.6672	11.5717	11.2772		0.172893			0.133754
Rab5A_S123	11.8546	12.5351	11.9489	11.6846	11.6635	11.4855	11.4133	11.3573	11.4682	11.5064	11.2988	11.3136		0.366967			0.0841267
Rab5A_T202	11.6454	11.9719	11.6601	11.5958	11.7007	11.5304	11.3764	11.3825	11.5157	11.6403	11.4792	11.1981		0.152692			0.150245
Rab5A_Y205	11.4702	11.5601	11.5427	11.5937	11.6538	11.58	11.5129	11.568	11.5701	11.6418	11.6637	11.536		0.060696			0.0591409
Rack1_Y194	11.5653	11.4855	11.5724	11.3183	11.3264	11.2627	11.3022	11.2122	11.2014	11.2233	11.216	11.4922		0.135961			0.112648
Rack1_y246	12.86	12.6689	12.6989	12.6738	12.4837	12.4796	12.8335	12.6296	12.6961	12.6896	12.6823	13.2024		0.144179			0.213619
Rack1_y52	11.6398	11.7935	11.7283	11.7396	11.8606	11.7855	11.8767	11.8774	11.8341	11.8675	11.8363	11.8073		0.0745021			0.0283872
Ripk1_Y384	12.1572	12.1867	12.4389	12.3966	12.2155	12.4778	12.9802	13.0026	13.0152	13.0107	12.9645	12.8723		0.141225			0.05353
Ripk1_Y424	11.3611	11.5102	11.1751	11.1888	11.2141	11.1739	11.126	11.215	11.1802	11.2137	11.1413	11.1951		0.137059			0.0373931
Ripk1_Y424	11.4276	11.9073	11.4393	11.3662	11.3706	11.4727	11.3909	11.405	11.15	11.2308	11.379	11.3469		0.205029			0.103219
Ripk1_Y694	11.0507	11.127	10.967	10.9999	10.8588	10.9888	11.0291	11.0265	10.9481	10.7733	10.8452	11.1471		0.0892642			0.135932
sek1_S2315	11.3837	11.7843	11.3638	11.3115	11.4191	11.3639	11.2462	11.3101	11.1899	11.2179	11.223	11.1454		0.173334			0.055252
Sek1_S257	11.1024	11.3058	11.0617	10.9557	11.0182	11.0578	11.0353	11.0134	10.9172	10.8948	10.9173	11.1151		0.119601			0.0866352
Sek1_S80	11.1214	11.1121	11.1715	11.167	11.3663	11.2724	11.2566	11.2575	11.3424	11.3946	11.3176	11.1238		0.0986764			0.0936807
Sek1_S80	11.3477	11.6359	11.526	11.389	11.4858	11.5534	11.2793	11.2451	11.0945	11.2546	11.2823	11.1725		0.106827			0.0737624
SEK1__T261	11.1225	11.2068	11.1689	11.0409	10.992	11.0734	11.0002	10.9853	10.9399	10.9651	10.9144	10.9906		0.0806537			0.0331612
Shc1_S36	11.3022	11.8312	11.4375	11.3234	11.4134	11.4022	11.3253	11.3444	11.2218	11.2702	11.2597	11.3047		0.193352			0.0454778
Shc1_Y349	11.9339	12.0431	12.0166	12.0916	12.2147	12.1359	12.0252	11.9956	12.001	12.0959	12.0919	11.7779		0.0977952			0.116278
SHC3_Y341	11.5024	11.8408	11.6431	11.5396	11.6709	11.5967	11.3858	11.4204	11.3681	11.4415	11.4246	11.357		0.119852			0.0340858
Smad1__S214	11.5275	11.969	11.6893	11.5511	11.5259	11.5253	11.4075	11.4641	11.3323	11.4199	11.3837	11.4273		0.177153			0.0445885
Smad1__S463	11.4298	11.6997	11.4641	11.3768	11.4147	11.4259	11.3363	11.348	11.3021	11.3879	11.3415	11.2902		0.11668			0.0349269
SMAD3_S204	11.2426	11.4874	11.2002	11.0821	11.1876	11.2504	11.1677	11.1929	11.0605	11.1344	11.1432	11.3057		0.134583			0.0811049
SMAD3_S416	11.2447	11.0954	11.296	11.1317	11.2039	11.2616	11.1201	11.1182	11.1272	11.0223	11.0968	11.2651		0.0780357			0.0788004
Smad3__S208	11.4762	11.7814	11.3678	11.1922	11.2131	11.2886	11.2116	11.276	11.0883	11.1998	11.159	11.4507		0.219872			0.124266
Smad3__S423	11.423	11.7861	11.4015	11.2979	11.2065	11.3028	11.2525	11.319	11.1346	11.2832	11.2907	11.5345		0.203394			0.130597
Smad3__T179	11.5342	11.8614	11.6479	11.5617	11.7206	11.672	11.5651	11.6696	11.5708	11.56	11.5413	11.6438		0.118147			0.0518941
Smad6_S435	11.5482	11.7289	11.6009	11.4963	11.5747	11.5225	11.3225	11.4528	11.3346	11.3637	11.4377	11.4721		0.0823721			0.0647698
SOC3_Y204	11.5376	11.6983	11.423	11.4998	11.4956	11.3965	11.3963	11.3261	11.4642	11.528	11.435	11.1448		0.106725			0.134532
SOC3_Y221	12.1806	11.9144	12.2484	12.4779	12.4011	12.4388	12.5887	12.4348	12.5298	12.4106	12.5177	12.4796		0.211458			0.0655345
STAM2_Y371	12.6913	12.5497	12.6061	12.386	12.198	12.1878	12.4342	12.1919	12.2892	12.1585	12.1889	13.0057		0.213448			0.323605
STAT1__S708	11.1996	11.2673	11.0596	10.9719	10.9627	10.9672	10.8042	10.8962	10.9533	10.9131	10.877	10.9108		0.132306			0.050039
STAT1__S727	11.5039	11.398	11.2804	11.2203	11.1551	11.1825	11.1997	11.1557	11.2577	11.2074	11.1543	11.0163		0.135749			0.0823359
STAT1__Y701	11.4183	11.502	11.0953	11.18	11.0065	11.0267	11.0086	10.9734	11.087	11.0853	10.9604	10.9867		0.208573			0.0559577
STAT2__Y690	13.2467	13.0708	13.0482	13.3907	13.1519	13.1153	13.3382	13.3841	13.3048	13.1672	13.3153	13.4204		0.128503			0.0872696
STAT3__S691	11.6082	11.6901	11.7464	11.6998	11.6568	11.5472	11.7279	11.6011	11.8402	11.8325	11.744	11.3036		0.0712188			0.201513
STAT3__S727	11.2831	11.414	11.2149	11.2604	11.3088	11.1973	11.1516	11.2619	11.2584	11.311	11.2528	10.9747		0.077805			0.122819
STAT3__Y705	12.071	11.7804	12.013	12.0929	11.9387	12.0003	12.3104	12.0603	12.2748	12.2546	12.1935	12.2571		0.113163			0.0892276
STAT4_Y693	11.7677	11.7312	11.9343	12.2181	12.1338	12.1388	12.0928	12.0071	12.2296	12.2012	12.2469	11.9588		0.20704			0.121796
STAT4__S722	11.38	11.3781	11.2336	11.2315	11.0745	11.053	11.2183	11.0965	11.1743	11.1225	11.0619	11.0007		0.141304			0.0780228
STAT5B__S731	11.4747	11.6849	11.3714	11.2777	11.2772	11.207	11.2863	11.3357	11.3545	11.3273	11.2894	11.0854		0.174899			0.0988848
STAT5B__Y699	11.4132	11.2762	11.2843	11.2659	11.1039	11.012	11.2589	11.1649	11.268	11.1515	11.1311	10.9901		0.143738			0.101215
STAT5B__Y740	11.4433	11.1288	11.4084	11.2186	11.2563	11.1512	11.8516	11.6853	11.822	11.5523	11.6979	11.2974		0.131158			0.203784
STAT6__T645	11.4681	11.6337	11.2577	11.1755	10.9595	11.0553	11.0622	11.0092	11.0617	10.9749	10.9075	10.9858		0.25387			0.0585638
STAT6__Y641	11.4733	11.2082	11.5774	11.4432	11.466	11.4458	11.6621	11.6396	11.8886	11.5282	11.7908	11.5269		0.121922			0.144148
STMN1_S15	11.7007	11.8218	11.6778	11.6372	11.5686	11.4116	11.5053	11.4158	11.5647	11.5019	11.5012	11.1305		0.138105			0.157293
STMN1_S24	11.1981	11.2167	11.0243	10.9896	10.9367	10.9297	10.8275	10.8899	10.9271	10.8531	10.8091	10.8479		0.127531			0.042985
STMN1_S37	11.3555	11.249	11.2394	11.161	11.0801	11.0869	11.173	11.0955	11.1738	11.0762	11.0538	11.0303		0.106456			0.060588
Syk__Y348	12.5526	12.1153	12.3087	12.4263	12.5064	12.665	12.533	12.5057	12.5882	12.5341	12.7952	12.0725		0.194866			0.236566
Syk__Y352	12.611	12.6215	12.5805	12.6879	12.672	12.685	12.569	12.5911	12.6133	12.6227	12.5738	12.2521		0.044751			0.141185
Syk__Y525/6	11.7199	11.7515	11.9281	11.8128	11.8558	11.7601	12.018	11.9923	12.3021	12.1495	12.122	11.5888		0.0773438			0.242079
TAB1_S423	11.4488	11.7648	11.5027	11.3281	11.4159	11.3614	11.3269	11.4304	11.2073	11.321	11.3092	11.3613		0.157012			0.0728663
TAB1_S438	11.1686	11.39	11.1463	11.081	11.0485	11.1599	11.0992	11.1405	10.9032	11.058	11.0825	11.1299		0.119692			0.0866262
TAK1__S192	11.2304	11.3231	11.4244	11.2191	11.3761	11.3849	11.348	11.4104	11.3525	11.3944	11.3587	11.3457		0.0851374			0.0272913
TAK1__T178	11.2791	11.0763	11.2414	11.124	11.0948	11.1262	11.0204	11.0396	10.9786	10.9089	10.9977	11.1652		0.0829969			0.0848383
TAK1__T187	11.3692	11.5254	11.4319	11.3041	11.3017	11.3071	11.1974	11.2025	11.1476	11.119	11.1269	11.2576		0.0904239			0.0534299
TBK1__S172	11.982	12.2243	12.1049	12.1282	12.3775	12.2842	11.6928	11.7414	11.6728	11.9279	11.8154	11.456		0.140912			0.158387
TGFBR1_T200	11.5391	12.2684	11.5805	11.4319	11.4407	11.3328	11.2271	11.2732	11.1041	11.2663	11.146	11.1055		0.339377			0.0781381
TGFBR1_t204	11.6748	12.1733	11.6628	11.5095	11.542	11.4824	11.3277	11.3925	11.2453	11.3248	11.2695	11.3382		0.257165			0.0523805
Tgfbr2_S409	11.2839	11.6414	11.294	11.1882	11.1292	11.1889	11.1536	11.1435	11.0871	11.066	11.0323	11.1741		0.184364			0.0559193
Tgfbr2_Y259	13.0782	12.7841	13.2213	13.3125	13.1529	13.1997	13.4476	13.5206	13.579	13.4845	13.5098	13.5015		0.183955			0.0434682
Tgfbr2_Y336	10.8352	10.7674	11.0762	10.8452	10.9392	10.8667	10.936	10.7843	10.8726	10.7012	10.7262	11.1228		0.107385			0.157352
TNIK_T181	11.6732	11.6068	11.9166	11.9309	12.0649	12.1483	11.76	11.7054	11.9223	11.9878	12.17	11.9995		0.21302			0.170289
TRAF6_Y353	11.5592	11.6863	11.6319	11.5129	11.6674	11.6392	11.5064	11.6432	11.6536	11.7086	11.7455	11.8824		0.0666659			0.124628
TrKA_Y496	12.618	12.4741	12.7154	12.8397	12.7639	12.8005	12.9954	12.9208	12.9278	12.7725	12.8595	12.6925		0.135396			0.111649
TrKA_Y680	12.0905	12.3797	12.513	12.427	12.6841	12.7678	12.2524	12.3425	12.3693	12.4819	12.4628	12.8678		0.240865			0.215341
TrKA_Y757	14.3312	13.6237	13.7113	13.9268	13.8624	14.0466	14.4268	14.701	14.1814	14.3993	14.4876	14.2308		0.252885			0.187216
Tyk2_Y1054/5	11.9607	12.0585	12.1629	12.1423	12.1851	12.107	12.0927	12.1151	12.1145	12.164	11.8862	11.9605		0.0826146			0.107595
XIAP__S87	14.0473	13.3274	13.445	13.7866	13.8552	13.8592	14.0855	14.3582	13.9255	13.8518	14.0266	13.7684		0.275324			0.20855
															Correlation	0.38644
