# Supplementary material for: Kinotypes: stable species- and individual-specific profiles of cellular kinase activity
Source: BMC Genomics. 2013 Dec 5;14:854. doi: 10.1186/1471-2164-14-854 (PMC3924188; doi:10.1186/1471-2164-14-854)
Supplement: Additional file 5 — Composition of the peptide arrays. This GenePix Array List (GAL) file contains the exact composition of the peptide array used in this study, including the location of each spot and the peptide contained in that spot. It is in plain-text format and can thus be read by any text editor. [file 1471-2164-14-854-S5.zip]

Archive with 1 entries (1 files):
- 5018362891061353_add5.gal
