# Supplementary material for: Kinotypes: stable species- and individual-specific profiles of cellular kinase activity
Source: BMC Genomics. 2013 Dec 5;14:854. doi: 10.1186/1471-2164-14-854 (PMC3924188; doi:10.1186/1471-2164-14-854)
Supplement: Additional file 5 — Composition of the peptide arrays. This GenePix Array List (GAL) file contains the exact composition of the peptide array used in this study, including the location of each spot and the peptide contained in that spot. It is in plain-text format and can thus be read by any text editor. [file 1471-2164-14-854-S5.zip › 5018362891061353_add5.gal]

ATF	1
19	6
Type=GenePix ArrayList V1.0	
BlockCount=12	
BlockType=0	
URL=http://	
Supplier=Genetix Ltd.	
ArrayerSoftwareName=MicroArraying	
ArrayerSoftwareVersion=QSoft XP Build 6700 (Revision 4)	
Block1= 8025,8000,200,20,225,20,225	
Block2= 12525,8000,200,20,225,20,225	
Block3= 8025,12500,200,20,225,20,225	
Block4= 12525,12500,200,20,225,20,225	
Block5= 8025,21500,200,20,225,20,225	
Block6= 12525,21500,200,20,225,20,225	
Block7= 8025,26000,200,20,225,20,225	
Block8= 12525,26000,200,20,225,20,225					
Block9= 8025,35000,200,20,225,20,225					
Block10= 12525,35000,200,20,225,20,225					
Block11= 8025,39500,200,20,225,20,225					
Block12= 12525,39500,200,20,225,20,225					
Block	Row	Column	Name	ID	Annotation
1	1	1	AAAGPALSPVPPVVH25	AAAGPALSPVPPVVH	2617_2_1|717620|8907_C01_2664|5907_B01_2698
1	1	2	GPLAPPASPGPFATR27	GPLAPPASPGPFATR	2617_2_1|717622|8907_C03_3898|5907_B03_3911
1	1	3	LLEDEADyVVPVEDN29	LLEDEADYVVPVEDN	2617_2_1|717624|8907_C05_4171|5907_B05_4767
1	1	4	MARKMKDTDSEEEIR31	MARKMKDTDSEEEIR	2617_2_1|717626|8907_C07_1639|5907_B07_2007
1	1	5	FRGDRCRSLTGKPKL33	FRGDRCRSLTGKPKL	2617_2_1|717628|8907_C09_3003|5907_B09_3764
1	1	6	TILTEVNyEVSNKDD35	TILTEVNYEVSNKDD	2617_2_1|717630|8907_C11_1730|5907_B11_1095
1	1	7	YRARVANYQRDGPMC37	YRARVANYQRDGPMC	2617_2_1|717632|8907_D01_2033|5907_B13_2241
1	1	8	IREQGNIYKPNNKAM39	IREQGNIYKPNNKAM	2617_2_1|717634|8907_D03_3582|5907_B15_3904
1	1	9	TSLGSQSYEDMRGIL41	TSLGSQSYEDMRGIL	2617_2_1|717636|8907_D05_2484|5907_B17_2436
1	1	10	GIPIRVytHEVVTLW43	GIPIRVYTHEVVTLW	2617_2_1|717638|8907_D07_0611|5907_B19_0647
1	1	11	process-control	GGSGGGSDYKDDDDK	2617_2_1|717640|8907_D09_4477|5907_B21_4771
1	1	12	DTAGQEDYDRLRPLS46	DTAGQEDYDRLRPLS	2617_2_1|717642|8907_D11_4003|5907_B23_4363
1	1	13	TSRIRTQSFSLQERQ72	TSRIRTQSFSLQERQ	2617_2_1|717668|8907_G01_2017|5907_D01_1806
1	1	14	MEQGHFAsPDQNSML74	MEQGHFASPDQNSML	2617_2_1|717670|8907_G03_4944|5907_D03_5346
1	1	15	RDIHHIDYYKKTTNG76	RDIHHIDYYKKTTNG	2617_2_1|717672|8907_G05_2833|5907_D05_2739
1	1	16	DIMSDSNyVVRGNAR78	DIMSDSNYVVRGNAR	2617_2_1|717674|8907_G07_2521|5907_D07_2111
1	1	17	GGLPEVATPESEEAF80	GGLPEVATPESEEAF	2617_2_1|717676|8907_G09_3280|5907_D09_3377
1	1	18	FTATEPQYQPGENL82	FTATEPQYQPGENL	2617_2_1|717678|8907_G11_3470|5907_D11_3752
1	1	19	QVQtGSEyTDTsnHs84	QVQTGSEYTDTSNHS	2617_2_1|717680|8907_H01_1625|5907_D13_1821
1	1	20	empty	empty	empty
1	2	1	QVFSRSESTQPLLDS86	QVFSRSESTQPLLDS	2617_2_1|717682|8907_H03_1625|5907_D15_1661
1	2	2	PELCGPGSPPVLTPG88	PELCGPGSPPVLTPG	2617_2_1|717684|8907_H05_4075|5907_D17_4479
1	2	3	TGMFPRNYVTPVNRN89	TGMFPRNYVTPVNRN	2617_2_1|717686|8907_H07_3394|5907_D19_3422
1	2	4	MEAIAKyDFKATAD91	MEAIAKYDFKATAD	2617_2_1|717688|8907_H09_3344|5907_D21_2894
1	2	5	IIEQSWGSPKVTKDG93	IIEQSWGSPKVTKDG	2617_2_1|717690|8907_H11_3281|5907_D23_3270
1	2	6	DDGYMPMSPGVAPVP119	DDGYMPMSPGVAPVP	2617_2_2|717716|8908_C01_4359|5907_F01_4166
1	2	7	KDISYKRyIPEtLNK121	KDISYKRYIPETLNK	2617_2_2|717718|8908_C03_4014|5907_F03_3992
1	2	8	KDISYKRyIPEtLNK123	KDISYKRYIPETLNK	2617_2_2|717720|8908_C05_2870|5907_F05_3324
1	2	9	NSLFTPDyELLTEND125	NSLFTPDYELLTEND	2617_2_2|717722|8908_C07_2424|5907_F07_2393
1	2	10	IRAKIQDYHILTRKR127	IRAKIQDYHILTRKR	2617_2_2|717724|8908_C09_2101|5907_F09_1883
1	2	11	AGTSFMMTPYVVTRY129	AGTSFMMTPYVVTRY	2617_2_2|717726|8908_C11_2804|5907_F11_2462
1	2	12	PGETPPLsPIDMESQ131	PGETPPLSPIDMESQ	2617_2_2|717728|8908_D01_4241|5907_F13_4390
1	2	13	VGLLKLASPELERLI133	VGLLKLASPELERLI	2617_2_2|717730|8908_D03_2742|5907_F15_2954
1	2	14	TVNQSLLSPLVLEVD134	TVNQSLLSPLVLEVD	2617_2_2|717732|8908_D05_2210|5907_F17_1031
1	2	15	QKCEILQSDSRCKDY136	QKCEILQSDSRCKDY	2617_2_2|717734|8908_D07_1694|5907_F19_1683
1	2	16	EEINGNNYVYIDPTQ138	EEINGNNYVYIDPTQ	2617_2_2|717736|8908_D09_4193|5907_F21_4004
1	2	17	SESTNHIYSNLANCS140	SESTNHIYSNLANCS	2617_2_2|717738|8908_D11_2724|5907_F23_2613
1	2	18	RDMYDKEYYSVHNKT166	RDMYDKEYYSVHNKT	2617_2_2|717764|8908_G01_2354|5907_H01_2253
1	2	19	VIVSNFNYFYHRETE168	VIVSNFNYFYHRETE	2617_2_2|717766|8908_G03_1209|5907_H03_0563
1	2	20	empty	empty	empty
1	3	1	WHKtTQMsAAGTYAW170	WHKTTQMSAAGTYAW	2617_2_2|717768|8908_G05_1294|5907_H05_1038
1	3	2	NSCTPITTPELTTPC172	NSCTPITTPELTTPC	2617_2_2|717770|8908_G07_1433|5907_H07_2246
1	3	3	PRIFQGysFVAPsIL174	PRIFQGYSFVAPSIL	2617_2_2|717772|8908_G09_1615|5907_H09_1771
1	3	4	LRARDIIQAWHPPAP176	LRARDIIQAWHPPAP	2617_2_2|717774|8908_G11_2486|5907_H11_2264
1	3	5	LCEIARGPHNFSEEL177	LCEIARGPHNFSEEL	2617_2_2|717776|8908_H01_1873|5907_H13_1603
1	3	6	PAGASGLSPRIEITP179	PAGASGLSPRIEITP	2617_2_2|717778|8908_H03_3657|5907_H15_3710
1	3	7	YRDPSCLSPASSLSS181	YRDPSCLSPASSLSS	2617_2_2|717780|8908_H05_3577|5907_H17_3825
1	3	8	SNGRRKRSPTQSFRF183	SNGRRKRSPTQSFRF	2617_2_2|717782|8908_H07_3421|5907_H19_3063
1	3	9	EVDLVTHSDPPRAHA185	EVDLVTHSDPPRAHA	2617_2_2|717784|8908_H09_2920|5907_H21_2989
1	3	10	QAHSLPLSPASTRQQ187	QAHSLPLSPASTRQQ	2617_2_2|717786|8908_H11_3213|5907_H23_4038
1	3	11	SREYDQLyEEyTRTS213	SREYDQLYEEYTRTS	2617_2_3|717812|8909_C01_2315|5907_J01_1547
1	3	12	IQRIMHNYDKLKSRI215	IQRIMHNYDKLKSRI	2617_2_3|717814|8909_C03_1189|5907_J03_1039
1	3	13	AAAAKKGsEQESVKE217	AAAAKKGSEQESVKE	2617_2_3|717816|8909_C05_2769|5907_J05_2292
1	3	14	RVKGRTWTLCGTPEY219	RVKGRTWTLCGTPEY	2617_2_3|717818|8909_C07_1952|5907_J07_1271
1	3	15	ERDINSLyDVSRMyV221	ERDINSLYDVSRMYV	2617_2_3|717820|8909_C09_2711|5907_J09_1755
1	3	16	process-control	GGSGGGSDYKDDDDK	2617_2_3|717822|8909_C11_4975|5907_J11_4049
1	3	17	EPHVTRRTPDYFL224	EPHVTRRTPDYFL	2617_2_3|717824|8909_D01_4196|5907_J13_2764
1	3	18	HYRYsDttDsDPENE226	HYRYSDTTDSDPENE	2617_2_3|717826|8909_D03_3958|5907_J15_3065
1	3	19	RADNDKEYLVLTLTK228	RADNDKEYLVLTLTK	2617_2_3|717828|8909_D05_2698|5907_J17_0499
1	3	20	empty	empty	empty
1	4	1	CsIEsDIyAEIPDEt230	CSIESDIYAEIPDET	2617_2_3|717830|8909_D07_3791|5907_J19_2023
1	4	2	AALRQLRSPRRAQAP232	AALRQLRSPRRAQAP	2617_2_3|717832|8909_D09_3710|5907_J21_2646
1	4	3	KELQRQASPNIVIAL234	KELQRQASPNIVIAL	2617_2_3|717834|8909_D11_0663|5907_J23_0304
1	4	4	VNGHLDSYEKVTQLP260	VNGHLDSYEKVTQLP	2617_2_3|717860|8909_G01_2273|5907_L01_1925
1	4	5	LVNEAPVySVysKLH262	LVNEAPVYSVYSKLH	2617_2_3|717862|8909_G03_2530|5907_L03_2171
1	4	6	TDNLLPMSPEEFDEV264	TDNLLPMSPEEFDEV	2617_2_3|717864|8909_G05_4622|5907_L05_4107
1	4	7	DGPKGTGYIKTELIS265	DGPKGTGYIKTELIS	2617_2_3|717866|8909_G07_3507|5907_L07_3348
1	4	8	GKYCRPESQEHPEAD267	GKYCRPESQEHPEAD	2617_2_3|717868|8909_G09_3334|5907_L09_3053
1	4	9	DPGSAAPYLKTKFIC269	DPGSAAPYLKTKFIC	2617_2_3|717870|8909_G11_3505|5907_L11_3420
1	4	10	PSDLLPMSPSAYAVL271	PSDLLPMSPSAYAVL	2617_2_3|717872|8909_H01_5031|5907_L13_4563
1	4	11	TAKAVDGYVKPQIKQ273	TAKAVDGYVKPQIKQ	2617_2_3|717874|8909_H03_4714|5907_L15_4169
1	4	12	GRGYVPAtIKMTVER275	GRGYVPATIKMTVER	2617_2_3|717876|8909_H05_2337|5907_L17_2326
1	4	13	KELEKRASGQAFELI277	KELEKRASGQAFELI	2617_2_3|717878|8909_H07_2036|5907_L19_1997
1	4	14	SVPEFPLsPPKKKDL279	SVPEFPLSPPKKKDL	2617_2_3|717880|8909_H09_2153|5907_L21_3058
1	4	15	TEVYESPYADPEEIR281	TEVYESPYADPEEIR	2617_2_3|717882|8909_H11_3946|5907_L23_4319
1	4	16	JPT_Printingbuffer	JPT_Printingbuffer	JPT_Printingbuffer
1	4	17	JPT_Printingbuffer	JPT_Printingbuffer	JPT_Printingbuffer
1	4	18	JPT_Printingbuffer	JPT_Printingbuffer	JPT_Printingbuffer
1	4	19	JPT_Printingbuffer	JPT_Printingbuffer	JPT_Printingbuffer
1	4	20	empty	empty	empty
1	5	1	JPT_Printingbuffer	JPT_Printingbuffer	JPT_Printingbuffer
1	5	2	JPT_Printingbuffer	JPT_Printingbuffer	JPT_Printingbuffer
1	5	3	JPT_Printingbuffer	JPT_Printingbuffer	JPT_Printingbuffer
1	5	4	JPT_Printingbuffer	JPT_Printingbuffer	JPT_Printingbuffer
1	5	5	JPT_Printingbuffer	JPT_Printingbuffer	JPT_Printingbuffer
1	5	6	empty	empty	empty
1	5	7	empty	empty	empty
1	5	8	empty	empty	empty
1	5	9	empty	empty	empty
1	5	10	empty	empty	empty
1	5	11	empty	empty	empty
1	5	12	empty	empty	empty
1	5	13	empty	empty	empty
1	5	14	empty	empty	empty
1	5	15	empty	empty	empty
1	5	16	empty	empty	empty
1	5	17	empty	empty	empty
1	5	18	empty	empty	empty
1	5	19	empty	empty	empty
1	5	20	empty	empty	empty
1	6	1	empty	empty	empty
1	6	2	empty	empty	empty
1	6	3	empty	empty	empty
1	6	4	empty	empty	empty
1	6	5	empty	empty	empty
1	6	6	empty	empty	empty
1	6	7	empty	empty	empty
1	6	8	empty	empty	empty
1	6	9	empty	empty	empty
1	6	10	empty	empty	empty
1	6	11	empty	empty	empty
1	6	12	empty	empty	empty
1	6	13	empty	empty	empty
1	6	14	empty	empty	empty
1	6	15	empty	empty	empty
1	6	16	empty	empty	empty
1	6	17	empty	empty	empty
1	6	18	empty	empty	empty
1	6	19	empty	empty	empty
1	6	20	empty	empty	empty
1	7	1	NSLFTPDyELLTEND125	NSLFTPDYELLTEND	2617_2_2|717722|8908_C07_2424|5907_F07_2393
1	7	2	PGETPPLsPIDMESQ131	PGETPPLSPIDMESQ	2617_2_2|717728|8908_D01_4241|5907_F13_4390
1	7	3	DGPKGTGYIKTELIS265	DGPKGTGYIKTELIS	2617_2_3|717866|8909_G07_3507|5907_L07_3348
1	7	4	AAAGPALSPVPPVVH25	AAAGPALSPVPPVVH	2617_2_1|717620|8907_C01_2664|5907_B01_2698
1	7	5	AALRQLRSPRRAQAP232	AALRQLRSPRRAQAP	2617_2_3|717832|8909_D09_3710|5907_J21_2646
1	7	6	TDNLLPMSPEEFDEV264	TDNLLPMSPEEFDEV	2617_2_3|717864|8909_G05_4622|5907_L05_4107
1	7	7	JPT_Printingbuffer	JPT_Printingbuffer	JPT_Printingbuffer
1	7	8	QKCEILQSDSRCKDY136	QKCEILQSDSRCKDY	2617_2_2|717734|8908_D07_1694|5907_F19_1683
1	7	9	SESTNHIYSNLANCS140	SESTNHIYSNLANCS	2617_2_2|717738|8908_D11_2724|5907_F23_2613
1	7	10	JPT_Printingbuffer	JPT_Printingbuffer	JPT_Printingbuffer
1	7	11	JPT_Printingbuffer	JPT_Printingbuffer	JPT_Printingbuffer
1	7	12	JPT_Printingbuffer	JPT_Printingbuffer	JPT_Printingbuffer
1	7	13	TAKAVDGYVKPQIKQ273	TAKAVDGYVKPQIKQ	2617_2_3|717874|8909_H03_4714|5907_L15_4169
1	7	14	RDIHHIDYYKKTTNG76	RDIHHIDYYKKTTNG	2617_2_1|717672|8907_G05_2833|5907_D05_2739
1	7	15	TILTEVNyEVSNKDD35	TILTEVNYEVSNKDD	2617_2_1|717630|8907_C11_1730|5907_B11_1095
1	7	16	JPT_Printingbuffer	JPT_Printingbuffer	JPT_Printingbuffer
1	7	17	RVKGRTWTLCGTPEY219	RVKGRTWTLCGTPEY	2617_2_3|717818|8909_C07_1952|5907_J07_1271
1	7	18	JPT_Printingbuffer	JPT_Printingbuffer	JPT_Printingbuffer
1	7	19	RDMYDKEYYSVHNKT166	RDMYDKEYYSVHNKT	2617_2_2|717764|8908_G01_2354|5907_H01_2253
1	7	20	empty	empty	empty
1	8	1	TVNQSLLSPLVLEVD134	TVNQSLLSPLVLEVD	2617_2_2|717732|8908_D05_2210|5907_F17_1031
1	8	2	LCEIARGPHNFSEEL177	LCEIARGPHNFSEEL	2617_2_2|717776|8908_H01_1873|5907_H13_1603
1	8	3	JPT_Printingbuffer	JPT_Printingbuffer	JPT_Printingbuffer
1	8	4	PSDLLPMSPSAYAVL271	PSDLLPMSPSAYAVL	2617_2_3|717872|8909_H01_5031|5907_L13_4563
1	8	5	process-control	GGSGGGSDYKDDDDK	2617_2_1|717640|8907_D09_4477|5907_B21_4771
1	8	6	LLEDEADyVVPVEDN29	LLEDEADYVVPVEDN	2617_2_1|717624|8907_C05_4171|5907_B05_4767
1	8	7	process-control	GGSGGGSDYKDDDDK	2617_2_3|717822|8909_C11_4975|5907_J11_4049
1	8	8	IREQGNIYKPNNKAM39	IREQGNIYKPNNKAM	2617_2_1|717634|8907_D03_3582|5907_B15_3904
1	8	9	ERDINSLyDVSRMyV221	ERDINSLYDVSRMYV	2617_2_3|717820|8909_C09_2711|5907_J09_1755
1	8	10	KDISYKRyIPEtLNK123	KDISYKRYIPETLNK	2617_2_2|717720|8908_C05_2870|5907_F05_3324
1	8	11	GRGYVPAtIKMTVER275	GRGYVPATIKMTVER	2617_2_3|717876|8909_H05_2337|5907_L17_2326
1	8	12	GPLAPPASPGPFATR27	GPLAPPASPGPFATR	2617_2_1|717622|8907_C03_3898|5907_B03_3911
1	8	13	VGLLKLASPELERLI133	VGLLKLASPELERLI	2617_2_2|717730|8908_D03_2742|5907_F15_2954
1	8	14	WHKtTQMsAAGTYAW170	WHKTTQMSAAGTYAW	2617_2_2|717768|8908_G05_1294|5907_H05_1038
1	8	15	IRAKIQDYHILTRKR127	IRAKIQDYHILTRKR	2617_2_2|717724|8908_C09_2101|5907_F09_1883
1	8	16	TEVYESPYADPEEIR281	TEVYESPYADPEEIR	2617_2_3|717882|8909_H11_3946|5907_L23_4319
1	8	17	EEINGNNYVYIDPTQ138	EEINGNNYVYIDPTQ	2617_2_2|717736|8908_D09_4193|5907_F21_4004
1	8	18	IQRIMHNYDKLKSRI215	IQRIMHNYDKLKSRI	2617_2_3|717814|8909_C03_1189|5907_J03_1039
1	8	19	NSCTPITTPELTTPC172	NSCTPITTPELTTPC	2617_2_2|717770|8908_G07_1433|5907_H07_2246
1	8	20	empty	empty	empty
1	9	1	QVFSRSESTQPLLDS86	QVFSRSESTQPLLDS	2617_2_1|717682|8907_H03_1625|5907_D15_1661
1	9	2	VIVSNFNYFYHRETE168	VIVSNFNYFYHRETE	2617_2_2|717766|8908_G03_1209|5907_H03_0563
1	9	3	PAGASGLSPRIEITP179	PAGASGLSPRIEITP	2617_2_2|717778|8908_H03_3657|5907_H15_3710
1	9	4	PRIFQGysFVAPsIL174	PRIFQGYSFVAPSIL	2617_2_2|717772|8908_G09_1615|5907_H09_1771
1	9	5	PELCGPGSPPVLTPG88	PELCGPGSPPVLTPG	2617_2_1|717684|8907_H05_4075|5907_D17_4479
1	9	6	LRARDIIQAWHPPAP176	LRARDIIQAWHPPAP	2617_2_2|717774|8908_G11_2486|5907_H11_2264
1	9	7	VNGHLDSYEKVTQLP260	VNGHLDSYEKVTQLP	2617_2_3|717860|8909_G01_2273|5907_L01_1925
1	9	8	SVPEFPLsPPKKKDL279	SVPEFPLSPPKKKDL	2617_2_3|717880|8909_H09_2153|5907_L21_3058
1	9	9	AGTSFMMTPYVVTRY129	AGTSFMMTPYVVTRY	2617_2_2|717726|8908_C11_2804|5907_F11_2462
1	9	10	GKYCRPESQEHPEAD267	GKYCRPESQEHPEAD	2617_2_3|717868|8909_G09_3334|5907_L09_3053
1	9	11	LVNEAPVySVysKLH262	LVNEAPVYSVYSKLH	2617_2_3|717862|8909_G03_2530|5907_L03_2171
1	9	12	QAHSLPLSPASTRQQ187	QAHSLPLSPASTRQQ	2617_2_2|717786|8908_H11_3213|5907_H23_4038
1	9	13	SREYDQLyEEyTRTS213	SREYDQLYEEYTRTS	2617_2_3|717812|8909_C01_2315|5907_J01_1547
1	9	14	QVQtGSEyTDTsnHs84	QVQTGSEYTDTSNHS	2617_2_1|717680|8907_H01_1625|5907_D13_1821
1	9	15	MEQGHFAsPDQNSML74	MEQGHFASPDQNSML	2617_2_1|717670|8907_G03_4944|5907_D03_5346
1	9	16	KDISYKRyIPEtLNK121	KDISYKRYIPETLNK	2617_2_2|717718|8908_C03_4014|5907_F03_3992
1	9	17	DTAGQEDYDRLRPLS46	DTAGQEDYDRLRPLS	2617_2_1|717642|8907_D11_4003|5907_B23_4363
1	9	18	YRARVANYQRDGPMC37	YRARVANYQRDGPMC	2617_2_1|717632|8907_D01_2033|5907_B13_2241
1	9	19	DIMSDSNyVVRGNAR78	DIMSDSNYVVRGNAR	2617_2_1|717674|8907_G07_2521|5907_D07_2111
1	9	20	empty	empty	empty
1	10	1	RADNDKEYLVLTLTK228	RADNDKEYLVLTLTK	2617_2_3|717828|8909_D05_2698|5907_J17_0499
1	10	2	FRGDRCRSLTGKPKL33	FRGDRCRSLTGKPKL	2617_2_1|717628|8907_C09_3003|5907_B09_3764
1	10	3	CsIEsDIyAEIPDEt230	CSIESDIYAEIPDET	2617_2_3|717830|8909_D07_3791|5907_J19_2023
1	10	4	AAAAKKGsEQESVKE217	AAAAKKGSEQESVKE	2617_2_3|717816|8909_C05_2769|5907_J05_2292
1	10	5	YRDPSCLSPASSLSS181	YRDPSCLSPASSLSS	2617_2_2|717780|8908_H05_3577|5907_H17_3825
1	10	6	IIEQSWGSPKVTKDG93	IIEQSWGSPKVTKDG	2617_2_1|717690|8907_H11_3281|5907_D23_3270
1	10	7	DDGYMPMSPGVAPVP119	DDGYMPMSPGVAPVP	2617_2_2|717716|8908_C01_4359|5907_F01_4166
1	10	8	GIPIRVytHEVVTLW43	GIPIRVYTHEVVTLW	2617_2_1|717638|8907_D07_0611|5907_B19_0647
1	10	9	TSLGSQSYEDMRGIL41	TSLGSQSYEDMRGIL	2617_2_1|717636|8907_D05_2484|5907_B17_2436
1	10	10	MEAIAKyDFKATAD91	MEAIAKYDFKATAD	2617_2_1|717688|8907_H09_3344|5907_D21_2894
1	10	11	TSRIRTQSFSLQERQ72	TSRIRTQSFSLQERQ	2617_2_1|717668|8907_G01_2017|5907_D01_1806
1	10	12	EVDLVTHSDPPRAHA185	EVDLVTHSDPPRAHA	2617_2_2|717784|8908_H09_2920|5907_H21_2989
1	10	13	JPT_Printingbuffer	JPT_Printingbuffer	JPT_Printingbuffer
1	10	14	SNGRRKRSPTQSFRF183	SNGRRKRSPTQSFRF	2617_2_2|717782|8908_H07_3421|5907_H19_3063
1	10	15	DPGSAAPYLKTKFIC269	DPGSAAPYLKTKFIC	2617_2_3|717870|8909_G11_3505|5907_L11_3420
1	10	16	KELEKRASGQAFELI277	KELEKRASGQAFELI	2617_2_3|717878|8909_H07_2036|5907_L19_1997
1	10	17	FTATEPQYQPGENL82	FTATEPQYQPGENL	2617_2_1|717678|8907_G11_3470|5907_D11_3752
1	10	18	MARKMKDTDSEEEIR31	MARKMKDTDSEEEIR	2617_2_1|717626|8907_C07_1639|5907_B07_2007
1	10	19	HYRYsDttDsDPENE226	HYRYSDTTDSDPENE	2617_2_3|717826|8909_D03_3958|5907_J15_3065
1	10	20	empty	empty	empty
1	11	1	EPHVTRRTPDYFL224	EPHVTRRTPDYFL	2617_2_3|717824|8909_D01_4196|5907_J13_2764
1	11	2	JPT_Printingbuffer	JPT_Printingbuffer	JPT_Printingbuffer
1	11	3	KELQRQASPNIVIAL234	KELQRQASPNIVIAL	2617_2_3|717834|8909_D11_0663|5907_J23_0304
1	11	4	GGLPEVATPESEEAF80	GGLPEVATPESEEAF	2617_2_1|717676|8907_G09_3280|5907_D09_3377
1	11	5	TGMFPRNYVTPVNRN89	TGMFPRNYVTPVNRN	2617_2_1|717686|8907_H07_3394|5907_D19_3422
1	11	6	empty	empty	empty
1	11	7	empty	empty	empty
1	11	8	empty	empty	empty
1	11	9	empty	empty	empty
1	11	10	empty	empty	empty
1	11	11	empty	empty	empty
1	11	12	empty	empty	empty
1	11	13	empty	empty	empty
1	11	14	empty	empty	empty
1	11	15	empty	empty	empty
1	11	16	empty	empty	empty
1	11	17	empty	empty	empty
1	11	18	empty	empty	empty
1	11	19	empty	empty	empty
1	11	20	empty	empty	empty
1	12	1	empty	empty	empty
1	12	2	empty	empty	empty
1	12	3	empty	empty	empty
1	12	4	empty	empty	empty
1	12	5	empty	empty	empty
1	12	6	empty	empty	empty
1	12	7	empty	empty	empty
1	12	8	empty	empty	empty
1	12	9	empty	empty	empty
1	12	10	empty	empty	empty
1	12	11	empty	empty	empty
1	12	12	empty	empty	empty
1	12	13	empty	empty	empty
1	12	14	empty	empty	empty
1	12	15	empty	empty	empty
1	12	16	empty	empty	empty
1	12	17	empty	empty	empty
1	12	18	empty	empty	empty
1	12	19	empty	empty	empty
1	12	20	empty	empty	empty
1	13	1	empty	empty	empty
1	13	2	DTAGQEDYDRLRPLS46	DTAGQEDYDRLRPLS	2617_2_1|717642|8907_D11_4003|5907_B23_4363
1	13	3	QVFSRSESTQPLLDS86	QVFSRSESTQPLLDS	2617_2_1|717682|8907_H03_1625|5907_D15_1661
1	13	4	SREYDQLyEEyTRTS213	SREYDQLYEEYTRTS	2617_2_3|717812|8909_C01_2315|5907_J01_1547
1	13	5	PAGASGLSPRIEITP179	PAGASGLSPRIEITP	2617_2_2|717778|8908_H03_3657|5907_H15_3710
1	13	6	AGTSFMMTPYVVTRY129	AGTSFMMTPYVVTRY	2617_2_2|717726|8908_C11_2804|5907_F11_2462
1	13	7	GIPIRVytHEVVTLW43	GIPIRVYTHEVVTLW	2617_2_1|717638|8907_D07_0611|5907_B19_0647
1	13	8	DGPKGTGYIKTELIS265	DGPKGTGYIKTELIS	2617_2_3|717866|8909_G07_3507|5907_L07_3348
1	13	9	IREQGNIYKPNNKAM39	IREQGNIYKPNNKAM	2617_2_1|717634|8907_D03_3582|5907_B15_3904
1	13	10	LCEIARGPHNFSEEL177	LCEIARGPHNFSEEL	2617_2_2|717776|8908_H01_1873|5907_H13_1603
1	13	11	TILTEVNyEVSNKDD35	TILTEVNYEVSNKDD	2617_2_1|717630|8907_C11_1730|5907_B11_1095
1	13	12	YRARVANYQRDGPMC37	YRARVANYQRDGPMC	2617_2_1|717632|8907_D01_2033|5907_B13_2241
1	13	13	MEAIAKyDFKATAD91	MEAIAKYDFKATAD	2617_2_1|717688|8907_H09_3344|5907_D21_2894
1	13	14	EVDLVTHSDPPRAHA185	EVDLVTHSDPPRAHA	2617_2_2|717784|8908_H09_2920|5907_H21_2989
1	13	15	PSDLLPMSPSAYAVL271	PSDLLPMSPSAYAVL	2617_2_3|717872|8909_H01_5031|5907_L13_4563
1	13	16	TVNQSLLSPLVLEVD134	TVNQSLLSPLVLEVD	2617_2_2|717732|8908_D05_2210|5907_F17_1031
1	13	17	PELCGPGSPPVLTPG88	PELCGPGSPPVLTPG	2617_2_1|717684|8907_H05_4075|5907_D17_4479
1	13	18	DIMSDSNyVVRGNAR78	DIMSDSNYVVRGNAR	2617_2_1|717674|8907_G07_2521|5907_D07_2111
1	13	19	CsIEsDIyAEIPDEt230	CSIESDIYAEIPDET	2617_2_3|717830|8909_D07_3791|5907_J19_2023
1	13	20	empty	empty	empty
1	14	1	JPT_Printingbuffer	JPT_Printingbuffer	JPT_Printingbuffer
1	14	2	GGLPEVATPESEEAF80	GGLPEVATPESEEAF	2617_2_1|717676|8907_G09_3280|5907_D09_3377
1	14	3	QKCEILQSDSRCKDY136	QKCEILQSDSRCKDY	2617_2_2|717734|8908_D07_1694|5907_F19_1683
1	14	4	TSRIRTQSFSLQERQ72	TSRIRTQSFSLQERQ	2617_2_1|717668|8907_G01_2017|5907_D01_1806
1	14	5	TEVYESPYADPEEIR281	TEVYESPYADPEEIR	2617_2_3|717882|8909_H11_3946|5907_L23_4319
1	14	6	RDIHHIDYYKKTTNG76	RDIHHIDYYKKTTNG	2617_2_1|717672|8907_G05_2833|5907_D05_2739
1	14	7	PGETPPLsPIDMESQ131	PGETPPLSPIDMESQ	2617_2_2|717728|8908_D01_4241|5907_F13_4390
1	14	8	PRIFQGysFVAPsIL174	PRIFQGYSFVAPSIL	2617_2_2|717772|8908_G09_1615|5907_H09_1771
1	14	9	FRGDRCRSLTGKPKL33	FRGDRCRSLTGKPKL	2617_2_1|717628|8907_C09_3003|5907_B09_3764
1	14	10	VGLLKLASPELERLI133	VGLLKLASPELERLI	2617_2_2|717730|8908_D03_2742|5907_F15_2954
1	14	11	KDISYKRyIPEtLNK121	KDISYKRYIPETLNK	2617_2_2|717718|8908_C03_4014|5907_F03_3992
1	14	12	DDGYMPMSPGVAPVP119	DDGYMPMSPGVAPVP	2617_2_2|717716|8908_C01_4359|5907_F01_4166
1	14	13	SNGRRKRSPTQSFRF183	SNGRRKRSPTQSFRF	2617_2_2|717782|8908_H07_3421|5907_H19_3063
1	14	14	IIEQSWGSPKVTKDG93	IIEQSWGSPKVTKDG	2617_2_1|717690|8907_H11_3281|5907_D23_3270
1	14	15	TGMFPRNYVTPVNRN89	TGMFPRNYVTPVNRN	2617_2_1|717686|8907_H07_3394|5907_D19_3422
1	14	16	LVNEAPVySVysKLH262	LVNEAPVYSVYSKLH	2617_2_3|717862|8909_G03_2530|5907_L03_2171
1	14	17	NSCTPITTPELTTPC172	NSCTPITTPELTTPC	2617_2_2|717770|8908_G07_1433|5907_H07_2246
1	14	18	TDNLLPMSPEEFDEV264	TDNLLPMSPEEFDEV	2617_2_3|717864|8909_G05_4622|5907_L05_4107
1	14	19	AALRQLRSPRRAQAP232	AALRQLRSPRRAQAP	2617_2_3|717832|8909_D09_3710|5907_J21_2646
1	14	20	empty	empty	empty
1	15	1	EEINGNNYVYIDPTQ138	EEINGNNYVYIDPTQ	2617_2_2|717736|8908_D09_4193|5907_F21_4004
1	15	2	WHKtTQMsAAGTYAW170	WHKTTQMSAAGTYAW	2617_2_2|717768|8908_G05_1294|5907_H05_1038
1	15	3	RVKGRTWTLCGTPEY219	RVKGRTWTLCGTPEY	2617_2_3|717818|8909_C07_1952|5907_J07_1271
1	15	4	JPT_Printingbuffer	JPT_Printingbuffer	JPT_Printingbuffer
1	15	5	GPLAPPASPGPFATR27	GPLAPPASPGPFATR	2617_2_1|717622|8907_C03_3898|5907_B03_3911
1	15	6	NSLFTPDyELLTEND125	NSLFTPDYELLTEND	2617_2_2|717722|8908_C07_2424|5907_F07_2393
1	15	7	TSLGSQSYEDMRGIL41	TSLGSQSYEDMRGIL	2617_2_1|717636|8907_D05_2484|5907_B17_2436
1	15	8	ERDINSLyDVSRMyV221	ERDINSLYDVSRMYV	2617_2_3|717820|8909_C09_2711|5907_J09_1755
1	15	9	YRDPSCLSPASSLSS181	YRDPSCLSPASSLSS	2617_2_2|717780|8908_H05_3577|5907_H17_3825
1	15	10	LLEDEADyVVPVEDN29	LLEDEADYVVPVEDN	2617_2_1|717624|8907_C05_4171|5907_B05_4767
1	15	11	QAHSLPLSPASTRQQ187	QAHSLPLSPASTRQQ	2617_2_2|717786|8908_H11_3213|5907_H23_4038
1	15	12	process-control	GGSGGGSDYKDDDDK	2617_2_1|717640|8907_D09_4477|5907_B21_4771
1	15	13	IQRIMHNYDKLKSRI215	IQRIMHNYDKLKSRI	2617_2_3|717814|8909_C03_1189|5907_J03_1039
1	15	14	TAKAVDGYVKPQIKQ273	TAKAVDGYVKPQIKQ	2617_2_3|717874|8909_H03_4714|5907_L15_4169
1	15	15	IRAKIQDYHILTRKR127	IRAKIQDYHILTRKR	2617_2_2|717724|8908_C09_2101|5907_F09_1883
1	15	16	KELQRQASPNIVIAL234	KELQRQASPNIVIAL	2617_2_3|717834|8909_D11_0663|5907_J23_0304
1	15	17	RDMYDKEYYSVHNKT166	RDMYDKEYYSVHNKT	2617_2_2|717764|8908_G01_2354|5907_H01_2253
1	15	18	MEQGHFAsPDQNSML74	MEQGHFASPDQNSML	2617_2_1|717670|8907_G03_4944|5907_D03_5346
1	15	19	JPT_Printingbuffer	JPT_Printingbuffer	JPT_Printingbuffer
1	15	20	empty	empty	empty
1	16	1	QVQtGSEyTDTsnHs84	QVQTGSEYTDTSNHS	2617_2_1|717680|8907_H01_1625|5907_D13_1821
1	16	2	HYRYsDttDsDPENE226	HYRYSDTTDSDPENE	2617_2_3|717826|8909_D03_3958|5907_J15_3065
1	16	3	JPT_Printingbuffer	JPT_Printingbuffer	JPT_Printingbuffer
1	16	4	KELEKRASGQAFELI277	KELEKRASGQAFELI	2617_2_3|717878|8909_H07_2036|5907_L19_1997
1	16	5	SESTNHIYSNLANCS140	SESTNHIYSNLANCS	2617_2_2|717738|8908_D11_2724|5907_F23_2613
1	16	6	RADNDKEYLVLTLTK228	RADNDKEYLVLTLTK	2617_2_3|717828|8909_D05_2698|5907_J17_0499
1	16	7	AAAAKKGsEQESVKE217	AAAAKKGSEQESVKE	2617_2_3|717816|8909_C05_2769|5907_J05_2292
1	16	8	MARKMKDTDSEEEIR31	MARKMKDTDSEEEIR	2617_2_1|717626|8907_C07_1639|5907_B07_2007
1	16	9	GRGYVPAtIKMTVER275	GRGYVPATIKMTVER	2617_2_3|717876|8909_H05_2337|5907_L17_2326
1	16	10	AAAGPALSPVPPVVH25	AAAGPALSPVPPVVH	2617_2_1|717620|8907_C01_2664|5907_B01_2698
1	16	11	JPT_Printingbuffer	JPT_Printingbuffer	JPT_Printingbuffer
1	16	12	DPGSAAPYLKTKFIC269	DPGSAAPYLKTKFIC	2617_2_3|717870|8909_G11_3505|5907_L11_3420
1	16	13	VNGHLDSYEKVTQLP260	VNGHLDSYEKVTQLP	2617_2_3|717860|8909_G01_2273|5907_L01_1925
1	16	14	GKYCRPESQEHPEAD267	GKYCRPESQEHPEAD	2617_2_3|717868|8909_G09_3334|5907_L09_3053
1	16	15	KDISYKRyIPEtLNK123	KDISYKRYIPETLNK	2617_2_2|717720|8908_C05_2870|5907_F05_3324
1	16	16	LRARDIIQAWHPPAP176	LRARDIIQAWHPPAP	2617_2_2|717774|8908_G11_2486|5907_H11_2264
1	16	17	JPT_Printingbuffer	JPT_Printingbuffer	JPT_Printingbuffer
1	16	18	SVPEFPLsPPKKKDL279	SVPEFPLSPPKKKDL	2617_2_3|717880|8909_H09_2153|5907_L21_3058
1	16	19	FTATEPQYQPGENL82	FTATEPQYQPGENL	2617_2_1|717678|8907_G11_3470|5907_D11_3752
1	16	20	empty	empty	empty
1	17	1	process-control	GGSGGGSDYKDDDDK	2617_2_3|717822|8909_C11_4975|5907_J11_4049
1	17	2	JPT_Printingbuffer	JPT_Printingbuffer	JPT_Printingbuffer
1	17	3	VIVSNFNYFYHRETE168	VIVSNFNYFYHRETE	2617_2_2|717766|8908_G03_1209|5907_H03_0563
1	17	4	EPHVTRRTPDYFL224	EPHVTRRTPDYFL	2617_2_3|717824|8909_D01_4196|5907_J13_2764
1	17	5	JPT_Printingbuffer	JPT_Printingbuffer	JPT_Printingbuffer
1	17	6	empty	empty	empty
1	17	7	empty	empty	empty
1	17	8	empty	empty	empty
1	17	9	empty	empty	empty
1	17	10	empty	empty	empty
1	17	11	empty	empty	empty
1	17	12	empty	empty	empty
1	17	13	empty	empty	empty
1	17	14	empty	empty	empty
1	17	15	empty	empty	empty
1	17	16	empty	empty	empty
1	17	17	empty	empty	empty
1	17	18	empty	empty	empty
1	17	19	empty	empty	empty
1	17	20	empty	empty	empty
1	18	1	empty	empty	empty
1	18	2	empty	empty	empty
1	18	3	empty	empty	empty
1	18	4	empty	empty	empty
1	18	5	empty	empty	empty
1	18	6	empty	empty	empty
1	18	7	empty	empty	empty
1	18	8	empty	empty	empty
1	18	9	empty	empty	empty
1	18	10	empty	empty	empty
1	18	11	empty	empty	empty
1	18	12	empty	empty	empty
1	18	13	empty	empty	empty
1	18	14	empty	empty	empty
1	18	15	empty	empty	empty
1	18	16	empty	empty	empty
1	18	17	empty	empty	empty
1	18	18	empty	empty	empty
1	18	19	empty	empty	empty
1	18	20	empty	empty	empty
1	19	1	empty	empty	empty
1	19	2	empty	empty	empty
1	19	3	empty	empty	empty
1	19	4	empty	empty	empty
1	19	5	empty	empty	empty
1	19	6	empty	empty	empty
1	19	7	empty	empty	empty
1	19	8	empty	empty	empty
1	19	9	empty	empty	empty
1	19	10	empty	empty	empty
1	19	11	empty	empty	empty
1	19	12	empty	empty	empty
1	19	13	empty	empty	empty
1	19	14	empty	empty	empty
1	19	15	empty	empty	empty
1	19	16	empty	empty	empty
1	19	17	empty	empty	empty
1	19	18	empty	empty	empty
1	19	19	empty	empty	empty
1	19	20	empty	empty	empty
1	20	1	empty	empty	empty
1	20	2	empty	empty	empty
1	20	3	empty	empty	empty
1	20	4	empty	empty	empty
1	20	5	empty	empty	empty
1	20	6	empty	empty	empty
1	20	7	empty	empty	empty
1	20	8	empty	empty	empty
1	20	9	empty	empty	empty
1	20	10	empty	empty	empty
1	20	11	empty	empty	empty
1	20	12	empty	empty	empty
1	20	13	empty	empty	empty
1	20	14	empty	empty	empty
1	20	15	empty	empty	empty
1	20	16	empty	empty	empty
1	20	17	empty	empty	empty
1	20	18	empty	empty	empty
1	20	19	empty	empty	empty
1	20	20	empty	empty	empty
2	1	1	FYYEILNSPEKACSL1	FYYEILNSPEKACSL	2617_2_1|717596|8907_A01_2619|5907_A01_2659
2	1	2	FLMECRNsPVTKTPP3	FLMECRNSPVTKTPP	2617_2_1|717598|8907_A03_1231|5907_A03_1695
2	1	3	FSDSPPQsPTFPEAG5	FSDSPPQSPTFPEAG	2617_2_1|717600|8907_A05_3493|5907_A05_4062
2	1	4	LHIRSSMSGLHLVKQ7	LHIRSSMSGLHLVKQ	2617_2_1|717602|8907_A07_1413|5907_A07_1011
2	1	5	GMGQKDSYVGDEAQS9	GMGQKDSYVGDEAQS	2617_2_1|717604|8907_A09_2742|5907_A09_2933
2	1	6	KDGATMKTFCGTPEY11	KDGATMKTFCGTPEY	2617_2_1|717606|8907_A11_2976|5907_A11_3454
2	1	7	SDGEFLRTSCGSPNY13	SDGEFLRTSCGSPNY	2617_2_1|717608|8907_B01_2799|5907_A13_3142
2	1	8	IENEEQEYVQTVKSS15	IENEEQEYVQTVKSS	2617_2_1|717610|8907_B03_1827|5907_A15_1872
2	1	9	LQRIRSTSTPNVHMV17	LQRIRSTSTPNVHMV	2617_2_1|717612|8907_B05_2945|5907_A17_2947
2	1	10	GYRDSGYYWEVPPSE19	GYRDSGYYWEVPPSE	2617_2_1|717614|8907_B07_2073|5907_A19_2422
2	1	11	HAPssRRttLCGTLD21	HAPSSRRTTLCGTLD	2617_2_1|717616|8907_B09_1381|5907_A21_1369
2	1	12	VAGVLTASLTIWKKM23	VAGVLTASLTIWKKM	2617_2_1|717618|8907_B11_0940|5907_A23_0816
2	1	13	EILLGCKyYSTAVDI48	EILLGCKYYSTAVDI	2617_2_1|717644|8907_E01_1679|5907_C01_1598
2	1	14	PENILVTsGGTVKLA50	PENILVTSGGTVKLA	2617_2_1|717646|8907_E03_1588|5907_C03_1331
2	1	15	EPLERRLsLVPDSEQ52	EPLERRLSLVPDSEQ	2617_2_1|717648|8907_E05_3384|5907_C05_3839
2	1	16	EVTSTSQSPHSPDSS54	EVTSTSQSPHSPDSS	2617_2_1|717650|8907_E07_2446|5907_C07_2634
2	1	17	AsGVAVSDG56	ASGVAVSDG	2617_2_1|717652|8907_E09_3710|5907_C09_3733
2	1	18	TIAESEDSQESVDSV58	TIAESEDSQESVDSV	2617_2_1|717654|8907_E11_1604|5907_C11_1411
2	1	19	EILSRRPSYRKILND60	EILSRRPSYRKILND	2617_2_1|717656|8907_F01_2711|5907_C13_2645
2	1	20	empty	empty	empty
2	2	1	GGPEPGPYAQPSVNT62	GGPEPGPYAQPSVNT	2617_2_1|717658|8907_F03_2873|5907_C15_3559
2	2	2	QDYKKRLsVELTSSL64	QDYKKRLSVELTSSL	2617_2_1|717660|8907_F05_0619|5907_C17_0697
2	2	3	ELTGSRQSFQKAMGN66	ELTGSRQSFQKAMGN	2617_2_1|717662|8907_F07_3277|5907_C19_3078
2	2	4	ASTLDEAtPTLTNQs68	ASTLDEATPTLTNQS	2617_2_1|717664|8907_F09_3978|5907_C21_4191
2	2	5	RELVEPLTPSGEAPN70	RELVEPLTPSGEAPN	2617_2_1|717666|8907_F11_4278|5907_C23_4294
2	2	6	VFLRCINYVFFPSLK95	VFLRCINYVFFPSLK	2617_2_2|717692|8908_A01_0944|5907_E01_0497
2	2	7	DQGSLCTSFVGTLQY97	DQGSLCTSFVGTLQY	2617_2_2|717694|8908_A03_2714|5907_E03_2096
2	2	8	EMRERLGTGGFGNVC99	EMRERLGTGGFGNVC	2617_2_2|717696|8908_A05_2529|5907_E05_2785
2	2	9	SFVGTLQYLAPELLE101	SFVGTLQYLAPELLE	2617_2_2|717698|8908_A07_2770|5907_E07_2675
2	2	10	PAMLHLPSEQGAPET103	PAMLHLPSEQGAPET	2617_2_2|717700|8908_A09_3640|5907_E09_4093
2	2	11	GSNQEEAYVTMSSFY105	GSNQEEAYVTMSSFY	2617_2_2|717702|8908_A11_3630|5907_E11_2687
2	2	12	KsRQNLQsPTSSRAT107	KSRQNLQSPTSSRAT	2617_2_2|717704|8908_B01_3191|5907_E13_3186
2	2	13	LRARDIItAWHPPAP109	LRARDIITAWHPPAP	2617_2_2|717706|8908_B03_2217|5907_E15_2059
2	2	14	RTQTVRGtLAYLPEE111	RTQTVRGTLAYLPEE	2617_2_2|717708|8908_B05_2131|5907_E17_2098
2	2	15	KFAQtVMtsRIVGTT113	KFAQTVMTSRIVGTT	2617_2_2|717710|8908_B07_1983|5907_E19_1824
2	2	16	NTVDLHISNSHPLSL115	NTVDLHISNSHPLSL	2617_2_2|717712|8908_B09_1778|5907_E21_1428
2	2	17	GTQREGVSSLDSSSL117	GTQREGVSSLDSSSL	2617_2_2|717714|8908_B11_1471|5907_E23_1295
2	2	18	RLIEDNEYTAREGAK142	RLIEDNEYTAREGAK	2617_2_2|717740|8908_E01_2883|5907_G01_3067
2	2	19	PDRKKRYtVVGNPYW144	PDRKKRYTVVGNPYW	2617_2_2|717742|8908_E03_2750|5907_G03_2253
2	2	20	empty	empty	empty
2	3	1	RVIEDNEyTAREGAK146	RVIEDNEYTAREGAK	2617_2_2|717744|8908_E05_1544|5907_G05_1892
2	3	2	YTATEGQYQQQP148	YTATEGQYQQQP	2617_2_2|717746|8908_E07_2991|5907_G07_3318
2	3	3	GVPVRtytHEVVtLW150	GVPVRTYTHEVVTLW	2617_2_2|717748|8908_E09_1135|5907_G09_0773
2	3	4	IVKCQKLtDDHVQFL152	IVKCQKLTDDHVQFL	2617_2_2|717750|8908_E11_0833|5907_G11_1268
2	3	5	DEPVADPyDQSFESR154	DEPVADPYDQSFESR	2617_2_2|717752|8908_F01_3959|5907_G13_3453
2	3	6	SFQPLARSTPRASRL156	SFQPLARSTPRASRL	2617_2_2|717754|8908_F03_3184|5907_G15_3529
2	3	7	RQRKRHKSDSISLSF158	RQRKRHKSDSISLSF	2617_2_2|717756|8908_F05_1635|5907_G17_1295
2	3	8	RtPGRPLsSyGMDSR160	RTPGRPLSSYGMDSR	2617_2_2|717758|8908_F07_2399|5907_G19_2643
2	3	9	VsGQLIDsMANsFVG162	VSGQLIDSMANSFVG	2617_2_2|717760|8908_F09_2845|5907_G21_2381
2	3	10	LIDsMANsFVGTRSY164	LIDSMANSFVGTRSY	2617_2_2|717762|8908_F11_3609|5907_G23_2790
2	3	11	SGDEDFSSIADMDFS189	SGDEDFSSIADMDFS	2617_2_3|717788|8909_A01_3825|5907_I01_3871
2	3	12	HKPLEGKyEWQEVEK191	HKPLEGKYEWQEVEK	2617_2_3|717790|8909_A03_1839|5907_I03_2129
2	3	13	SELLRSGSSPNLNMG193	SELLRSGSSPNLNMG	2617_2_3|717792|8909_A05_4093|5907_I05_4308
2	3	14	IVKCQKLTDDHVQFL195	IVKCQKLTDDHVQFL	2617_2_3|717794|8909_A07_0573|5907_I07_0879
2	3	15	DEPVADPYDQSFESR197	DEPVADPYDQSFESR	2617_2_3|717796|8909_A09_3288|5907_I09_3734
2	3	16	PAVPPRPSADLILNR199	PAVPPRPSADLILNR	2617_2_3|717798|8909_A11_2935|5907_I11_2526
2	3	17	KRGWIPASFLEPLDS201	KRGWIPASFLEPLDS	2617_2_3|717800|8909_B01_4591|5907_I13_3374
2	3	18	GSPRTPVSPVKFSPG203	GSPRTPVSPVKFSPG	2617_2_3|717802|8909_B03_4172|5907_I15_2852
2	3	19	kEVPRRKsLVGtPyW205	KEVPRRKSLVGTPYW	2617_2_3|717804|8909_B05_3935|5907_I17_2939
2	3	20	empty	empty	empty
2	4	1	RPPSAELySNALPVG207	RPPSAELYSNALPVG	2617_2_3|717806|8909_B07_3549|5907_I19_2052
2	4	2	SKQARANSFVGTAQY209	SKQARANSFVGTAQY	2617_2_3|717808|8909_B09_2558|5907_I21_1911
2	4	3	DEDCYGNYDNLLSQF211	DEDCYGNYDNLLSQF	2617_2_3|717810|8909_B11_3181|5907_I23_3062
2	4	4	GVDLTEPTQPTRNQC236	GVDLTEPTQPTRNQC	2617_2_3|717836|8909_E01_1849|5907_K01_2136
2	4	5	LCFSPNRyWLCAATG238	LCFSPNRYWLCAATG	2617_2_3|717838|8909_E03_1303|5907_K03_1029
2	4	6	kLQDEANyHLyGsRM240	KLQDEANYHLYGSRM	2617_2_3|717840|8909_E05_3737|5907_K05_3843
2	4	7	AKVEFGVyESGPRKS242	AKVEFGVYESGPRKS	2617_2_3|717842|8909_E07_3259|5907_K07_3911
2	4	8	ISGQLVDsIAKtRDA244	ISGQLVDSIAKTRDA	2617_2_3|717844|8909_E09_2882|5907_K09_2627
2	4	9	IERLRTHSIESSGKL246	IERLRTHSIESSGKL	2617_2_3|717846|8909_E11_1652|5907_K11_1517
2	4	10	TPPEELPsPSASSLG248	TPPEELPSPSASSLG	2617_2_3|717848|8909_F01_5245|5907_K13_4923
2	4	11	GDGSDHPyyNSIPSK250	GDGSDHPYYNSIPSK	2617_2_3|717850|8909_F03_4358|5907_K15_4081
2	4	12	PTSSDPGsPFQMPAD252	PTSSDPGSPFQMPAD	2617_2_3|717852|8909_F05_4739|5907_K17_4883
2	4	13	NHSMDAGsPNLsPNP254	NHSMDAGSPNLSPNP	2617_2_3|717854|8909_F07_3077|5907_K19_3791
2	4	14	DAGSPNLSPNPMSPA256	DAGSPNLSPNPMSPA	2617_2_3|717856|8909_F09_4171|5907_K21_4402
2	4	15	PQSNIPETPPPGYLS258	PQSNIPETPPPGYLS	2617_2_3|717858|8909_F11_3395|5907_K23_3985
2	4	16	QMVNGAHSASTLDEA283	QMVNGAHSASTLDEA	2617_2_4|717884|8910_A01_2095|5907_M01_2127
2	4	17	HMTNNKGsAAWMAPE285	HMTNNKGSAAWMAPE	2617_2_4|717886|8910_A03_2637|5907_M03_2425
2	4	18	CDIQTHMTNNKGSAA287	CDIQTHMTNNKGSAA	2617_2_4|717888|8910_A05_1567|5907_M05_2206
2	4	19	VQRtIARtIVLQESI289	VQRTIARTIVLQESI	2617_2_4|717890|8910_A07_1054|5907_M07_0601
2	4	20	empty	empty	empty
2	5	1	LRLDPTLsVDDLANs291	LRLDPTLSVDDLANS	2617_2_4|717892|8910_A09_3774|5907_M09_2815
2	5	2	AKGNLQEyLTRHVIS293	AKGNLQEYLTRHVIS	2617_2_4|717894|8910_A11_4335|5907_M11_4037
2	5	3	AQQCNGIYIWKIGNF295	AQQCNGIYIWKIGNF	2617_2_4|717896|8910_B01_1623|5907_M13_0856
2	5	4	RDIYSTDYYRVGGRT297	RDIYSTDYYRVGGRT	2617_2_4|717898|8910_B03_1282|5907_M15_1168
2	5	5	AVPEGHEyyRVREDG299	AVPEGHEYYRVREDG	2617_2_4|717900|8910_B05_1995|5907_M17_2564
2	5	6	empty	empty	empty
2	5	7	empty	empty	empty
2	5	8	empty	empty	empty
2	5	9	empty	empty	empty
2	5	10	empty	empty	empty
2	5	11	empty	empty	empty
2	5	12	empty	empty	empty
2	5	13	empty	empty	empty
2	5	14	empty	empty	empty
2	5	15	empty	empty	empty
2	5	16	empty	empty	empty
2	5	17	empty	empty	empty
2	5	18	empty	empty	empty
2	5	19	empty	empty	empty
2	5	20	empty	empty	empty
2	6	1	empty	empty	empty
2	6	2	empty	empty	empty
2	6	3	empty	empty	empty
2	6	4	empty	empty	empty
2	6	5	empty	empty	empty
2	6	6	empty	empty	empty
2	6	7	empty	empty	empty
2	6	8	empty	empty	empty
2	6	9	empty	empty	empty
2	6	10	empty	empty	empty
2	6	11	empty	empty	empty
2	6	12	empty	empty	empty
2	6	13	empty	empty	empty
2	6	14	empty	empty	empty
2	6	15	empty	empty	empty
2	6	16	empty	empty	empty
2	6	17	empty	empty	empty
2	6	18	empty	empty	empty
2	6	19	empty	empty	empty
2	6	20	empty	empty	empty
2	7	1	SFVGTLQYLAPELLE101	SFVGTLQYLAPELLE	2617_2_2|717698|8908_A07_2770|5907_E07_2675
2	7	2	KsRQNLQsPTSSRAT107	KSRQNLQSPTSSRAT	2617_2_2|717704|8908_B01_3191|5907_E13_3186
2	7	3	AKVEFGVyESGPRKS242	AKVEFGVYESGPRKS	2617_2_3|717842|8909_E07_3259|5907_K07_3911
2	7	4	FYYEILNSPEKACSL1	FYYEILNSPEKACSL	2617_2_1|717596|8907_A01_2619|5907_A01_2659
2	7	5	SKQARANSFVGTAQY209	SKQARANSFVGTAQY	2617_2_3|717808|8909_B09_2558|5907_I21_1911
2	7	6	kLQDEANyHLyGsRM240	KLQDEANYHLYGSRM	2617_2_3|717840|8909_E05_3737|5907_K05_3843
2	7	7	AQQCNGIYIWKIGNF295	AQQCNGIYIWKIGNF	2617_2_4|717896|8910_B01_1623|5907_M13_0856
2	7	8	KFAQtVMtsRIVGTT113	KFAQTVMTSRIVGTT	2617_2_2|717710|8908_B07_1983|5907_E19_1824
2	7	9	GTQREGVSSLDSSSL117	GTQREGVSSLDSSSL	2617_2_2|717714|8908_B11_1471|5907_E23_1295
2	7	10	CDIQTHMTNNKGSAA287	CDIQTHMTNNKGSAA	2617_2_4|717888|8910_A05_1567|5907_M05_2206
2	7	11	LRLDPTLsVDDLANs291	LRLDPTLSVDDLANS	2617_2_4|717892|8910_A09_3774|5907_M09_2815
2	7	12	RDIYSTDYYRVGGRT297	RDIYSTDYYRVGGRT	2617_2_4|717898|8910_B03_1282|5907_M15_1168
2	7	13	GDGSDHPyyNSIPSK250	GDGSDHPYYNSIPSK	2617_2_3|717850|8909_F03_4358|5907_K15_4081
2	7	14	EPLERRLsLVPDSEQ52	EPLERRLSLVPDSEQ	2617_2_1|717648|8907_E05_3384|5907_C05_3839
2	7	15	KDGATMKTFCGTPEY11	KDGATMKTFCGTPEY	2617_2_1|717606|8907_A11_2976|5907_A11_3454
2	7	16	HMTNNKGsAAWMAPE285	HMTNNKGSAAWMAPE	2617_2_4|717886|8910_A03_2637|5907_M03_2425
2	7	17	IVKCQKLTDDHVQFL195	IVKCQKLTDDHVQFL	2617_2_3|717794|8909_A07_0573|5907_I07_0879
2	7	18	AKGNLQEyLTRHVIS293	AKGNLQEYLTRHVIS	2617_2_4|717894|8910_A11_4335|5907_M11_4037
2	7	19	RLIEDNEYTAREGAK142	RLIEDNEYTAREGAK	2617_2_2|717740|8908_E01_2883|5907_G01_3067
2	7	20	empty	empty	empty
2	8	1	RTQTVRGtLAYLPEE111	RTQTVRGTLAYLPEE	2617_2_2|717708|8908_B05_2131|5907_E17_2098
2	8	2	DEPVADPyDQSFESR154	DEPVADPYDQSFESR	2617_2_2|717752|8908_F01_3959|5907_G13_3453
2	8	3	AVPEGHEyyRVREDG299	AVPEGHEYYRVREDG	2617_2_4|717900|8910_B05_1995|5907_M17_2564
2	8	4	TPPEELPsPSASSLG248	TPPEELPSPSASSLG	2617_2_3|717848|8909_F01_5245|5907_K13_4923
2	8	5	HAPssRRttLCGTLD21	HAPSSRRTTLCGTLD	2617_2_1|717616|8907_B09_1381|5907_A21_1369
2	8	6	FSDSPPQsPTFPEAG5	FSDSPPQSPTFPEAG	2617_2_1|717600|8907_A05_3493|5907_A05_4062
2	8	7	PAVPPRPSADLILNR199	PAVPPRPSADLILNR	2617_2_3|717798|8909_A11_2935|5907_I11_2526
2	8	8	IENEEQEYVQTVKSS15	IENEEQEYVQTVKSS	2617_2_1|717610|8907_B03_1827|5907_A15_1872
2	8	9	DEPVADPYDQSFESR197	DEPVADPYDQSFESR	2617_2_3|717796|8909_A09_3288|5907_I09_3734
2	8	10	EMRERLGTGGFGNVC99	EMRERLGTGGFGNVC	2617_2_2|717696|8908_A05_2529|5907_E05_2785
2	8	11	PTSSDPGsPFQMPAD252	PTSSDPGSPFQMPAD	2617_2_3|717852|8909_F05_4739|5907_K17_4883
2	8	12	FLMECRNsPVTKTPP3	FLMECRNSPVTKTPP	2617_2_1|717598|8907_A03_1231|5907_A03_1695
2	8	13	LRARDIItAWHPPAP109	LRARDIITAWHPPAP	2617_2_2|717706|8908_B03_2217|5907_E15_2059
2	8	14	RVIEDNEyTAREGAK146	RVIEDNEYTAREGAK	2617_2_2|717744|8908_E05_1544|5907_G05_1892
2	8	15	PAMLHLPSEQGAPET103	PAMLHLPSEQGAPET	2617_2_2|717700|8908_A09_3640|5907_E09_4093
2	8	16	PQSNIPETPPPGYLS258	PQSNIPETPPPGYLS	2617_2_3|717858|8909_F11_3395|5907_K23_3985
2	8	17	NTVDLHISNSHPLSL115	NTVDLHISNSHPLSL	2617_2_2|717712|8908_B09_1778|5907_E21_1428
2	8	18	HKPLEGKyEWQEVEK191	HKPLEGKYEWQEVEK	2617_2_3|717790|8909_A03_1839|5907_I03_2129
2	8	19	YTATEGQYQQQP148	YTATEGQYQQQP	2617_2_2|717746|8908_E07_2991|5907_G07_3318
2	8	20	empty	empty	empty
2	9	1	GGPEPGPYAQPSVNT62	GGPEPGPYAQPSVNT	2617_2_1|717658|8907_F03_2873|5907_C15_3559
2	9	2	PDRKKRYtVVGNPYW144	PDRKKRYTVVGNPYW	2617_2_2|717742|8908_E03_2750|5907_G03_2253
2	9	3	SFQPLARSTPRASRL156	SFQPLARSTPRASRL	2617_2_2|717754|8908_F03_3184|5907_G15_3529
2	9	4	GVPVRtytHEVVtLW150	GVPVRTYTHEVVTLW	2617_2_2|717748|8908_E09_1135|5907_G09_0773
2	9	5	QDYKKRLsVELTSSL64	QDYKKRLSVELTSSL	2617_2_1|717660|8907_F05_0619|5907_C17_0697
2	9	6	IVKCQKLtDDHVQFL152	IVKCQKLTDDHVQFL	2617_2_2|717750|8908_E11_0833|5907_G11_1268
2	9	7	GVDLTEPTQPTRNQC236	GVDLTEPTQPTRNQC	2617_2_3|717836|8909_E01_1849|5907_K01_2136
2	9	8	DAGSPNLSPNPMSPA256	DAGSPNLSPNPMSPA	2617_2_3|717856|8909_F09_4171|5907_K21_4402
2	9	9	GSNQEEAYVTMSSFY105	GSNQEEAYVTMSSFY	2617_2_2|717702|8908_A11_3630|5907_E11_2687
2	9	10	ISGQLVDsIAKtRDA244	ISGQLVDSIAKTRDA	2617_2_3|717844|8909_E09_2882|5907_K09_2627
2	9	11	LCFSPNRyWLCAATG238	LCFSPNRYWLCAATG	2617_2_3|717838|8909_E03_1303|5907_K03_1029
2	9	12	LIDsMANsFVGTRSY164	LIDSMANSFVGTRSY	2617_2_2|717762|8908_F11_3609|5907_G23_2790
2	9	13	SGDEDFSSIADMDFS189	SGDEDFSSIADMDFS	2617_2_3|717788|8909_A01_3825|5907_I01_3871
2	9	14	EILSRRPSYRKILND60	EILSRRPSYRKILND	2617_2_1|717656|8907_F01_2711|5907_C13_2645
2	9	15	PENILVTsGGTVKLA50	PENILVTSGGTVKLA	2617_2_1|717646|8907_E03_1588|5907_C03_1331
2	9	16	DQGSLCTSFVGTLQY97	DQGSLCTSFVGTLQY	2617_2_2|717694|8908_A03_2714|5907_E03_2096
2	9	17	VAGVLTASLTIWKKM23	VAGVLTASLTIWKKM	2617_2_1|717618|8907_B11_0940|5907_A23_0816
2	9	18	SDGEFLRTSCGSPNY13	SDGEFLRTSCGSPNY	2617_2_1|717608|8907_B01_2799|5907_A13_3142
2	9	19	EVTSTSQSPHSPDSS54	EVTSTSQSPHSPDSS	2617_2_1|717650|8907_E07_2446|5907_C07_2634
2	9	20	empty	empty	empty
2	10	1	kEVPRRKsLVGtPyW205	KEVPRRKSLVGTPYW	2617_2_3|717804|8909_B05_3935|5907_I17_2939
2	10	2	GMGQKDSYVGDEAQS9	GMGQKDSYVGDEAQS	2617_2_1|717604|8907_A09_2742|5907_A09_2933
2	10	3	RPPSAELySNALPVG207	RPPSAELYSNALPVG	2617_2_3|717806|8909_B07_3549|5907_I19_2052
2	10	4	SELLRSGSSPNLNMG193	SELLRSGSSPNLNMG	2617_2_3|717792|8909_A05_4093|5907_I05_4308
2	10	5	RQRKRHKSDSISLSF158	RQRKRHKSDSISLSF	2617_2_2|717756|8908_F05_1635|5907_G17_1295
2	10	6	RELVEPLTPSGEAPN70	RELVEPLTPSGEAPN	2617_2_1|717666|8907_F11_4278|5907_C23_4294
2	10	7	VFLRCINYVFFPSLK95	VFLRCINYVFFPSLK	2617_2_2|717692|8908_A01_0944|5907_E01_0497
2	10	8	GYRDSGYYWEVPPSE19	GYRDSGYYWEVPPSE	2617_2_1|717614|8907_B07_2073|5907_A19_2422
2	10	9	LQRIRSTSTPNVHMV17	LQRIRSTSTPNVHMV	2617_2_1|717612|8907_B05_2945|5907_A17_2947
2	10	10	ASTLDEAtPTLTNQs68	ASTLDEATPTLTNQS	2617_2_1|717664|8907_F09_3978|5907_C21_4191
2	10	11	EILLGCKyYSTAVDI48	EILLGCKYYSTAVDI	2617_2_1|717644|8907_E01_1679|5907_C01_1598
2	10	12	VsGQLIDsMANsFVG162	VSGQLIDSMANSFVG	2617_2_2|717760|8908_F09_2845|5907_G21_2381
2	10	13	QMVNGAHSASTLDEA283	QMVNGAHSASTLDEA	2617_2_4|717884|8910_A01_2095|5907_M01_2127
2	10	14	RtPGRPLsSyGMDSR160	RTPGRPLSSYGMDSR	2617_2_2|717758|8908_F07_2399|5907_G19_2643
2	10	15	IERLRTHSIESSGKL246	IERLRTHSIESSGKL	2617_2_3|717846|8909_E11_1652|5907_K11_1517
2	10	16	NHSMDAGsPNLsPNP254	NHSMDAGSPNLSPNP	2617_2_3|717854|8909_F07_3077|5907_K19_3791
2	10	17	TIAESEDSQESVDSV58	TIAESEDSQESVDSV	2617_2_1|717654|8907_E11_1604|5907_C11_1411
2	10	18	LHIRSSMSGLHLVKQ7	LHIRSSMSGLHLVKQ	2617_2_1|717602|8907_A07_1413|5907_A07_1011
2	10	19	GSPRTPVSPVKFSPG203	GSPRTPVSPVKFSPG	2617_2_3|717802|8909_B03_4172|5907_I15_2852
2	10	20	empty	empty	empty
2	11	1	KRGWIPASFLEPLDS201	KRGWIPASFLEPLDS	2617_2_3|717800|8909_B01_4591|5907_I13_3374
2	11	2	VQRtIARtIVLQESI289	VQRTIARTIVLQESI	2617_2_4|717890|8910_A07_1054|5907_M07_0601
2	11	3	DEDCYGNYDNLLSQF211	DEDCYGNYDNLLSQF	2617_2_3|717810|8909_B11_3181|5907_I23_3062
2	11	4	AsGVAVSDG56	ASGVAVSDG	2617_2_1|717652|8907_E09_3710|5907_C09_3733
2	11	5	ELTGSRQSFQKAMGN66	ELTGSRQSFQKAMGN	2617_2_1|717662|8907_F07_3277|5907_C19_3078
2	11	6	empty	empty	empty
2	11	7	empty	empty	empty
2	11	8	empty	empty	empty
2	11	9	empty	empty	empty
2	11	10	empty	empty	empty
2	11	11	empty	empty	empty
2	11	12	empty	empty	empty
2	11	13	empty	empty	empty
2	11	14	empty	empty	empty
2	11	15	empty	empty	empty
2	11	16	empty	empty	empty
2	11	17	empty	empty	empty
2	11	18	empty	empty	empty
2	11	19	empty	empty	empty
2	11	20	empty	empty	empty
2	12	1	empty	empty	empty
2	12	2	empty	empty	empty
2	12	3	empty	empty	empty
2	12	4	empty	empty	empty
2	12	5	empty	empty	empty
2	12	6	empty	empty	empty
2	12	7	empty	empty	empty
2	12	8	empty	empty	empty
2	12	9	empty	empty	empty
2	12	10	empty	empty	empty
2	12	11	empty	empty	empty
2	12	12	empty	empty	empty
2	12	13	empty	empty	empty
2	12	14	empty	empty	empty
2	12	15	empty	empty	empty
2	12	16	empty	empty	empty
2	12	17	empty	empty	empty
2	12	18	empty	empty	empty
2	12	19	empty	empty	empty
2	12	20	empty	empty	empty
2	13	1	RDIYSTDYYRVGGRT297	RDIYSTDYYRVGGRT	2617_2_4|717898|8910_B03_1282|5907_M15_1168
2	13	2	VAGVLTASLTIWKKM23	VAGVLTASLTIWKKM	2617_2_1|717618|8907_B11_0940|5907_A23_0816
2	13	3	GGPEPGPYAQPSVNT62	GGPEPGPYAQPSVNT	2617_2_1|717658|8907_F03_2873|5907_C15_3559
2	13	4	SGDEDFSSIADMDFS189	SGDEDFSSIADMDFS	2617_2_3|717788|8909_A01_3825|5907_I01_3871
2	13	5	SFQPLARSTPRASRL156	SFQPLARSTPRASRL	2617_2_2|717754|8908_F03_3184|5907_G15_3529
2	13	6	GSNQEEAYVTMSSFY105	GSNQEEAYVTMSSFY	2617_2_2|717702|8908_A11_3630|5907_E11_2687
2	13	7	GYRDSGYYWEVPPSE19	GYRDSGYYWEVPPSE	2617_2_1|717614|8907_B07_2073|5907_A19_2422
2	13	8	AKVEFGVyESGPRKS242	AKVEFGVYESGPRKS	2617_2_3|717842|8909_E07_3259|5907_K07_3911
2	13	9	IENEEQEYVQTVKSS15	IENEEQEYVQTVKSS	2617_2_1|717610|8907_B03_1827|5907_A15_1872
2	13	10	DEPVADPyDQSFESR154	DEPVADPYDQSFESR	2617_2_2|717752|8908_F01_3959|5907_G13_3453
2	13	11	KDGATMKTFCGTPEY11	KDGATMKTFCGTPEY	2617_2_1|717606|8907_A11_2976|5907_A11_3454
2	13	12	SDGEFLRTSCGSPNY13	SDGEFLRTSCGSPNY	2617_2_1|717608|8907_B01_2799|5907_A13_3142
2	13	13	ASTLDEAtPTLTNQs68	ASTLDEATPTLTNQS	2617_2_1|717664|8907_F09_3978|5907_C21_4191
2	13	14	VsGQLIDsMANsFVG162	VSGQLIDSMANSFVG	2617_2_2|717760|8908_F09_2845|5907_G21_2381
2	13	15	TPPEELPsPSASSLG248	TPPEELPSPSASSLG	2617_2_3|717848|8909_F01_5245|5907_K13_4923
2	13	16	RTQTVRGtLAYLPEE111	RTQTVRGTLAYLPEE	2617_2_2|717708|8908_B05_2131|5907_E17_2098
2	13	17	QDYKKRLsVELTSSL64	QDYKKRLSVELTSSL	2617_2_1|717660|8907_F05_0619|5907_C17_0697
2	13	18	EVTSTSQSPHSPDSS54	EVTSTSQSPHSPDSS	2617_2_1|717650|8907_E07_2446|5907_C07_2634
2	13	19	RPPSAELySNALPVG207	RPPSAELYSNALPVG	2617_2_3|717806|8909_B07_3549|5907_I19_2052
2	13	20	empty	empty	empty
2	14	1	VQRtIARtIVLQESI289	VQRTIARTIVLQESI	2617_2_4|717890|8910_A07_1054|5907_M07_0601
2	14	2	AsGVAVSDG56	ASGVAVSDG	2617_2_1|717652|8907_E09_3710|5907_C09_3733
2	14	3	KFAQtVMtsRIVGTT113	KFAQTVMTSRIVGTT	2617_2_2|717710|8908_B07_1983|5907_E19_1824
2	14	4	EILLGCKyYSTAVDI48	EILLGCKYYSTAVDI	2617_2_1|717644|8907_E01_1679|5907_C01_1598
2	14	5	PQSNIPETPPPGYLS258	PQSNIPETPPPGYLS	2617_2_3|717858|8909_F11_3395|5907_K23_3985
2	14	6	EPLERRLsLVPDSEQ52	EPLERRLSLVPDSEQ	2617_2_1|717648|8907_E05_3384|5907_C05_3839
2	14	7	KsRQNLQsPTSSRAT107	KSRQNLQSPTSSRAT	2617_2_2|717704|8908_B01_3191|5907_E13_3186
2	14	8	GVPVRtytHEVVtLW150	GVPVRTYTHEVVTLW	2617_2_2|717748|8908_E09_1135|5907_G09_0773
2	14	9	GMGQKDSYVGDEAQS9	GMGQKDSYVGDEAQS	2617_2_1|717604|8907_A09_2742|5907_A09_2933
2	14	10	LRARDIItAWHPPAP109	LRARDIITAWHPPAP	2617_2_2|717706|8908_B03_2217|5907_E15_2059
2	14	11	DQGSLCTSFVGTLQY97	DQGSLCTSFVGTLQY	2617_2_2|717694|8908_A03_2714|5907_E03_2096
2	14	12	VFLRCINYVFFPSLK95	VFLRCINYVFFPSLK	2617_2_2|717692|8908_A01_0944|5907_E01_0497
2	14	13	RtPGRPLsSyGMDSR160	RTPGRPLSSYGMDSR	2617_2_2|717758|8908_F07_2399|5907_G19_2643
2	14	14	RELVEPLTPSGEAPN70	RELVEPLTPSGEAPN	2617_2_1|717666|8907_F11_4278|5907_C23_4294
2	14	15	ELTGSRQSFQKAMGN66	ELTGSRQSFQKAMGN	2617_2_1|717662|8907_F07_3277|5907_C19_3078
2	14	16	LCFSPNRyWLCAATG238	LCFSPNRYWLCAATG	2617_2_3|717838|8909_E03_1303|5907_K03_1029
2	14	17	YTATEGQYQQQP148	YTATEGQYQQQP	2617_2_2|717746|8908_E07_2991|5907_G07_3318
2	14	18	kLQDEANyHLyGsRM240	KLQDEANYHLYGSRM	2617_2_3|717840|8909_E05_3737|5907_K05_3843
2	14	19	SKQARANSFVGTAQY209	SKQARANSFVGTAQY	2617_2_3|717808|8909_B09_2558|5907_I21_1911
2	14	20	empty	empty	empty
2	15	1	NTVDLHISNSHPLSL115	NTVDLHISNSHPLSL	2617_2_2|717712|8908_B09_1778|5907_E21_1428
2	15	2	RVIEDNEyTAREGAK146	RVIEDNEYTAREGAK	2617_2_2|717744|8908_E05_1544|5907_G05_1892
2	15	3	IVKCQKLTDDHVQFL195	IVKCQKLTDDHVQFL	2617_2_3|717794|8909_A07_0573|5907_I07_0879
2	15	4	HMTNNKGsAAWMAPE285	HMTNNKGSAAWMAPE	2617_2_4|717886|8910_A03_2637|5907_M03_2425
2	15	5	FLMECRNsPVTKTPP3	FLMECRNSPVTKTPP	2617_2_1|717598|8907_A03_1231|5907_A03_1695
2	15	6	SFVGTLQYLAPELLE101	SFVGTLQYLAPELLE	2617_2_2|717698|8908_A07_2770|5907_E07_2675
2	15	7	LQRIRSTSTPNVHMV17	LQRIRSTSTPNVHMV	2617_2_1|717612|8907_B05_2945|5907_A17_2947
2	15	8	DEPVADPYDQSFESR197	DEPVADPYDQSFESR	2617_2_3|717796|8909_A09_3288|5907_I09_3734
2	15	9	RQRKRHKSDSISLSF158	RQRKRHKSDSISLSF	2617_2_2|717756|8908_F05_1635|5907_G17_1295
2	15	10	FSDSPPQsPTFPEAG5	FSDSPPQSPTFPEAG	2617_2_1|717600|8907_A05_3493|5907_A05_4062
2	15	11	LIDsMANsFVGTRSY164	LIDSMANSFVGTRSY	2617_2_2|717762|8908_F11_3609|5907_G23_2790
2	15	12	HAPssRRttLCGTLD21	HAPSSRRTTLCGTLD	2617_2_1|717616|8907_B09_1381|5907_A21_1369
2	15	13	HKPLEGKyEWQEVEK191	HKPLEGKYEWQEVEK	2617_2_3|717790|8909_A03_1839|5907_I03_2129
2	15	14	GDGSDHPyyNSIPSK250	GDGSDHPYYNSIPSK	2617_2_3|717850|8909_F03_4358|5907_K15_4081
2	15	15	PAMLHLPSEQGAPET103	PAMLHLPSEQGAPET	2617_2_2|717700|8908_A09_3640|5907_E09_4093
2	15	16	DEDCYGNYDNLLSQF211	DEDCYGNYDNLLSQF	2617_2_3|717810|8909_B11_3181|5907_I23_3062
2	15	17	RLIEDNEYTAREGAK142	RLIEDNEYTAREGAK	2617_2_2|717740|8908_E01_2883|5907_G01_3067
2	15	18	PENILVTsGGTVKLA50	PENILVTSGGTVKLA	2617_2_1|717646|8907_E03_1588|5907_C03_1331
2	15	19	AVPEGHEyyRVREDG299	AVPEGHEYYRVREDG	2617_2_4|717900|8910_B05_1995|5907_M17_2564
2	15	20	empty	empty	empty
2	16	1	EILSRRPSYRKILND60	EILSRRPSYRKILND	2617_2_1|717656|8907_F01_2711|5907_C13_2645
2	16	2	GSPRTPVSPVKFSPG203	GSPRTPVSPVKFSPG	2617_2_3|717802|8909_B03_4172|5907_I15_2852
2	16	3	AKGNLQEyLTRHVIS293	AKGNLQEYLTRHVIS	2617_2_4|717894|8910_A11_4335|5907_M11_4037
2	16	4	NHSMDAGsPNLsPNP254	NHSMDAGSPNLSPNP	2617_2_3|717854|8909_F07_3077|5907_K19_3791
2	16	5	GTQREGVSSLDSSSL117	GTQREGVSSLDSSSL	2617_2_2|717714|8908_B11_1471|5907_E23_1295
2	16	6	kEVPRRKsLVGtPyW205	KEVPRRKSLVGTPYW	2617_2_3|717804|8909_B05_3935|5907_I17_2939
2	16	7	SELLRSGSSPNLNMG193	SELLRSGSSPNLNMG	2617_2_3|717792|8909_A05_4093|5907_I05_4308
2	16	8	LHIRSSMSGLHLVKQ7	LHIRSSMSGLHLVKQ	2617_2_1|717602|8907_A07_1413|5907_A07_1011
2	16	9	PTSSDPGsPFQMPAD252	PTSSDPGSPFQMPAD	2617_2_3|717852|8909_F05_4739|5907_K17_4883
2	16	10	FYYEILNSPEKACSL1	FYYEILNSPEKACSL	2617_2_1|717596|8907_A01_2619|5907_A01_2659
2	16	11	CDIQTHMTNNKGSAA287	CDIQTHMTNNKGSAA	2617_2_4|717888|8910_A05_1567|5907_M05_2206
2	16	12	IERLRTHSIESSGKL246	IERLRTHSIESSGKL	2617_2_3|717846|8909_E11_1652|5907_K11_1517
2	16	13	GVDLTEPTQPTRNQC236	GVDLTEPTQPTRNQC	2617_2_3|717836|8909_E01_1849|5907_K01_2136
2	16	14	ISGQLVDsIAKtRDA244	ISGQLVDSIAKTRDA	2617_2_3|717844|8909_E09_2882|5907_K09_2627
2	16	15	EMRERLGTGGFGNVC99	EMRERLGTGGFGNVC	2617_2_2|717696|8908_A05_2529|5907_E05_2785
2	16	16	IVKCQKLtDDHVQFL152	IVKCQKLTDDHVQFL	2617_2_2|717750|8908_E11_0833|5907_G11_1268
2	16	17	QMVNGAHSASTLDEA283	QMVNGAHSASTLDEA	2617_2_4|717884|8910_A01_2095|5907_M01_2127
2	16	18	DAGSPNLSPNPMSPA256	DAGSPNLSPNPMSPA	2617_2_3|717856|8909_F09_4171|5907_K21_4402
2	16	19	TIAESEDSQESVDSV58	TIAESEDSQESVDSV	2617_2_1|717654|8907_E11_1604|5907_C11_1411
2	16	20	empty	empty	empty
2	17	1	PAVPPRPSADLILNR199	PAVPPRPSADLILNR	2617_2_3|717798|8909_A11_2935|5907_I11_2526
2	17	2	LRLDPTLsVDDLANs291	LRLDPTLSVDDLANS	2617_2_4|717892|8910_A09_3774|5907_M09_2815
2	17	3	PDRKKRYtVVGNPYW144	PDRKKRYTVVGNPYW	2617_2_2|717742|8908_E03_2750|5907_G03_2253
2	17	4	KRGWIPASFLEPLDS201	KRGWIPASFLEPLDS	2617_2_3|717800|8909_B01_4591|5907_I13_3374
2	17	5	AQQCNGIYIWKIGNF295	AQQCNGIYIWKIGNF	2617_2_4|717896|8910_B01_1623|5907_M13_0856
2	17	6	empty	empty	empty
2	17	7	empty	empty	empty
2	17	8	empty	empty	empty
2	17	9	empty	empty	empty
2	17	10	empty	empty	empty
2	17	11	empty	empty	empty
2	17	12	empty	empty	empty
2	17	13	empty	empty	empty
2	17	14	empty	empty	empty
2	17	15	empty	empty	empty
2	17	16	empty	empty	empty
2	17	17	empty	empty	empty
2	17	18	empty	empty	empty
2	17	19	empty	empty	empty
2	17	20	empty	empty	empty
2	18	1	empty	empty	empty
2	18	2	empty	empty	empty
2	18	3	empty	empty	empty
2	18	4	empty	empty	empty
2	18	5	empty	empty	empty
2	18	6	empty	empty	empty
2	18	7	empty	empty	empty
2	18	8	empty	empty	empty
2	18	9	empty	empty	empty
2	18	10	empty	empty	empty
2	18	11	empty	empty	empty
2	18	12	empty	empty	empty
2	18	13	empty	empty	empty
2	18	14	empty	empty	empty
2	18	15	empty	empty	empty
2	18	16	empty	empty	empty
2	18	17	empty	empty	empty
2	18	18	empty	empty	empty
2	18	19	empty	empty	empty
2	18	20	empty	empty	empty
2	19	1	empty	empty	empty
2	19	2	empty	empty	empty
2	19	3	empty	empty	empty
2	19	4	empty	empty	empty
2	19	5	empty	empty	empty
2	19	6	empty	empty	empty
2	19	7	empty	empty	empty
2	19	8	empty	empty	empty
2	19	9	empty	empty	empty
2	19	10	empty	empty	empty
2	19	11	empty	empty	empty
2	19	12	empty	empty	empty
2	19	13	empty	empty	empty
2	19	14	empty	empty	empty
2	19	15	empty	empty	empty
2	19	16	empty	empty	empty
2	19	17	empty	empty	empty
2	19	18	empty	empty	empty
2	19	19	empty	empty	empty
2	19	20	empty	empty	empty
2	20	1	empty	empty	empty
2	20	2	empty	empty	empty
2	20	3	empty	empty	empty
2	20	4	empty	empty	empty
2	20	5	empty	empty	empty
2	20	6	empty	empty	empty
2	20	7	empty	empty	empty
2	20	8	empty	empty	empty
2	20	9	empty	empty	empty
2	20	10	empty	empty	empty
2	20	11	human_IgG	human_IgG	human_IgG
2	20	12	human_IgG	human_IgG	human_IgG
2	20	13	human_IgG	human_IgG	human_IgG
2	20	14	empty	empty	empty
2	20	15	empty	empty	empty
2	20	16	empty	empty	empty
2	20	17	mouse_IgG	mouse_IgG	mouse_IgG
2	20	18	mouse_IgG	mouse_IgG	mouse_IgG
2	20	19	mouse_IgG	mouse_IgG	mouse_IgG
2	20	20	empty	empty	empty
3	1	1	LAPQWEGYDELQTDG26	LAPQWEGYDELQTDG	2617_2_1|717621|8907_C02_3647|5907_B02_3466
3	1	2	sDDFDSDyENPDEHS28	SDDFDSDYENPDEHS	2617_2_1|717623|8907_C04_3313|5907_B04_3685
3	1	3	IIHRDLKsNNIFLHE30	IIHRDLKSNNIFLHE	2617_2_1|717625|8907_C06_2072|5907_B06_1500
3	1	4	FDKDGNGYISAAELR32	FDKDGNGYISAAELR	2617_2_1|717627|8907_C08_3583|5907_B08_3041
3	1	5	FRGDRCRsLTGKPKL34	FRGDRCRSLTGKPKL	2617_2_1|717629|8907_C10_3178|5907_B10_3750
3	1	6	NANGEAVYCKFHYKT36	NANGEAVYCKFHYKT	2617_2_1|717631|8907_C12_1713|5907_B12_1701
3	1	7	VDSEGHLYTVPIREQ38	VDSEGHLYTVPIREQ	2617_2_1|717633|8907_D02_2414|5907_B14_2549
3	1	8	MSGGKyVDSEGHL40	MSGGKYVDSEGHL	2617_2_1|717635|8907_D04_2587|5907_B16_2658
3	1	9	HEEDADSYENMDNPD42	HEEDADSYENMDNPD	2617_2_1|717637|8907_D06_3676|5907_B18_4068
3	1	10	EKIGEGtyGVVyKGR44	EKIGEGTYGVVYKGR	2617_2_1|717639|8907_D08_1296|5907_B20_1584
3	1	11	TNKFPSEYVPTVFDN45	TNKFPSEYVPTVFDN	2617_2_1|717641|8907_D10_4224|5907_B22_4347
3	1	12	EKIGEGtyGVVyKAR47	EKIGEGTYGVVYKAR	2617_2_1|717643|8907_D12_2756|5907_B24_2378
3	1	13	PVQPNPMsPQQHMLP73	PVQPNPMSPQQHMLP	2617_2_1|717669|8907_G02_4123|5907_D02_2516
3	1	14	YSHKGHLsEGLVTKW75	YSHKGHLSEGLVTKW	2617_2_1|717671|8907_G04_2723|5907_D04_2242
3	1	15	VDFREyEyDLKWEFP77	VDFREYEYDLKWEFP	2617_2_1|717673|8907_G06_2395|5907_D06_1231
3	1	16	AAAHRKGSSSNEPSS79	AAAHRKGSSSNEPSS	2617_2_1|717675|8907_G08_3131|5907_D08_3224
3	1	17	RLIEDNEYTARQGAK81	RLIEDNEYTARQGAK	2617_2_1|717677|8907_G10_2324|5907_D10_2315
3	1	18	KQATTNVyQVQtGSE83	KQATTNVYQVQTGSE	2617_2_1|717679|8907_G12_1062|5907_D12_0801
3	1	19	NSTPESDYDNTPND85	NSTPESDYDNTPND	2617_2_1|717681|8907_H02_3615|5907_D14_3955
3	1	20	empty	empty	empty
3	2	1	STVVHSGYRHQVPSV87	STVVHSGYRHQVPSV	2617_2_1|717683|8907_H04_1726|5907_D16_1667
3	2	2	blank-control	AA	2617_2_1|717685|8907_H06_0825|5907_D18_0678
3	2	3	EECDQNWyKAELNGK90	EECDQNWYKAELNGK	2617_2_1|717687|8907_H08_2138|5907_D20_2635
3	2	4	PAYsRALsRQLssGV92	PAYSRALSRQLSSGV	2617_2_1|717689|8907_H10_3004|5907_D22_2391
3	2	5	MVQEAEKYKAEDEVQ94	MVQEAEKYKAEDEVQ	2617_2_1|717691|8907_H12_2871|5907_D24_2826
3	2	6	IETDKEyyTVKDDRD120	IETDKEYYTVKDDRD	2617_2_2|717717|8908_C02_3189|5907_F02_2904
3	2	7	AIETDKEYYTVKDDR122	AIETDKEYYTVKDDR	2617_2_2|717719|8908_C04_2559|5907_F04_2309
3	2	8	VLYRIRFyFPRWYCS124	VLYRIRFYFPRWYCS	2617_2_2|717721|8908_C06_0550|5907_F06_0380
3	2	9	VLPQDKEYYKVKEPG126	VLPQDKEYYKVKEPG	2617_2_2|717723|8908_C08_2804|5907_F08_2632
3	2	10	NSLFTPDYELLTEND128	NSLFTPDYELLTEND	2617_2_2|717725|8908_C10_2717|5907_F10_2426
3	2	11	ACTNFMMTPYVVTRY130	ACTNFMMTPYVVTRY	2617_2_2|717727|8908_C12_1839|5907_F12_1529
3	2	12	KNSDLLTSPDVGLLK132	KNSDLLTSPDVGLLK	2617_2_2|717729|8908_D02_4043|5907_F14_4280
3	2	13	process-control	GGSGGGSDYKDDDDK	2617_2_2|717731|8908_D04_4282|5907_F16_4286
3	2	14	IAEVKAQyEDIANRS135	IAEVKAQYEDIANRS	2617_2_2|717733|8908_D06_2926|5907_F18_3595
3	2	15	ERLIEFAYTASISMG137	ERLIEFAYTASISMG	2617_2_2|717735|8908_D08_1818|5907_F20_1724
3	2	16	CSDSTNEYMDMKPGV139	CSDSTNEYMDMKPGV	2617_2_2|717737|8908_D10_4097|5907_F22_4143
3	2	17	NLDNGGFYISPRITF141	NLDNGGFYISPRITF	2617_2_2|717739|8908_D12_4498|5907_F24_3466
3	2	18	MFREDEGyIKEEERP167	MFREDEGYIKEEERP	2617_2_2|717765|8908_G02_2526|5907_H02_3041
3	2	19	FSEEIRFyQLGEEAM169	FSEEIRFYQLGEEAM	2617_2_2|717767|8908_G04_2709|5907_H04_2570
3	2	20	empty	empty	empty
3	3	1	LAREWHKtTQMsAAG171	LAREWHKTTQMSAAG	2617_2_2|717769|8908_G06_1563|5907_H06_1456
3	3	2	ITTPELTTPCGSAEY173	ITTPELTTPCGSAEY	2617_2_2|717771|8908_G08_1406|5907_H08_1713
3	3	3	KRLIPIKYKAMKKEF175	KRLIPIKYKAMKKEF	2617_2_2|717773|8908_G10_3514|5907_H10_2939
3	3	4	blank-control	AA	2617_2_2|717775|8908_G12_0356|5907_H12_0298
3	3	5	RTQTVRGGLAPLPEE178	RTQTVRGGLAPLPEE	2617_2_2|717777|8908_H02_3590|5907_H14_3470
3	3	6	PPKMWKTSPDPSPVS180	PPKMWKTSPDPSPVS	2617_2_2|717779|8908_H04_3839|5907_H16_4360
3	3	7	PSTSPRASVTEESWL182	PSTSPRASVTEESWL	2617_2_2|717781|8908_H06_2223|5907_H18_2285
3	3	8	PPRAHAHSLVGKQCS184	PPRAHAHSLVGKQCS	2617_2_2|717783|8908_H08_1889|5907_H20_2132
3	3	9	FVQLRRKSDLETSEP186	FVQLRRKSDLETSEP	2617_2_2|717785|8908_H10_2421|5907_H22_2418
3	3	10	SMQLRRPSDRELSEP188	SMQLRRPSDRELSEP	2617_2_2|717787|8908_H12_3496|5907_H24_3717
3	3	11	KNETEDQyaLMEDED214	KNETEDQYALMEDED	2617_2_3|717813|8909_C02_3570|5907_J02_2414
3	3	12	LKKQAAEYREIDKRM216	LKKQAAEYREIDKRM	2617_2_3|717815|8909_C04_1803|5907_J04_2637
3	3	13	EEEEIRVSINEKCGK218	EEEEIRVSINEKCGK	2617_2_3|717817|8909_C06_1665|5907_J06_0832
3	3	14	LNGVTTTtFCGTPDY220	LNGVTTTTFCGTPDY	2617_2_3|717819|8909_C08_2876|5907_J08_2788
3	3	15	LyDVSRMyVDPSEIN222	LYDVSRMYVDPSEIN	2617_2_3|717821|8909_C10_3409|5907_J10_2608
3	3	16	AIKVEPASPPYYSEK223	AIKVEPASPPYYSEK	2617_2_3|717823|8909_C12_5515|5907_J12_3989
3	3	17	VTRRTPDyFL225	VTRRTPDYFL	2617_2_3|717825|8909_D02_4646|5907_J14_2936
3	3	18	RREDKFMYFEFPQPL227	RREDKFMYFEFPQPL	2617_2_3|717827|8909_D04_4483|5907_J16_3354
3	3	19	ASRFGLGsPLPsPRA229	ASRFGLGSPLPSPRA	2617_2_3|717829|8909_D06_4474|5907_J18_2815
3	3	20	empty	empty	empty
3	4	1	SESCSIEsDIYAEIP231	SESCSIESDIYAEIP	2617_2_3|717831|8909_D08_2988|5907_J20_1552
3	4	2	RMGSGIQyGDAALRQ233	RMGSGIQYGDAALRQ	2617_2_3|717833|8909_D10_2685|5907_J22_1857
3	4	3	RGRGVDLTEPTQPTR235	RGRGVDLTEPTQPTR	2617_2_3|717835|8909_D12_2666|5907_J24_2244
3	4	4	IREFLDQYDAPL261	IREFLDQYDAPL	2617_2_3|717861|8909_G02_4226|5907_L02_4010
3	4	5	YIKTELIsVSEVHPS263	YIKTELISVSEVHPS	2617_2_3|717863|8909_G04_1160|5907_L04_0752
3	4	6	blank-control	AA	2617_2_3|717865|8909_G06_0305|5907_L06_0321
3	4	7	NLQERRKYLKHRLIV266	NLQERRKYLKHRLIV	2617_2_3|717867|8909_G08_3528|5907_L08_3523
3	4	8	NTIDLPMSPRTLDSL268	NTIDLPMSPRTLDSL	2617_2_3|717869|8909_G10_5005|5907_L10_4377
3	4	9	TERGDKGyVPSVFIP270	TERGDKGYVPSVFIP	2617_2_3|717871|8909_G12_5308|5907_L12_4337
3	4	10	TYMDQAPsPAVCPQA272	TYMDQAPSPAVCPQA	2617_2_3|717873|8909_H02_4108|5907_L14_3929
3	4	11	AVCPQAHYNMYPQNP274	AVCPQAHYNMYPQNP	2617_2_3|717875|8909_H04_3379|5907_L16_3271
3	4	12	MGKDGRGYVPATIKM276	MGKDGRGYVPATIKM	2617_2_3|717877|8909_H06_4365|5907_L18_4481
3	4	13	QAFELILsPRSKESV278	QAFELILSPRSKESV	2617_2_3|717879|8909_H08_1205|5907_L20_1664
3	4	14	LPMDTEVYESPYADP280	LPMDTEVYESPYADP	2617_2_3|717881|8909_H10_2033|5907_L22_2401
3	4	15	ALRADENYYKAQTHG282	ALRADENYYKAQTHG	2617_2_3|717883|8909_H12_3116|5907_L24_3203
3	4	16	JPT_Printingbuffer	JPT_Printingbuffer	JPT_Printingbuffer
3	4	17	JPT_Printingbuffer	JPT_Printingbuffer	JPT_Printingbuffer
3	4	18	JPT_Printingbuffer	JPT_Printingbuffer	JPT_Printingbuffer
3	4	19	JPT_Printingbuffer	JPT_Printingbuffer	JPT_Printingbuffer
3	4	20	empty	empty	empty
3	5	1	JPT_Printingbuffer	JPT_Printingbuffer	JPT_Printingbuffer
3	5	2	JPT_Printingbuffer	JPT_Printingbuffer	JPT_Printingbuffer
3	5	3	JPT_Printingbuffer	JPT_Printingbuffer	JPT_Printingbuffer
3	5	4	JPT_Printingbuffer	JPT_Printingbuffer	JPT_Printingbuffer
3	5	5	JPT_Printingbuffer	JPT_Printingbuffer	JPT_Printingbuffer
3	5	6	empty	empty	empty
3	5	7	empty	empty	empty
3	5	8	empty	empty	empty
3	5	9	empty	empty	empty
3	5	10	empty	empty	empty
3	5	11	empty	empty	empty
3	5	12	empty	empty	empty
3	5	13	empty	empty	empty
3	5	14	empty	empty	empty
3	5	15	empty	empty	empty
3	5	16	empty	empty	empty
3	5	17	empty	empty	empty
3	5	18	empty	empty	empty
3	5	19	empty	empty	empty
3	5	20	empty	empty	empty
3	6	1	empty	empty	empty
3	6	2	empty	empty	empty
3	6	3	empty	empty	empty
3	6	4	empty	empty	empty
3	6	5	empty	empty	empty
3	6	6	empty	empty	empty
3	6	7	empty	empty	empty
3	6	8	empty	empty	empty
3	6	9	empty	empty	empty
3	6	10	empty	empty	empty
3	6	11	empty	empty	empty
3	6	12	empty	empty	empty
3	6	13	empty	empty	empty
3	6	14	empty	empty	empty
3	6	15	empty	empty	empty
3	6	16	empty	empty	empty
3	6	17	empty	empty	empty
3	6	18	empty	empty	empty
3	6	19	empty	empty	empty
3	6	20	empty	empty	empty
3	7	1	VLPQDKEYYKVKEPG126	VLPQDKEYYKVKEPG	2617_2_2|717723|8908_C08_2804|5907_F08_2632
3	7	2	KNSDLLTSPDVGLLK132	KNSDLLTSPDVGLLK	2617_2_2|717729|8908_D02_4043|5907_F14_4280
3	7	3	NLQERRKYLKHRLIV266	NLQERRKYLKHRLIV	2617_2_3|717867|8909_G08_3528|5907_L08_3523
3	7	4	LAPQWEGYDELQTDG26	LAPQWEGYDELQTDG	2617_2_1|717621|8907_C02_3647|5907_B02_3466
3	7	5	RMGSGIQyGDAALRQ233	RMGSGIQYGDAALRQ	2617_2_3|717833|8909_D10_2685|5907_J22_1857
3	7	6	blank-control	AA	2617_2_3|717865|8909_G06_0305|5907_L06_0321
3	7	7	JPT_Printingbuffer	JPT_Printingbuffer	JPT_Printingbuffer
3	7	8	ERLIEFAYTASISMG137	ERLIEFAYTASISMG	2617_2_2|717735|8908_D08_1818|5907_F20_1724
3	7	9	NLDNGGFYISPRITF141	NLDNGGFYISPRITF	2617_2_2|717739|8908_D12_4498|5907_F24_3466
3	7	10	JPT_Printingbuffer	JPT_Printingbuffer	JPT_Printingbuffer
3	7	11	JPT_Printingbuffer	JPT_Printingbuffer	JPT_Printingbuffer
3	7	12	JPT_Printingbuffer	JPT_Printingbuffer	JPT_Printingbuffer
3	7	13	AVCPQAHYNMYPQNP274	AVCPQAHYNMYPQNP	2617_2_3|717875|8909_H04_3379|5907_L16_3271
3	7	14	VDFREyEyDLKWEFP77	VDFREYEYDLKWEFP	2617_2_1|717673|8907_G06_2395|5907_D06_1231
3	7	15	NANGEAVYCKFHYKT36	NANGEAVYCKFHYKT	2617_2_1|717631|8907_C12_1713|5907_B12_1701
3	7	16	JPT_Printingbuffer	JPT_Printingbuffer	JPT_Printingbuffer
3	7	17	LNGVTTTtFCGTPDY220	LNGVTTTTFCGTPDY	2617_2_3|717819|8909_C08_2876|5907_J08_2788
3	7	18	JPT_Printingbuffer	JPT_Printingbuffer	JPT_Printingbuffer
3	7	19	MFREDEGyIKEEERP167	MFREDEGYIKEEERP	2617_2_2|717765|8908_G02_2526|5907_H02_3041
3	7	20	empty	empty	empty
3	8	1	IAEVKAQyEDIANRS135	IAEVKAQYEDIANRS	2617_2_2|717733|8908_D06_2926|5907_F18_3595
3	8	2	RTQTVRGGLAPLPEE178	RTQTVRGGLAPLPEE	2617_2_2|717777|8908_H02_3590|5907_H14_3470
3	8	3	JPT_Printingbuffer	JPT_Printingbuffer	JPT_Printingbuffer
3	8	4	TYMDQAPsPAVCPQA272	TYMDQAPSPAVCPQA	2617_2_3|717873|8909_H02_4108|5907_L14_3929
3	8	5	TNKFPSEYVPTVFDN45	TNKFPSEYVPTVFDN	2617_2_1|717641|8907_D10_4224|5907_B22_4347
3	8	6	IIHRDLKsNNIFLHE30	IIHRDLKSNNIFLHE	2617_2_1|717625|8907_C06_2072|5907_B06_1500
3	8	7	AIKVEPASPPYYSEK223	AIKVEPASPPYYSEK	2617_2_3|717823|8909_C12_5515|5907_J12_3989
3	8	8	MSGGKyVDSEGHL40	MSGGKYVDSEGHL	2617_2_1|717635|8907_D04_2587|5907_B16_2658
3	8	9	LyDVSRMyVDPSEIN222	LYDVSRMYVDPSEIN	2617_2_3|717821|8909_C10_3409|5907_J10_2608
3	8	10	VLYRIRFyFPRWYCS124	VLYRIRFYFPRWYCS	2617_2_2|717721|8908_C06_0550|5907_F06_0380
3	8	11	MGKDGRGYVPATIKM276	MGKDGRGYVPATIKM	2617_2_3|717877|8909_H06_4365|5907_L18_4481
3	8	12	sDDFDSDyENPDEHS28	SDDFDSDYENPDEHS	2617_2_1|717623|8907_C04_3313|5907_B04_3685
3	8	13	process-control	GGSGGGSDYKDDDDK	2617_2_2|717731|8908_D04_4282|5907_F16_4286
3	8	14	LAREWHKtTQMsAAG171	LAREWHKTTQMSAAG	2617_2_2|717769|8908_G06_1563|5907_H06_1456
3	8	15	NSLFTPDYELLTEND128	NSLFTPDYELLTEND	2617_2_2|717725|8908_C10_2717|5907_F10_2426
3	8	16	ALRADENYYKAQTHG282	ALRADENYYKAQTHG	2617_2_3|717883|8909_H12_3116|5907_L24_3203
3	8	17	CSDSTNEYMDMKPGV139	CSDSTNEYMDMKPGV	2617_2_2|717737|8908_D10_4097|5907_F22_4143
3	8	18	LKKQAAEYREIDKRM216	LKKQAAEYREIDKRM	2617_2_3|717815|8909_C04_1803|5907_J04_2637
3	8	19	ITTPELTTPCGSAEY173	ITTPELTTPCGSAEY	2617_2_2|717771|8908_G08_1406|5907_H08_1713
3	8	20	empty	empty	empty
3	9	1	STVVHSGYRHQVPSV87	STVVHSGYRHQVPSV	2617_2_1|717683|8907_H04_1726|5907_D16_1667
3	9	2	FSEEIRFyQLGEEAM169	FSEEIRFYQLGEEAM	2617_2_2|717767|8908_G04_2709|5907_H04_2570
3	9	3	PPKMWKTSPDPSPVS180	PPKMWKTSPDPSPVS	2617_2_2|717779|8908_H04_3839|5907_H16_4360
3	9	4	KRLIPIKYKAMKKEF175	KRLIPIKYKAMKKEF	2617_2_2|717773|8908_G10_3514|5907_H10_2939
3	9	5	blank-control	AA	2617_2_1|717685|8907_H06_0825|5907_D18_0678
3	9	6	blank-control	AA	2617_2_2|717775|8908_G12_0356|5907_H12_0298
3	9	7	IREFLDQYDAPL261	IREFLDQYDAPL	2617_2_3|717861|8909_G02_4226|5907_L02_4010
3	9	8	LPMDTEVYESPYADP280	LPMDTEVYESPYADP	2617_2_3|717881|8909_H10_2033|5907_L22_2401
3	9	9	ACTNFMMTPYVVTRY130	ACTNFMMTPYVVTRY	2617_2_2|717727|8908_C12_1839|5907_F12_1529
3	9	10	NTIDLPMSPRTLDSL268	NTIDLPMSPRTLDSL	2617_2_3|717869|8909_G10_5005|5907_L10_4377
3	9	11	YIKTELIsVSEVHPS263	YIKTELISVSEVHPS	2617_2_3|717863|8909_G04_1160|5907_L04_0752
3	9	12	SMQLRRPSDRELSEP188	SMQLRRPSDRELSEP	2617_2_2|717787|8908_H12_3496|5907_H24_3717
3	9	13	KNETEDQyaLMEDED214	KNETEDQYALMEDED	2617_2_3|717813|8909_C02_3570|5907_J02_2414
3	9	14	NSTPESDYDNTPND85	NSTPESDYDNTPND	2617_2_1|717681|8907_H02_3615|5907_D14_3955
3	9	15	YSHKGHLsEGLVTKW75	YSHKGHLSEGLVTKW	2617_2_1|717671|8907_G04_2723|5907_D04_2242
3	9	16	AIETDKEYYTVKDDR122	AIETDKEYYTVKDDR	2617_2_2|717719|8908_C04_2559|5907_F04_2309
3	9	17	EKIGEGtyGVVyKAR47	EKIGEGTYGVVYKAR	2617_2_1|717643|8907_D12_2756|5907_B24_2378
3	9	18	VDSEGHLYTVPIREQ38	VDSEGHLYTVPIREQ	2617_2_1|717633|8907_D02_2414|5907_B14_2549
3	9	19	AAAHRKGSSSNEPSS79	AAAHRKGSSSNEPSS	2617_2_1|717675|8907_G08_3131|5907_D08_3224
3	9	20	empty	empty	empty
3	10	1	ASRFGLGsPLPsPRA229	ASRFGLGSPLPSPRA	2617_2_3|717829|8909_D06_4474|5907_J18_2815
3	10	2	FRGDRCRsLTGKPKL34	FRGDRCRSLTGKPKL	2617_2_1|717629|8907_C10_3178|5907_B10_3750
3	10	3	SESCSIEsDIYAEIP231	SESCSIESDIYAEIP	2617_2_3|717831|8909_D08_2988|5907_J20_1552
3	10	4	EEEEIRVSINEKCGK218	EEEEIRVSINEKCGK	2617_2_3|717817|8909_C06_1665|5907_J06_0832
3	10	5	PSTSPRASVTEESWL182	PSTSPRASVTEESWL	2617_2_2|717781|8908_H06_2223|5907_H18_2285
3	10	6	MVQEAEKYKAEDEVQ94	MVQEAEKYKAEDEVQ	2617_2_1|717691|8907_H12_2871|5907_D24_2826
3	10	7	IETDKEyyTVKDDRD120	IETDKEYYTVKDDRD	2617_2_2|717717|8908_C02_3189|5907_F02_2904
3	10	8	EKIGEGtyGVVyKGR44	EKIGEGTYGVVYKGR	2617_2_1|717639|8907_D08_1296|5907_B20_1584
3	10	9	HEEDADSYENMDNPD42	HEEDADSYENMDNPD	2617_2_1|717637|8907_D06_3676|5907_B18_4068
3	10	10	PAYsRALsRQLssGV92	PAYSRALSRQLSSGV	2617_2_1|717689|8907_H10_3004|5907_D22_2391
3	10	11	PVQPNPMsPQQHMLP73	PVQPNPMSPQQHMLP	2617_2_1|717669|8907_G02_4123|5907_D02_2516
3	10	12	FVQLRRKSDLETSEP186	FVQLRRKSDLETSEP	2617_2_2|717785|8908_H10_2421|5907_H22_2418
3	10	13	JPT_Printingbuffer	JPT_Printingbuffer	JPT_Printingbuffer
3	10	14	PPRAHAHSLVGKQCS184	PPRAHAHSLVGKQCS	2617_2_2|717783|8908_H08_1889|5907_H20_2132
3	10	15	TERGDKGyVPSVFIP270	TERGDKGYVPSVFIP	2617_2_3|717871|8909_G12_5308|5907_L12_4337
3	10	16	QAFELILsPRSKESV278	QAFELILSPRSKESV	2617_2_3|717879|8909_H08_1205|5907_L20_1664
3	10	17	KQATTNVyQVQtGSE83	KQATTNVYQVQTGSE	2617_2_1|717679|8907_G12_1062|5907_D12_0801
3	10	18	FDKDGNGYISAAELR32	FDKDGNGYISAAELR	2617_2_1|717627|8907_C08_3583|5907_B08_3041
3	10	19	RREDKFMYFEFPQPL227	RREDKFMYFEFPQPL	2617_2_3|717827|8909_D04_4483|5907_J16_3354
3	10	20	empty	empty	empty
3	11	1	VTRRTPDyFL225	VTRRTPDYFL	2617_2_3|717825|8909_D02_4646|5907_J14_2936
3	11	2	JPT_Printingbuffer	JPT_Printingbuffer	JPT_Printingbuffer
3	11	3	RGRGVDLTEPTQPTR235	RGRGVDLTEPTQPTR	2617_2_3|717835|8909_D12_2666|5907_J24_2244
3	11	4	RLIEDNEYTARQGAK81	RLIEDNEYTARQGAK	2617_2_1|717677|8907_G10_2324|5907_D10_2315
3	11	5	EECDQNWyKAELNGK90	EECDQNWYKAELNGK	2617_2_1|717687|8907_H08_2138|5907_D20_2635
3	11	6	empty	empty	empty
3	11	7	empty	empty	empty
3	11	8	empty	empty	empty
3	11	9	empty	empty	empty
3	11	10	empty	empty	empty
3	11	11	empty	empty	empty
3	11	12	empty	empty	empty
3	11	13	empty	empty	empty
3	11	14	empty	empty	empty
3	11	15	empty	empty	empty
3	11	16	empty	empty	empty
3	11	17	empty	empty	empty
3	11	18	empty	empty	empty
3	11	19	empty	empty	empty
3	11	20	empty	empty	empty
3	12	1	empty	empty	empty
3	12	2	empty	empty	empty
3	12	3	empty	empty	empty
3	12	4	empty	empty	empty
3	12	5	empty	empty	empty
3	12	6	empty	empty	empty
3	12	7	empty	empty	empty
3	12	8	empty	empty	empty
3	12	9	empty	empty	empty
3	12	10	empty	empty	empty
3	12	11	empty	empty	empty
3	12	12	empty	empty	empty
3	12	13	empty	empty	empty
3	12	14	empty	empty	empty
3	12	15	empty	empty	empty
3	12	16	empty	empty	empty
3	12	17	empty	empty	empty
3	12	18	empty	empty	empty
3	12	19	empty	empty	empty
3	12	20	empty	empty	empty
3	13	1	empty	empty	empty
3	13	2	EKIGEGtyGVVyKAR47	EKIGEGTYGVVYKAR	2617_2_1|717643|8907_D12_2756|5907_B24_2378
3	13	3	STVVHSGYRHQVPSV87	STVVHSGYRHQVPSV	2617_2_1|717683|8907_H04_1726|5907_D16_1667
3	13	4	KNETEDQyaLMEDED214	KNETEDQYALMEDED	2617_2_3|717813|8909_C02_3570|5907_J02_2414
3	13	5	PPKMWKTSPDPSPVS180	PPKMWKTSPDPSPVS	2617_2_2|717779|8908_H04_3839|5907_H16_4360
3	13	6	ACTNFMMTPYVVTRY130	ACTNFMMTPYVVTRY	2617_2_2|717727|8908_C12_1839|5907_F12_1529
3	13	7	EKIGEGtyGVVyKGR44	EKIGEGTYGVVYKGR	2617_2_1|717639|8907_D08_1296|5907_B20_1584
3	13	8	NLQERRKYLKHRLIV266	NLQERRKYLKHRLIV	2617_2_3|717867|8909_G08_3528|5907_L08_3523
3	13	9	MSGGKyVDSEGHL40	MSGGKYVDSEGHL	2617_2_1|717635|8907_D04_2587|5907_B16_2658
3	13	10	RTQTVRGGLAPLPEE178	RTQTVRGGLAPLPEE	2617_2_2|717777|8908_H02_3590|5907_H14_3470
3	13	11	NANGEAVYCKFHYKT36	NANGEAVYCKFHYKT	2617_2_1|717631|8907_C12_1713|5907_B12_1701
3	13	12	VDSEGHLYTVPIREQ38	VDSEGHLYTVPIREQ	2617_2_1|717633|8907_D02_2414|5907_B14_2549
3	13	13	PAYsRALsRQLssGV92	PAYSRALSRQLSSGV	2617_2_1|717689|8907_H10_3004|5907_D22_2391
3	13	14	FVQLRRKSDLETSEP186	FVQLRRKSDLETSEP	2617_2_2|717785|8908_H10_2421|5907_H22_2418
3	13	15	TYMDQAPsPAVCPQA272	TYMDQAPSPAVCPQA	2617_2_3|717873|8909_H02_4108|5907_L14_3929
3	13	16	IAEVKAQyEDIANRS135	IAEVKAQYEDIANRS	2617_2_2|717733|8908_D06_2926|5907_F18_3595
3	13	17	blank-control	AA	2617_2_1|717685|8907_H06_0825|5907_D18_0678
3	13	18	AAAHRKGSSSNEPSS79	AAAHRKGSSSNEPSS	2617_2_1|717675|8907_G08_3131|5907_D08_3224
3	13	19	SESCSIEsDIYAEIP231	SESCSIESDIYAEIP	2617_2_3|717831|8909_D08_2988|5907_J20_1552
3	13	20	empty	empty	empty
3	14	1	JPT_Printingbuffer	JPT_Printingbuffer	JPT_Printingbuffer
3	14	2	RLIEDNEYTARQGAK81	RLIEDNEYTARQGAK	2617_2_1|717677|8907_G10_2324|5907_D10_2315
3	14	3	ERLIEFAYTASISMG137	ERLIEFAYTASISMG	2617_2_2|717735|8908_D08_1818|5907_F20_1724
3	14	4	PVQPNPMsPQQHMLP73	PVQPNPMSPQQHMLP	2617_2_1|717669|8907_G02_4123|5907_D02_2516
3	14	5	ALRADENYYKAQTHG282	ALRADENYYKAQTHG	2617_2_3|717883|8909_H12_3116|5907_L24_3203
3	14	6	VDFREyEyDLKWEFP77	VDFREYEYDLKWEFP	2617_2_1|717673|8907_G06_2395|5907_D06_1231
3	14	7	KNSDLLTSPDVGLLK132	KNSDLLTSPDVGLLK	2617_2_2|717729|8908_D02_4043|5907_F14_4280
3	14	8	KRLIPIKYKAMKKEF175	KRLIPIKYKAMKKEF	2617_2_2|717773|8908_G10_3514|5907_H10_2939
3	14	9	FRGDRCRsLTGKPKL34	FRGDRCRSLTGKPKL	2617_2_1|717629|8907_C10_3178|5907_B10_3750
3	14	10	process-control	GGSGGGSDYKDDDDK	2617_2_2|717731|8908_D04_4282|5907_F16_4286
3	14	11	AIETDKEYYTVKDDR122	AIETDKEYYTVKDDR	2617_2_2|717719|8908_C04_2559|5907_F04_2309
3	14	12	IETDKEyyTVKDDRD120	IETDKEYYTVKDDRD	2617_2_2|717717|8908_C02_3189|5907_F02_2904
3	14	13	PPRAHAHSLVGKQCS184	PPRAHAHSLVGKQCS	2617_2_2|717783|8908_H08_1889|5907_H20_2132
3	14	14	MVQEAEKYKAEDEVQ94	MVQEAEKYKAEDEVQ	2617_2_1|717691|8907_H12_2871|5907_D24_2826
3	14	15	EECDQNWyKAELNGK90	EECDQNWYKAELNGK	2617_2_1|717687|8907_H08_2138|5907_D20_2635
3	14	16	YIKTELIsVSEVHPS263	YIKTELISVSEVHPS	2617_2_3|717863|8909_G04_1160|5907_L04_0752
3	14	17	ITTPELTTPCGSAEY173	ITTPELTTPCGSAEY	2617_2_2|717771|8908_G08_1406|5907_H08_1713
3	14	18	blank-control	AA	2617_2_3|717865|8909_G06_0305|5907_L06_0321
3	14	19	RMGSGIQyGDAALRQ233	RMGSGIQYGDAALRQ	2617_2_3|717833|8909_D10_2685|5907_J22_1857
3	14	20	empty	empty	empty
3	15	1	CSDSTNEYMDMKPGV139	CSDSTNEYMDMKPGV	2617_2_2|717737|8908_D10_4097|5907_F22_4143
3	15	2	LAREWHKtTQMsAAG171	LAREWHKTTQMSAAG	2617_2_2|717769|8908_G06_1563|5907_H06_1456
3	15	3	LNGVTTTtFCGTPDY220	LNGVTTTTFCGTPDY	2617_2_3|717819|8909_C08_2876|5907_J08_2788
3	15	4	JPT_Printingbuffer	JPT_Printingbuffer	JPT_Printingbuffer
3	15	5	sDDFDSDyENPDEHS28	SDDFDSDYENPDEHS	2617_2_1|717623|8907_C04_3313|5907_B04_3685
3	15	6	VLPQDKEYYKVKEPG126	VLPQDKEYYKVKEPG	2617_2_2|717723|8908_C08_2804|5907_F08_2632
3	15	7	HEEDADSYENMDNPD42	HEEDADSYENMDNPD	2617_2_1|717637|8907_D06_3676|5907_B18_4068
3	15	8	LyDVSRMyVDPSEIN222	LYDVSRMYVDPSEIN	2617_2_3|717821|8909_C10_3409|5907_J10_2608
3	15	9	PSTSPRASVTEESWL182	PSTSPRASVTEESWL	2617_2_2|717781|8908_H06_2223|5907_H18_2285
3	15	10	IIHRDLKsNNIFLHE30	IIHRDLKSNNIFLHE	2617_2_1|717625|8907_C06_2072|5907_B06_1500
3	15	11	SMQLRRPSDRELSEP188	SMQLRRPSDRELSEP	2617_2_2|717787|8908_H12_3496|5907_H24_3717
3	15	12	TNKFPSEYVPTVFDN45	TNKFPSEYVPTVFDN	2617_2_1|717641|8907_D10_4224|5907_B22_4347
3	15	13	LKKQAAEYREIDKRM216	LKKQAAEYREIDKRM	2617_2_3|717815|8909_C04_1803|5907_J04_2637
3	15	14	AVCPQAHYNMYPQNP274	AVCPQAHYNMYPQNP	2617_2_3|717875|8909_H04_3379|5907_L16_3271
3	15	15	NSLFTPDYELLTEND128	NSLFTPDYELLTEND	2617_2_2|717725|8908_C10_2717|5907_F10_2426
3	15	16	RGRGVDLTEPTQPTR235	RGRGVDLTEPTQPTR	2617_2_3|717835|8909_D12_2666|5907_J24_2244
3	15	17	MFREDEGyIKEEERP167	MFREDEGYIKEEERP	2617_2_2|717765|8908_G02_2526|5907_H02_3041
3	15	18	YSHKGHLsEGLVTKW75	YSHKGHLSEGLVTKW	2617_2_1|717671|8907_G04_2723|5907_D04_2242
3	15	19	JPT_Printingbuffer	JPT_Printingbuffer	JPT_Printingbuffer
3	15	20	empty	empty	empty
3	16	1	NSTPESDYDNTPND85	NSTPESDYDNTPND	2617_2_1|717681|8907_H02_3615|5907_D14_3955
3	16	2	RREDKFMYFEFPQPL227	RREDKFMYFEFPQPL	2617_2_3|717827|8909_D04_4483|5907_J16_3354
3	16	3	JPT_Printingbuffer	JPT_Printingbuffer	JPT_Printingbuffer
3	16	4	QAFELILsPRSKESV278	QAFELILSPRSKESV	2617_2_3|717879|8909_H08_1205|5907_L20_1664
3	16	5	NLDNGGFYISPRITF141	NLDNGGFYISPRITF	2617_2_2|717739|8908_D12_4498|5907_F24_3466
3	16	6	ASRFGLGsPLPsPRA229	ASRFGLGSPLPSPRA	2617_2_3|717829|8909_D06_4474|5907_J18_2815
3	16	7	EEEEIRVSINEKCGK218	EEEEIRVSINEKCGK	2617_2_3|717817|8909_C06_1665|5907_J06_0832
3	16	8	FDKDGNGYISAAELR32	FDKDGNGYISAAELR	2617_2_1|717627|8907_C08_3583|5907_B08_3041
3	16	9	MGKDGRGYVPATIKM276	MGKDGRGYVPATIKM	2617_2_3|717877|8909_H06_4365|5907_L18_4481
3	16	10	LAPQWEGYDELQTDG26	LAPQWEGYDELQTDG	2617_2_1|717621|8907_C02_3647|5907_B02_3466
3	16	11	JPT_Printingbuffer	JPT_Printingbuffer	JPT_Printingbuffer
3	16	12	TERGDKGyVPSVFIP270	TERGDKGYVPSVFIP	2617_2_3|717871|8909_G12_5308|5907_L12_4337
3	16	13	IREFLDQYDAPL261	IREFLDQYDAPL	2617_2_3|717861|8909_G02_4226|5907_L02_4010
3	16	14	NTIDLPMSPRTLDSL268	NTIDLPMSPRTLDSL	2617_2_3|717869|8909_G10_5005|5907_L10_4377
3	16	15	VLYRIRFyFPRWYCS124	VLYRIRFYFPRWYCS	2617_2_2|717721|8908_C06_0550|5907_F06_0380
3	16	16	blank-control	AA	2617_2_2|717775|8908_G12_0356|5907_H12_0298
3	16	17	JPT_Printingbuffer	JPT_Printingbuffer	JPT_Printingbuffer
3	16	18	LPMDTEVYESPYADP280	LPMDTEVYESPYADP	2617_2_3|717881|8909_H10_2033|5907_L22_2401
3	16	19	KQATTNVyQVQtGSE83	KQATTNVYQVQTGSE	2617_2_1|717679|8907_G12_1062|5907_D12_0801
3	16	20	empty	empty	empty
3	17	1	AIKVEPASPPYYSEK223	AIKVEPASPPYYSEK	2617_2_3|717823|8909_C12_5515|5907_J12_3989
3	17	2	JPT_Printingbuffer	JPT_Printingbuffer	JPT_Printingbuffer
3	17	3	FSEEIRFyQLGEEAM169	FSEEIRFYQLGEEAM	2617_2_2|717767|8908_G04_2709|5907_H04_2570
3	17	4	VTRRTPDyFL225	VTRRTPDYFL	2617_2_3|717825|8909_D02_4646|5907_J14_2936
3	17	5	JPT_Printingbuffer	JPT_Printingbuffer	JPT_Printingbuffer
3	17	6	empty	empty	empty
3	17	7	empty	empty	empty
3	17	8	empty	empty	empty
3	17	9	empty	empty	empty
3	17	10	empty	empty	empty
3	17	11	empty	empty	empty
3	17	12	empty	empty	empty
3	17	13	empty	empty	empty
3	17	14	empty	empty	empty
3	17	15	empty	empty	empty
3	17	16	empty	empty	empty
3	17	17	empty	empty	empty
3	17	18	empty	empty	empty
3	17	19	empty	empty	empty
3	17	20	empty	empty	empty
3	18	1	empty	empty	empty
3	18	2	empty	empty	empty
3	18	3	empty	empty	empty
3	18	4	empty	empty	empty
3	18	5	empty	empty	empty
3	18	6	empty	empty	empty
3	18	7	empty	empty	empty
3	18	8	empty	empty	empty
3	18	9	empty	empty	empty
3	18	10	empty	empty	empty
3	18	11	empty	empty	empty
3	18	12	empty	empty	empty
3	18	13	empty	empty	empty
3	18	14	empty	empty	empty
3	18	15	empty	empty	empty
3	18	16	empty	empty	empty
3	18	17	empty	empty	empty
3	18	18	empty	empty	empty
3	18	19	empty	empty	empty
3	18	20	empty	empty	empty
3	19	1	empty	empty	empty
3	19	2	empty	empty	empty
3	19	3	empty	empty	empty
3	19	4	empty	empty	empty
3	19	5	empty	empty	empty
3	19	6	empty	empty	empty
3	19	7	empty	empty	empty
3	19	8	empty	empty	empty
3	19	9	empty	empty	empty
3	19	10	empty	empty	empty
3	19	11	empty	empty	empty
3	19	12	empty	empty	empty
3	19	13	empty	empty	empty
3	19	14	empty	empty	empty
3	19	15	empty	empty	empty
3	19	16	empty	empty	empty
3	19	17	empty	empty	empty
3	19	18	empty	empty	empty
3	19	19	empty	empty	empty
3	19	20	empty	empty	empty
3	20	1	empty	empty	empty
3	20	2	empty	empty	empty
3	20	3	empty	empty	empty
3	20	4	empty	empty	empty
3	20	5	empty	empty	empty
3	20	6	empty	empty	empty
3	20	7	empty	empty	empty
3	20	8	empty	empty	empty
3	20	9	empty	empty	empty
3	20	10	empty	empty	empty
3	20	11	empty	empty	empty
3	20	12	empty	empty	empty
3	20	13	empty	empty	empty
3	20	14	empty	empty	empty
3	20	15	empty	empty	empty
3	20	16	empty	empty	empty
3	20	17	empty	empty	empty
3	20	18	empty	empty	empty
3	20	19	empty	empty	empty
3	20	20	empty	empty	empty
4	1	1	VVGARRSSWRVISSI2	VVGARRSSWRVISSI	2617_2_1|717597|8907_A02_1621|5907_A02_1255
4	1	2	GGTLFSTTPGGTRII4	GGTLFSTTPGGTRII	2617_2_1|717599|8907_A04_3107|5907_A04_3191
4	1	3	GSVSEDNSEDEISNL6	GSVSEDNSEDEISNL	2617_2_1|717601|8907_A06_2432|5907_A06_2596
4	1	4	KIWHHTFYNELRVAP8	KIWHHTFYNELRVAP	2617_2_1|717603|8907_A08_2154|5907_A08_1861
4	1	5	RPHFPQFSYSASGTA10	RPHFPQFSYSASGTA	2617_2_1|717605|8907_A10_1097|5907_A10_0766
4	1	6	TAQMITItPPDQDDS12	TAQMITITPPDQDDS	2617_2_1|717607|8907_A12_3422|5907_A12_3556
4	1	7	SDGEFLRtsCGsPNY14	SDGEFLRTSCGSPNY	2617_2_1|717609|8907_B02_2112|5907_A14_2475
4	1	8	AyQSRDyyNFPLALA16	AYQSRDYYNFPLALA	2617_2_1|717611|8907_B04_3136|5907_A16_3558
4	1	9	EPSRAVGTVKVYLPN18	EPSRAVGTVKVYLPN	2617_2_1|717613|8907_B06_1729|5907_A18_1999
4	1	10	QETYKRIsRVEFTFP20	QETYKRISRVEFTFP	2617_2_1|717615|8907_B08_1159|5907_A20_1056
4	1	11	GGWDGLLSYFGTPTW22	GGWDGLLSYFGTPTW	2617_2_1|717617|8907_B10_1851|5907_A22_2030
4	1	12	QERPGNFyVSSESIR24	QERPGNFYVSSESIR	2617_2_1|717619|8907_B12_2153|5907_A24_1829
4	1	13	GVPVRTYTHEVVTLW49	GVPVRTYTHEVVTLW	2617_2_1|717645|8907_E02_1605|5907_C02_0928
4	1	14	YSYQMALtPVVVTLW51	YSYQMALTPVVVTLW	2617_2_1|717647|8907_E04_1553|5907_C04_0911
4	1	15	DIYSRRLsQETGLEI53	DIYSRRLSQETGLEI	2617_2_1|717649|8907_E06_1315|5907_C06_1231
4	1	16	QAASNFKsPVKTIR55	QAASNFKSPVKTIR	2617_2_1|717651|8907_E08_2754|5907_C08_2827
4	1	17	HELQANCyEEVkDRC57	HELQANCYEEVKDRC	2617_2_1|717653|8907_E10_2303|5907_C10_2730
4	1	18	DSQESVDSVTDSQKR59	DSQESVDSVTDSQKR	2617_2_1|717655|8907_E12_1479|5907_C12_1181
4	1	19	LEFYKIHYLDTTTLI61	LEFYKIHYLDTTTLI	2617_2_1|717657|8907_F02_1214|5907_C14_1040
4	1	20	empty	empty	empty
4	2	1	QQQSYLDsGIHSGAT63	QQQSYLDSGIHSGAT	2617_2_1|717659|8907_F04_1328|5907_C16_1314
4	2	2	RNEGVATyAAAVLFR65	RNEGVATYAAAVLFR	2617_2_1|717661|8907_F06_0487|5907_C18_0492
4	2	3	CSAKNALTPSSKKPV67	CSAKNALTPSSKKPV	2617_2_1|717663|8907_F08_3225|5907_C20_3439
4	2	4	DSFLQRYSSDPTGAL69	DSFLQRYSSDPTGAL	2617_2_1|717665|8907_F10_3919|5907_C22_3825
4	2	5	LGAEEKEYHAEGGKV71	LGAEEKEYHAEGGKV	2617_2_1|717667|8907_F12_3088|5907_C24_3115
4	2	6	KNLLLSTSEEQIEKC96	KNLLLSTSEEQIEKC	2617_2_2|717693|8908_A02_2275|5907_E02_1614
4	2	7	KNTLISASQQLKAKL98	KNTLISASQQLKAKL	2617_2_2|717695|8908_A04_0870|5907_E04_0615
4	2	8	DQGSLCTSFVGTLQY100	DQGSLCTSFVGTLQY	2617_2_2|717697|8908_A06_2448|5907_E06_2046
4	2	9	ELLEQQKYTVTVDYW102	ELLEQQKYTVTVDYW	2617_2_2|717699|8908_A08_2272|5907_E08_1557
4	2	10	SLGSGIVYSALTCHL104	SLGSGIVYSALTCHL	2617_2_2|717701|8908_A10_1220|5907_E10_1483
4	2	11	RPSFVGSSSGHTSTT106	RPSFVGSSSGHTSTT	2617_2_2|717703|8908_A12_1447|5907_E12_1224
4	2	12	IEFVNQYYGSFKEAK108	IEFVNQYYGSFKEAK	2617_2_2|717705|8908_B02_0683|5907_E14_1242
4	2	13	LCEISRGtHNFSEEL110	LCEISRGTHNFSEEL	2617_2_2|717707|8908_B04_1722|5907_E16_1461
4	2	14	YKGYVNNtTVAVKKL112	YKGYVNNTTVAVKKL	2617_2_2|717709|8908_B06_1503|5907_E18_1534
4	2	15	MARVGGASSLENTVD114	MARVGGASSLENTVD	2617_2_2|717711|8908_B08_3187|5907_E20_2923
4	2	16	ISNSHPLSLTSDQYK116	ISNSHPLSLTSDQYK	2617_2_2|717713|8908_B10_3780|5907_E22_3346
4	2	17	TESITATSPASMVGG118	TESITATSPASMVGG	2617_2_2|717715|8908_B12_4232|5907_E24_4359
4	2	18	KEKRDKAsQEGGDVL143	KEKRDKASQEGGDVL	2617_2_2|717741|8908_E02_2683|5907_G02_2522
4	2	19	DESLANLsEDEYYSE145	DESLANLSEDEYYSE	2617_2_2|717743|8908_E04_3285|5907_G04_3070
4	2	20	empty	empty	empty
4	3	1	RDIHHIDyyKKTTNG147	RDIHHIDYYKKTTNG	2617_2_2|717745|8908_E06_2075|5907_G06_2323
4	3	2	DDQLGEESEERDDHL149	DDQLGEESEERDDHL	2617_2_2|717747|8908_E08_1944|5907_G08_2370
4	3	3	KITVNPEsKAVLAGQ151	KITVNPESKAVLAGQ	2617_2_2|717749|8908_E10_0524|5907_G10_0861
4	3	4	RHtDDEMtGyVATRW153	RHTDDEMTGYVATRW	2617_2_2|717751|8908_E12_2068|5907_G12_1593
4	3	5	IDQGDLMTPQFTPYY155	IDQGDLMTPQFTPYY	2617_2_2|717753|8908_F02_5066|5907_G14_5256
4	3	6	SSRRRAISETEENSD157	SSRRRAISETEENSD	2617_2_2|717755|8908_F04_1207|5907_G16_1188
4	3	7	VsGQLIDsMANsFVG159	VSGQLIDSMANSFVG	2617_2_2|717757|8908_F06_2238|5907_G18_2249
4	3	8	IGLNQPStPTHAAGV161	IGLNQPSTPTHAAGV	2617_2_2|717759|8908_F08_3586|5907_G20_3997
4	3	9	LIDsMANsFVGTRSY163	LIDSMANSFVGTRSY	2617_2_2|717761|8908_F10_3285|5907_G22_2932
4	3	10	VSNESVDYRATFPED165	VSNESVDYRATFPED	2617_2_2|717763|8908_F12_3498|5907_G24_3462
4	3	11	GIRkRPAtDDSSTQN190	GIRKRPATDDSSTQN	2617_2_3|717789|8909_A02_1954|5907_I02_1790
4	3	12	PVQPNPMsPQQHMLP192	PVQPNPMSPQQHMLP	2617_2_3|717791|8909_A04_3905|5907_I04_3858
4	3	13	ADAEMTGYVVTRWYR194	ADAEMTGYVVTRWYR	2617_2_3|717793|8909_A06_0622|5907_I06_0831
4	3	14	RHTDDEMTGYVATRW196	RHTDDEMTGYVATRW	2617_2_3|717795|8909_A08_1559|5907_I08_1375
4	3	15	EERQTQRSKPQPAVP198	EERQTQRSKPQPAVP	2617_2_3|717797|8909_A10_3617|5907_I10_3848
4	3	16	PSVEPPLSQETFSDL200	PSVEPPLSQETFSDL	2617_2_3|717799|8909_A12_3194|5907_I12_3126
4	3	17	EPPPRPKTPEIFRAL202	EPPPRPKTPEIFRAL	2617_2_3|717801|8909_B02_4494|5907_I14_3655
4	3	18	NQVFLGFTYVAPSVL204	NQVFLGFTYVAPSVL	2617_2_3|717803|8909_B04_2542|5907_I16_1311
4	3	19	IITEYCRyGDLVDyL206	IITEYCRYGDLVDYL	2617_2_3|717805|8909_B06_2884|5907_I18_1911
4	3	20	empty	empty	empty
4	4	1	TGESDGGyMDMSKDE208	TGESDGGYMDMSKDE	2617_2_3|717807|8909_B08_5096|5907_I20_3825
4	4	2	SEDDEDCyGNYDNLL210	SEDDEDCYGNYDNLL	2617_2_3|717809|8909_B10_3735|5907_I22_3859
4	4	3	QCPVGLNtLAFPSIN212	QCPVGLNTLAFPSIN	2617_2_3|717811|8909_B12_2178|5907_I24_1668
4	4	4	NHIGHTGyLNTVTVS237	NHIGHTGYLNTVTVS	2617_2_3|717837|8909_E02_0734|5907_K02_1006
4	4	5	LTRDETNyGIPQRAL239	LTRDETNYGIPQRAL	2617_2_3|717839|8909_E04_3932|5907_K04_4468
4	4	6	PTGEAPTyVNTQQIP241	PTGEAPTYVNTQQIP	2617_2_3|717841|8909_E06_3876|5907_K06_4587
4	4	7	RSPQPVPsPRPQSQP243	RSPQPVPSPRPQSQP	2617_2_3|717843|8909_E08_3617|5907_K08_3685
4	4	8	IERLRTHsIESSGKL245	IERLRTHSIESSGKL	2617_2_3|717845|8909_E10_1508|5907_K10_1326
4	4	9	LVDSIAKTRDAGCRP247	LVDSIAKTRDAGCRP	2617_2_3|717847|8909_E12_2456|5907_K12_2603
4	4	10	EEPPDHQYYNDFPGK249	EEPPDHQYYNDFPGK	2617_2_3|717849|8909_F02_4354|5907_K14_4103
4	4	11	PTGEAPTYVNTQQIP251	PTGEAPTYVNTQQIP	2617_2_3|717851|8909_F04_4791|5907_K16_4461
4	4	12	GSPHNPISSVS253	GSPHNPISSVS	2617_2_3|717853|8909_F06_3064|5907_K18_2833
4	4	13	KVLTQMGsPSIRCss255	KVLTQMGSPSIRCSS	2617_2_3|717855|8909_F08_2113|5907_K20_2799
4	4	14	sPSIRCssVs257	SPSIRCSSVS	2617_2_3|717857|8909_F10_0905|5907_K22_1181
4	4	15	RKVPPGYsIKVFDFE259	RKVPPGYSIKVFDFE	2617_2_3|717859|8909_F12_0690|5907_K24_0300
4	4	16	TPTLTNQSPTLTLQS284	TPTLTNQSPTLTLQS	2617_2_4|717885|8910_A02_1129|5907_M02_1397
4	4	17	LKICDFGtACDIQTH286	LKICDFGTACDIQTH	2617_2_4|717887|8910_A04_1345|5907_M04_1555
4	4	18	EDDEQFVSLYGTEEY288	EDDEQFVSLYGTEEY	2617_2_4|717889|8910_A06_3248|5907_M06_3024
4	4	19	LPLLVQRtIARtIVL290	LPLLVQRTIARTIVL	2617_2_4|717891|8910_A08_0950|5907_M08_0581
4	4	20	empty	empty	empty
4	5	1	KGRFAEVyKAKLKQN292	KGRFAEVYKAKLKQN	2617_2_4|717893|8910_A10_4274|5907_M10_3545
4	5	2	VSAQLDRTVGRRNTF294	VSAQLDRTVGRRNTF	2617_2_4|717895|8910_A12_3486|5907_M12_3475
4	5	3	HIIENPQYFSDACVH296	HIIENPQYFSDACVH	2617_2_4|717897|8910_B02_2317|5907_M14_2180
4	5	4	RACPPEVyAIMRGCW298	RACPPEVYAIMRGCW	2617_2_4|717899|8910_B04_0952|5907_M16_0867
4	5	5	VGRHRKVSPNCRFIN300	VGRHRKVSPNCRFIN	2617_2_4|717901|8910_B06_1304|5907_M18_1655
4	5	6	empty	empty	empty
4	5	7	empty	empty	empty
4	5	8	empty	empty	empty
4	5	9	empty	empty	empty
4	5	10	empty	empty	empty
4	5	11	empty	empty	empty
4	5	12	empty	empty	empty
4	5	13	empty	empty	empty
4	5	14	empty	empty	empty
4	5	15	empty	empty	empty
4	5	16	empty	empty	empty
4	5	17	empty	empty	empty
4	5	18	empty	empty	empty
4	5	19	empty	empty	empty
4	5	20	empty	empty	empty
4	6	1	empty	empty	empty
4	6	2	empty	empty	empty
4	6	3	empty	empty	empty
4	6	4	empty	empty	empty
4	6	5	empty	empty	empty
4	6	6	empty	empty	empty
4	6	7	empty	empty	empty
4	6	8	empty	empty	empty
4	6	9	empty	empty	empty
4	6	10	empty	empty	empty
4	6	11	empty	empty	empty
4	6	12	empty	empty	empty
4	6	13	empty	empty	empty
4	6	14	empty	empty	empty
4	6	15	empty	empty	empty
4	6	16	empty	empty	empty
4	6	17	empty	empty	empty
4	6	18	empty	empty	empty
4	6	19	empty	empty	empty
4	6	20	empty	empty	empty
4	7	1	ELLEQQKYTVTVDYW102	ELLEQQKYTVTVDYW	2617_2_2|717699|8908_A08_2272|5907_E08_1557
4	7	2	IEFVNQYYGSFKEAK108	IEFVNQYYGSFKEAK	2617_2_2|717705|8908_B02_0683|5907_E14_1242
4	7	3	RSPQPVPsPRPQSQP243	RSPQPVPSPRPQSQP	2617_2_3|717843|8909_E08_3617|5907_K08_3685
4	7	4	VVGARRSSWRVISSI2	VVGARRSSWRVISSI	2617_2_1|717597|8907_A02_1621|5907_A02_1255
4	7	5	SEDDEDCyGNYDNLL210	SEDDEDCYGNYDNLL	2617_2_3|717809|8909_B10_3735|5907_I22_3859
4	7	6	PTGEAPTyVNTQQIP241	PTGEAPTYVNTQQIP	2617_2_3|717841|8909_E06_3876|5907_K06_4587
4	7	7	HIIENPQYFSDACVH296	HIIENPQYFSDACVH	2617_2_4|717897|8910_B02_2317|5907_M14_2180
4	7	8	MARVGGASSLENTVD114	MARVGGASSLENTVD	2617_2_2|717711|8908_B08_3187|5907_E20_2923
4	7	9	TESITATSPASMVGG118	TESITATSPASMVGG	2617_2_2|717715|8908_B12_4232|5907_E24_4359
4	7	10	EDDEQFVSLYGTEEY288	EDDEQFVSLYGTEEY	2617_2_4|717889|8910_A06_3248|5907_M06_3024
4	7	11	KGRFAEVyKAKLKQN292	KGRFAEVYKAKLKQN	2617_2_4|717893|8910_A10_4274|5907_M10_3545
4	7	12	RACPPEVyAIMRGCW298	RACPPEVYAIMRGCW	2617_2_4|717899|8910_B04_0952|5907_M16_0867
4	7	13	PTGEAPTYVNTQQIP251	PTGEAPTYVNTQQIP	2617_2_3|717851|8909_F04_4791|5907_K16_4461
4	7	14	DIYSRRLsQETGLEI53	DIYSRRLSQETGLEI	2617_2_1|717649|8907_E06_1315|5907_C06_1231
4	7	15	TAQMITItPPDQDDS12	TAQMITITPPDQDDS	2617_2_1|717607|8907_A12_3422|5907_A12_3556
4	7	16	LKICDFGtACDIQTH286	LKICDFGTACDIQTH	2617_2_4|717887|8910_A04_1345|5907_M04_1555
4	7	17	RHTDDEMTGYVATRW196	RHTDDEMTGYVATRW	2617_2_3|717795|8909_A08_1559|5907_I08_1375
4	7	18	VSAQLDRTVGRRNTF294	VSAQLDRTVGRRNTF	2617_2_4|717895|8910_A12_3486|5907_M12_3475
4	7	19	KEKRDKAsQEGGDVL143	KEKRDKASQEGGDVL	2617_2_2|717741|8908_E02_2683|5907_G02_2522
4	7	20	empty	empty	empty
4	8	1	YKGYVNNtTVAVKKL112	YKGYVNNTTVAVKKL	2617_2_2|717709|8908_B06_1503|5907_E18_1534
4	8	2	IDQGDLMTPQFTPYY155	IDQGDLMTPQFTPYY	2617_2_2|717753|8908_F02_5066|5907_G14_5256
4	8	3	VGRHRKVSPNCRFIN300	VGRHRKVSPNCRFIN	2617_2_4|717901|8910_B06_1304|5907_M18_1655
4	8	4	EEPPDHQYYNDFPGK249	EEPPDHQYYNDFPGK	2617_2_3|717849|8909_F02_4354|5907_K14_4103
4	8	5	GGWDGLLSYFGTPTW22	GGWDGLLSYFGTPTW	2617_2_1|717617|8907_B10_1851|5907_A22_2030
4	8	6	GSVSEDNSEDEISNL6	GSVSEDNSEDEISNL	2617_2_1|717601|8907_A06_2432|5907_A06_2596
4	8	7	PSVEPPLSQETFSDL200	PSVEPPLSQETFSDL	2617_2_3|717799|8909_A12_3194|5907_I12_3126
4	8	8	AyQSRDyyNFPLALA16	AYQSRDYYNFPLALA	2617_2_1|717611|8907_B04_3136|5907_A16_3558
4	8	9	EERQTQRSKPQPAVP198	EERQTQRSKPQPAVP	2617_2_3|717797|8909_A10_3617|5907_I10_3848
4	8	10	DQGSLCTSFVGTLQY100	DQGSLCTSFVGTLQY	2617_2_2|717697|8908_A06_2448|5907_E06_2046
4	8	11	GSPHNPISSVS253	GSPHNPISSVS	2617_2_3|717853|8909_F06_3064|5907_K18_2833
4	8	12	GGTLFSTTPGGTRII4	GGTLFSTTPGGTRII	2617_2_1|717599|8907_A04_3107|5907_A04_3191
4	8	13	LCEISRGtHNFSEEL110	LCEISRGTHNFSEEL	2617_2_2|717707|8908_B04_1722|5907_E16_1461
4	8	14	RDIHHIDyyKKTTNG147	RDIHHIDYYKKTTNG	2617_2_2|717745|8908_E06_2075|5907_G06_2323
4	8	15	SLGSGIVYSALTCHL104	SLGSGIVYSALTCHL	2617_2_2|717701|8908_A10_1220|5907_E10_1483
4	8	16	RKVPPGYsIKVFDFE259	RKVPPGYSIKVFDFE	2617_2_3|717859|8909_F12_0690|5907_K24_0300
4	8	17	ISNSHPLSLTSDQYK116	ISNSHPLSLTSDQYK	2617_2_2|717713|8908_B10_3780|5907_E22_3346
4	8	18	PVQPNPMsPQQHMLP192	PVQPNPMSPQQHMLP	2617_2_3|717791|8909_A04_3905|5907_I04_3858
4	8	19	DDQLGEESEERDDHL149	DDQLGEESEERDDHL	2617_2_2|717747|8908_E08_1944|5907_G08_2370
4	8	20	empty	empty	empty
4	9	1	QQQSYLDsGIHSGAT63	QQQSYLDSGIHSGAT	2617_2_1|717659|8907_F04_1328|5907_C16_1314
4	9	2	DESLANLsEDEYYSE145	DESLANLSEDEYYSE	2617_2_2|717743|8908_E04_3285|5907_G04_3070
4	9	3	SSRRRAISETEENSD157	SSRRRAISETEENSD	2617_2_2|717755|8908_F04_1207|5907_G16_1188
4	9	4	KITVNPEsKAVLAGQ151	KITVNPESKAVLAGQ	2617_2_2|717749|8908_E10_0524|5907_G10_0861
4	9	5	RNEGVATyAAAVLFR65	RNEGVATYAAAVLFR	2617_2_1|717661|8907_F06_0487|5907_C18_0492
4	9	6	RHtDDEMtGyVATRW153	RHTDDEMTGYVATRW	2617_2_2|717751|8908_E12_2068|5907_G12_1593
4	9	7	NHIGHTGyLNTVTVS237	NHIGHTGYLNTVTVS	2617_2_3|717837|8909_E02_0734|5907_K02_1006
4	9	8	sPSIRCssVs257	SPSIRCSSVS	2617_2_3|717857|8909_F10_0905|5907_K22_1181
4	9	9	RPSFVGSSSGHTSTT106	RPSFVGSSSGHTSTT	2617_2_2|717703|8908_A12_1447|5907_E12_1224
4	9	10	IERLRTHsIESSGKL245	IERLRTHSIESSGKL	2617_2_3|717845|8909_E10_1508|5907_K10_1326
4	9	11	LTRDETNyGIPQRAL239	LTRDETNYGIPQRAL	2617_2_3|717839|8909_E04_3932|5907_K04_4468
4	9	12	VSNESVDYRATFPED165	VSNESVDYRATFPED	2617_2_2|717763|8908_F12_3498|5907_G24_3462
4	9	13	GIRkRPAtDDSSTQN190	GIRKRPATDDSSTQN	2617_2_3|717789|8909_A02_1954|5907_I02_1790
4	9	14	LEFYKIHYLDTTTLI61	LEFYKIHYLDTTTLI	2617_2_1|717657|8907_F02_1214|5907_C14_1040
4	9	15	YSYQMALtPVVVTLW51	YSYQMALTPVVVTLW	2617_2_1|717647|8907_E04_1553|5907_C04_0911
4	9	16	KNTLISASQQLKAKL98	KNTLISASQQLKAKL	2617_2_2|717695|8908_A04_0870|5907_E04_0615
4	9	17	QERPGNFyVSSESIR24	QERPGNFYVSSESIR	2617_2_1|717619|8907_B12_2153|5907_A24_1829
4	9	18	SDGEFLRtsCGsPNY14	SDGEFLRTSCGSPNY	2617_2_1|717609|8907_B02_2112|5907_A14_2475
4	9	19	QAASNFKsPVKTIR55	QAASNFKSPVKTIR	2617_2_1|717651|8907_E08_2754|5907_C08_2827
4	9	20	empty	empty	empty
4	10	1	IITEYCRyGDLVDyL206	IITEYCRYGDLVDYL	2617_2_3|717805|8909_B06_2884|5907_I18_1911
4	10	2	RPHFPQFSYSASGTA10	RPHFPQFSYSASGTA	2617_2_1|717605|8907_A10_1097|5907_A10_0766
4	10	3	TGESDGGyMDMSKDE208	TGESDGGYMDMSKDE	2617_2_3|717807|8909_B08_5096|5907_I20_3825
4	10	4	ADAEMTGYVVTRWYR194	ADAEMTGYVVTRWYR	2617_2_3|717793|8909_A06_0622|5907_I06_0831
4	10	5	VsGQLIDsMANsFVG159	VSGQLIDSMANSFVG	2617_2_2|717757|8908_F06_2238|5907_G18_2249
4	10	6	LGAEEKEYHAEGGKV71	LGAEEKEYHAEGGKV	2617_2_1|717667|8907_F12_3088|5907_C24_3115
4	10	7	KNLLLSTSEEQIEKC96	KNLLLSTSEEQIEKC	2617_2_2|717693|8908_A02_2275|5907_E02_1614
4	10	8	QETYKRIsRVEFTFP20	QETYKRISRVEFTFP	2617_2_1|717615|8907_B08_1159|5907_A20_1056
4	10	9	EPSRAVGTVKVYLPN18	EPSRAVGTVKVYLPN	2617_2_1|717613|8907_B06_1729|5907_A18_1999
4	10	10	DSFLQRYSSDPTGAL69	DSFLQRYSSDPTGAL	2617_2_1|717665|8907_F10_3919|5907_C22_3825
4	10	11	GVPVRTYTHEVVTLW49	GVPVRTYTHEVVTLW	2617_2_1|717645|8907_E02_1605|5907_C02_0928
4	10	12	LIDsMANsFVGTRSY163	LIDSMANSFVGTRSY	2617_2_2|717761|8908_F10_3285|5907_G22_2932
4	10	13	TPTLTNQSPTLTLQS284	TPTLTNQSPTLTLQS	2617_2_4|717885|8910_A02_1129|5907_M02_1397
4	10	14	IGLNQPStPTHAAGV161	IGLNQPSTPTHAAGV	2617_2_2|717759|8908_F08_3586|5907_G20_3997
4	10	15	LVDSIAKTRDAGCRP247	LVDSIAKTRDAGCRP	2617_2_3|717847|8909_E12_2456|5907_K12_2603
4	10	16	KVLTQMGsPSIRCss255	KVLTQMGSPSIRCSS	2617_2_3|717855|8909_F08_2113|5907_K20_2799
4	10	17	DSQESVDSVTDSQKR59	DSQESVDSVTDSQKR	2617_2_1|717655|8907_E12_1479|5907_C12_1181
4	10	18	KIWHHTFYNELRVAP8	KIWHHTFYNELRVAP	2617_2_1|717603|8907_A08_2154|5907_A08_1861
4	10	19	NQVFLGFTYVAPSVL204	NQVFLGFTYVAPSVL	2617_2_3|717803|8909_B04_2542|5907_I16_1311
4	10	20	empty	empty	empty
4	11	1	EPPPRPKTPEIFRAL202	EPPPRPKTPEIFRAL	2617_2_3|717801|8909_B02_4494|5907_I14_3655
4	11	2	LPLLVQRtIARtIVL290	LPLLVQRTIARTIVL	2617_2_4|717891|8910_A08_0950|5907_M08_0581
4	11	3	QCPVGLNtLAFPSIN212	QCPVGLNTLAFPSIN	2617_2_3|717811|8909_B12_2178|5907_I24_1668
4	11	4	HELQANCyEEVkDRC57	HELQANCYEEVKDRC	2617_2_1|717653|8907_E10_2303|5907_C10_2730
4	11	5	CSAKNALTPSSKKPV67	CSAKNALTPSSKKPV	2617_2_1|717663|8907_F08_3225|5907_C20_3439
4	11	6	empty	empty	empty
4	11	7	empty	empty	empty
4	11	8	empty	empty	empty
4	11	9	empty	empty	empty
4	11	10	empty	empty	empty
4	11	11	empty	empty	empty
4	11	12	empty	empty	empty
4	11	13	empty	empty	empty
4	11	14	empty	empty	empty
4	11	15	empty	empty	empty
4	11	16	empty	empty	empty
4	11	17	empty	empty	empty
4	11	18	empty	empty	empty
4	11	19	empty	empty	empty
4	11	20	empty	empty	empty
4	12	1	empty	empty	empty
4	12	2	empty	empty	empty
4	12	3	empty	empty	empty
4	12	4	empty	empty	empty
4	12	5	empty	empty	empty
4	12	6	empty	empty	empty
4	12	7	empty	empty	empty
4	12	8	empty	empty	empty
4	12	9	empty	empty	empty
4	12	10	empty	empty	empty
4	12	11	empty	empty	empty
4	12	12	empty	empty	empty
4	12	13	empty	empty	empty
4	12	14	empty	empty	empty
4	12	15	empty	empty	empty
4	12	16	empty	empty	empty
4	12	17	empty	empty	empty
4	12	18	empty	empty	empty
4	12	19	empty	empty	empty
4	12	20	empty	empty	empty
4	13	1	RACPPEVyAIMRGCW298	RACPPEVYAIMRGCW	2617_2_4|717899|8910_B04_0952|5907_M16_0867
4	13	2	QERPGNFyVSSESIR24	QERPGNFYVSSESIR	2617_2_1|717619|8907_B12_2153|5907_A24_1829
4	13	3	QQQSYLDsGIHSGAT63	QQQSYLDSGIHSGAT	2617_2_1|717659|8907_F04_1328|5907_C16_1314
4	13	4	GIRkRPAtDDSSTQN190	GIRKRPATDDSSTQN	2617_2_3|717789|8909_A02_1954|5907_I02_1790
4	13	5	SSRRRAISETEENSD157	SSRRRAISETEENSD	2617_2_2|717755|8908_F04_1207|5907_G16_1188
4	13	6	RPSFVGSSSGHTSTT106	RPSFVGSSSGHTSTT	2617_2_2|717703|8908_A12_1447|5907_E12_1224
4	13	7	QETYKRIsRVEFTFP20	QETYKRISRVEFTFP	2617_2_1|717615|8907_B08_1159|5907_A20_1056
4	13	8	RSPQPVPsPRPQSQP243	RSPQPVPSPRPQSQP	2617_2_3|717843|8909_E08_3617|5907_K08_3685
4	13	9	AyQSRDyyNFPLALA16	AYQSRDYYNFPLALA	2617_2_1|717611|8907_B04_3136|5907_A16_3558
4	13	10	IDQGDLMTPQFTPYY155	IDQGDLMTPQFTPYY	2617_2_2|717753|8908_F02_5066|5907_G14_5256
4	13	11	TAQMITItPPDQDDS12	TAQMITITPPDQDDS	2617_2_1|717607|8907_A12_3422|5907_A12_3556
4	13	12	SDGEFLRtsCGsPNY14	SDGEFLRTSCGSPNY	2617_2_1|717609|8907_B02_2112|5907_A14_2475
4	13	13	DSFLQRYSSDPTGAL69	DSFLQRYSSDPTGAL	2617_2_1|717665|8907_F10_3919|5907_C22_3825
4	13	14	LIDsMANsFVGTRSY163	LIDSMANSFVGTRSY	2617_2_2|717761|8908_F10_3285|5907_G22_2932
4	13	15	EEPPDHQYYNDFPGK249	EEPPDHQYYNDFPGK	2617_2_3|717849|8909_F02_4354|5907_K14_4103
4	13	16	YKGYVNNtTVAVKKL112	YKGYVNNTTVAVKKL	2617_2_2|717709|8908_B06_1503|5907_E18_1534
4	13	17	RNEGVATyAAAVLFR65	RNEGVATYAAAVLFR	2617_2_1|717661|8907_F06_0487|5907_C18_0492
4	13	18	QAASNFKsPVKTIR55	QAASNFKSPVKTIR	2617_2_1|717651|8907_E08_2754|5907_C08_2827
4	13	19	TGESDGGyMDMSKDE208	TGESDGGYMDMSKDE	2617_2_3|717807|8909_B08_5096|5907_I20_3825
4	13	20	empty	empty	empty
4	14	1	LPLLVQRtIARtIVL290	LPLLVQRTIARTIVL	2617_2_4|717891|8910_A08_0950|5907_M08_0581
4	14	2	HELQANCyEEVkDRC57	HELQANCYEEVKDRC	2617_2_1|717653|8907_E10_2303|5907_C10_2730
4	14	3	MARVGGASSLENTVD114	MARVGGASSLENTVD	2617_2_2|717711|8908_B08_3187|5907_E20_2923
4	14	4	GVPVRTYTHEVVTLW49	GVPVRTYTHEVVTLW	2617_2_1|717645|8907_E02_1605|5907_C02_0928
4	14	5	RKVPPGYsIKVFDFE259	RKVPPGYSIKVFDFE	2617_2_3|717859|8909_F12_0690|5907_K24_0300
4	14	6	DIYSRRLsQETGLEI53	DIYSRRLSQETGLEI	2617_2_1|717649|8907_E06_1315|5907_C06_1231
4	14	7	IEFVNQYYGSFKEAK108	IEFVNQYYGSFKEAK	2617_2_2|717705|8908_B02_0683|5907_E14_1242
4	14	8	KITVNPEsKAVLAGQ151	KITVNPESKAVLAGQ	2617_2_2|717749|8908_E10_0524|5907_G10_0861
4	14	9	RPHFPQFSYSASGTA10	RPHFPQFSYSASGTA	2617_2_1|717605|8907_A10_1097|5907_A10_0766
4	14	10	LCEISRGtHNFSEEL110	LCEISRGTHNFSEEL	2617_2_2|717707|8908_B04_1722|5907_E16_1461
4	14	11	KNTLISASQQLKAKL98	KNTLISASQQLKAKL	2617_2_2|717695|8908_A04_0870|5907_E04_0615
4	14	12	KNLLLSTSEEQIEKC96	KNLLLSTSEEQIEKC	2617_2_2|717693|8908_A02_2275|5907_E02_1614
4	14	13	IGLNQPStPTHAAGV161	IGLNQPSTPTHAAGV	2617_2_2|717759|8908_F08_3586|5907_G20_3997
4	14	14	LGAEEKEYHAEGGKV71	LGAEEKEYHAEGGKV	2617_2_1|717667|8907_F12_3088|5907_C24_3115
4	14	15	CSAKNALTPSSKKPV67	CSAKNALTPSSKKPV	2617_2_1|717663|8907_F08_3225|5907_C20_3439
4	14	16	LTRDETNyGIPQRAL239	LTRDETNYGIPQRAL	2617_2_3|717839|8909_E04_3932|5907_K04_4468
4	14	17	DDQLGEESEERDDHL149	DDQLGEESEERDDHL	2617_2_2|717747|8908_E08_1944|5907_G08_2370
4	14	18	PTGEAPTyVNTQQIP241	PTGEAPTYVNTQQIP	2617_2_3|717841|8909_E06_3876|5907_K06_4587
4	14	19	SEDDEDCyGNYDNLL210	SEDDEDCYGNYDNLL	2617_2_3|717809|8909_B10_3735|5907_I22_3859
4	14	20	empty	empty	empty
4	15	1	ISNSHPLSLTSDQYK116	ISNSHPLSLTSDQYK	2617_2_2|717713|8908_B10_3780|5907_E22_3346
4	15	2	RDIHHIDyyKKTTNG147	RDIHHIDYYKKTTNG	2617_2_2|717745|8908_E06_2075|5907_G06_2323
4	15	3	RHTDDEMTGYVATRW196	RHTDDEMTGYVATRW	2617_2_3|717795|8909_A08_1559|5907_I08_1375
4	15	4	LKICDFGtACDIQTH286	LKICDFGTACDIQTH	2617_2_4|717887|8910_A04_1345|5907_M04_1555
4	15	5	GGTLFSTTPGGTRII4	GGTLFSTTPGGTRII	2617_2_1|717599|8907_A04_3107|5907_A04_3191
4	15	6	ELLEQQKYTVTVDYW102	ELLEQQKYTVTVDYW	2617_2_2|717699|8908_A08_2272|5907_E08_1557
4	15	7	EPSRAVGTVKVYLPN18	EPSRAVGTVKVYLPN	2617_2_1|717613|8907_B06_1729|5907_A18_1999
4	15	8	EERQTQRSKPQPAVP198	EERQTQRSKPQPAVP	2617_2_3|717797|8909_A10_3617|5907_I10_3848
4	15	9	VsGQLIDsMANsFVG159	VSGQLIDSMANSFVG	2617_2_2|717757|8908_F06_2238|5907_G18_2249
4	15	10	GSVSEDNSEDEISNL6	GSVSEDNSEDEISNL	2617_2_1|717601|8907_A06_2432|5907_A06_2596
4	15	11	VSNESVDYRATFPED165	VSNESVDYRATFPED	2617_2_2|717763|8908_F12_3498|5907_G24_3462
4	15	12	GGWDGLLSYFGTPTW22	GGWDGLLSYFGTPTW	2617_2_1|717617|8907_B10_1851|5907_A22_2030
4	15	13	PVQPNPMsPQQHMLP192	PVQPNPMSPQQHMLP	2617_2_3|717791|8909_A04_3905|5907_I04_3858
4	15	14	PTGEAPTYVNTQQIP251	PTGEAPTYVNTQQIP	2617_2_3|717851|8909_F04_4791|5907_K16_4461
4	15	15	SLGSGIVYSALTCHL104	SLGSGIVYSALTCHL	2617_2_2|717701|8908_A10_1220|5907_E10_1483
4	15	16	QCPVGLNtLAFPSIN212	QCPVGLNTLAFPSIN	2617_2_3|717811|8909_B12_2178|5907_I24_1668
4	15	17	KEKRDKAsQEGGDVL143	KEKRDKASQEGGDVL	2617_2_2|717741|8908_E02_2683|5907_G02_2522
4	15	18	YSYQMALtPVVVTLW51	YSYQMALTPVVVTLW	2617_2_1|717647|8907_E04_1553|5907_C04_0911
4	15	19	VGRHRKVSPNCRFIN300	VGRHRKVSPNCRFIN	2617_2_4|717901|8910_B06_1304|5907_M18_1655
4	15	20	empty	empty	empty
4	16	1	LEFYKIHYLDTTTLI61	LEFYKIHYLDTTTLI	2617_2_1|717657|8907_F02_1214|5907_C14_1040
4	16	2	NQVFLGFTYVAPSVL204	NQVFLGFTYVAPSVL	2617_2_3|717803|8909_B04_2542|5907_I16_1311
4	16	3	VSAQLDRTVGRRNTF294	VSAQLDRTVGRRNTF	2617_2_4|717895|8910_A12_3486|5907_M12_3475
4	16	4	KVLTQMGsPSIRCss255	KVLTQMGSPSIRCSS	2617_2_3|717855|8909_F08_2113|5907_K20_2799
4	16	5	TESITATSPASMVGG118	TESITATSPASMVGG	2617_2_2|717715|8908_B12_4232|5907_E24_4359
4	16	6	IITEYCRyGDLVDyL206	IITEYCRYGDLVDYL	2617_2_3|717805|8909_B06_2884|5907_I18_1911
4	16	7	ADAEMTGYVVTRWYR194	ADAEMTGYVVTRWYR	2617_2_3|717793|8909_A06_0622|5907_I06_0831
4	16	8	KIWHHTFYNELRVAP8	KIWHHTFYNELRVAP	2617_2_1|717603|8907_A08_2154|5907_A08_1861
4	16	9	GSPHNPISSVS253	GSPHNPISSVS	2617_2_3|717853|8909_F06_3064|5907_K18_2833
4	16	10	VVGARRSSWRVISSI2	VVGARRSSWRVISSI	2617_2_1|717597|8907_A02_1621|5907_A02_1255
4	16	11	EDDEQFVSLYGTEEY288	EDDEQFVSLYGTEEY	2617_2_4|717889|8910_A06_3248|5907_M06_3024
4	16	12	LVDSIAKTRDAGCRP247	LVDSIAKTRDAGCRP	2617_2_3|717847|8909_E12_2456|5907_K12_2603
4	16	13	NHIGHTGyLNTVTVS237	NHIGHTGYLNTVTVS	2617_2_3|717837|8909_E02_0734|5907_K02_1006
4	16	14	IERLRTHsIESSGKL245	IERLRTHSIESSGKL	2617_2_3|717845|8909_E10_1508|5907_K10_1326
4	16	15	DQGSLCTSFVGTLQY100	DQGSLCTSFVGTLQY	2617_2_2|717697|8908_A06_2448|5907_E06_2046
4	16	16	RHtDDEMtGyVATRW153	RHTDDEMTGYVATRW	2617_2_2|717751|8908_E12_2068|5907_G12_1593
4	16	17	TPTLTNQSPTLTLQS284	TPTLTNQSPTLTLQS	2617_2_4|717885|8910_A02_1129|5907_M02_1397
4	16	18	sPSIRCssVs257	SPSIRCSSVS	2617_2_3|717857|8909_F10_0905|5907_K22_1181
4	16	19	DSQESVDSVTDSQKR59	DSQESVDSVTDSQKR	2617_2_1|717655|8907_E12_1479|5907_C12_1181
4	16	20	empty	empty	empty
4	17	1	PSVEPPLSQETFSDL200	PSVEPPLSQETFSDL	2617_2_3|717799|8909_A12_3194|5907_I12_3126
4	17	2	KGRFAEVyKAKLKQN292	KGRFAEVYKAKLKQN	2617_2_4|717893|8910_A10_4274|5907_M10_3545
4	17	3	DESLANLsEDEYYSE145	DESLANLSEDEYYSE	2617_2_2|717743|8908_E04_3285|5907_G04_3070
4	17	4	EPPPRPKTPEIFRAL202	EPPPRPKTPEIFRAL	2617_2_3|717801|8909_B02_4494|5907_I14_3655
4	17	5	HIIENPQYFSDACVH296	HIIENPQYFSDACVH	2617_2_4|717897|8910_B02_2317|5907_M14_2180
4	17	6	empty	empty	empty
4	17	7	empty	empty	empty
4	17	8	empty	empty	empty
4	17	9	empty	empty	empty
4	17	10	empty	empty	empty
4	17	11	empty	empty	empty
4	17	12	empty	empty	empty
4	17	13	empty	empty	empty
4	17	14	empty	empty	empty
4	17	15	empty	empty	empty
4	17	16	empty	empty	empty
4	17	17	empty	empty	empty
4	17	18	empty	empty	empty
4	17	19	empty	empty	empty
4	17	20	empty	empty	empty
4	18	1	empty	empty	empty
4	18	2	empty	empty	empty
4	18	3	empty	empty	empty
4	18	4	empty	empty	empty
4	18	5	empty	empty	empty
4	18	6	empty	empty	empty
4	18	7	empty	empty	empty
4	18	8	empty	empty	empty
4	18	9	empty	empty	empty
4	18	10	empty	empty	empty
4	18	11	empty	empty	empty
4	18	12	empty	empty	empty
4	18	13	empty	empty	empty
4	18	14	empty	empty	empty
4	18	15	empty	empty	empty
4	18	16	empty	empty	empty
4	18	17	empty	empty	empty
4	18	18	empty	empty	empty
4	18	19	empty	empty	empty
4	18	20	empty	empty	empty
4	19	1	empty	empty	empty
4	19	2	empty	empty	empty
4	19	3	empty	empty	empty
4	19	4	empty	empty	empty
4	19	5	empty	empty	empty
4	19	6	empty	empty	empty
4	19	7	empty	empty	empty
4	19	8	empty	empty	empty
4	19	9	empty	empty	empty
4	19	10	empty	empty	empty
4	19	11	empty	empty	empty
4	19	12	empty	empty	empty
4	19	13	empty	empty	empty
4	19	14	empty	empty	empty
4	19	15	empty	empty	empty
4	19	16	empty	empty	empty
4	19	17	empty	empty	empty
4	19	18	empty	empty	empty
4	19	19	empty	empty	empty
4	19	20	empty	empty	empty
4	20	1	empty	empty	empty
4	20	2	empty	empty	empty
4	20	3	empty	empty	empty
4	20	4	empty	empty	empty
4	20	5	empty	empty	empty
4	20	6	empty	empty	empty
4	20	7	empty	empty	empty
4	20	8	empty	empty	empty
4	20	9	empty	empty	empty
4	20	10	empty	empty	empty
4	20	11	empty	empty	empty
4	20	12	empty	empty	empty
4	20	13	empty	empty	empty
4	20	14	empty	empty	empty
4	20	15	empty	empty	empty
4	20	16	empty	empty	empty
4	20	17	empty	empty	empty
4	20	18	empty	empty	empty
4	20	19	empty	empty	empty
4	20	20	empty	empty	empty
5	1	1	AAAGPALSPVPPVVH25	AAAGPALSPVPPVVH	2617_2_1|717620|8907_C01_2664|5907_B01_2698
5	1	2	GPLAPPASPGPFATR27	GPLAPPASPGPFATR	2617_2_1|717622|8907_C03_3898|5907_B03_3911
5	1	3	LLEDEADyVVPVEDN29	LLEDEADYVVPVEDN	2617_2_1|717624|8907_C05_4171|5907_B05_4767
5	1	4	MARKMKDTDSEEEIR31	MARKMKDTDSEEEIR	2617_2_1|717626|8907_C07_1639|5907_B07_2007
5	1	5	FRGDRCRSLTGKPKL33	FRGDRCRSLTGKPKL	2617_2_1|717628|8907_C09_3003|5907_B09_3764
5	1	6	TILTEVNyEVSNKDD35	TILTEVNYEVSNKDD	2617_2_1|717630|8907_C11_1730|5907_B11_1095
5	1	7	YRARVANYQRDGPMC37	YRARVANYQRDGPMC	2617_2_1|717632|8907_D01_2033|5907_B13_2241
5	1	8	IREQGNIYKPNNKAM39	IREQGNIYKPNNKAM	2617_2_1|717634|8907_D03_3582|5907_B15_3904
5	1	9	TSLGSQSYEDMRGIL41	TSLGSQSYEDMRGIL	2617_2_1|717636|8907_D05_2484|5907_B17_2436
5	1	10	GIPIRVytHEVVTLW43	GIPIRVYTHEVVTLW	2617_2_1|717638|8907_D07_0611|5907_B19_0647
5	1	11	process-control	GGSGGGSDYKDDDDK	2617_2_1|717640|8907_D09_4477|5907_B21_4771
5	1	12	DTAGQEDYDRLRPLS46	DTAGQEDYDRLRPLS	2617_2_1|717642|8907_D11_4003|5907_B23_4363
5	1	13	TSRIRTQSFSLQERQ72	TSRIRTQSFSLQERQ	2617_2_1|717668|8907_G01_2017|5907_D01_1806
5	1	14	MEQGHFAsPDQNSML74	MEQGHFASPDQNSML	2617_2_1|717670|8907_G03_4944|5907_D03_5346
5	1	15	RDIHHIDYYKKTTNG76	RDIHHIDYYKKTTNG	2617_2_1|717672|8907_G05_2833|5907_D05_2739
5	1	16	DIMSDSNyVVRGNAR78	DIMSDSNYVVRGNAR	2617_2_1|717674|8907_G07_2521|5907_D07_2111
5	1	17	GGLPEVATPESEEAF80	GGLPEVATPESEEAF	2617_2_1|717676|8907_G09_3280|5907_D09_3377
5	1	18	FTATEPQYQPGENL82	FTATEPQYQPGENL	2617_2_1|717678|8907_G11_3470|5907_D11_3752
5	1	19	QVQtGSEyTDTsnHs84	QVQTGSEYTDTSNHS	2617_2_1|717680|8907_H01_1625|5907_D13_1821
5	1	20	empty	empty	empty
5	2	1	QVFSRSESTQPLLDS86	QVFSRSESTQPLLDS	2617_2_1|717682|8907_H03_1625|5907_D15_1661
5	2	2	PELCGPGSPPVLTPG88	PELCGPGSPPVLTPG	2617_2_1|717684|8907_H05_4075|5907_D17_4479
5	2	3	TGMFPRNYVTPVNRN89	TGMFPRNYVTPVNRN	2617_2_1|717686|8907_H07_3394|5907_D19_3422
5	2	4	MEAIAKyDFKATAD91	MEAIAKYDFKATAD	2617_2_1|717688|8907_H09_3344|5907_D21_2894
5	2	5	IIEQSWGSPKVTKDG93	IIEQSWGSPKVTKDG	2617_2_1|717690|8907_H11_3281|5907_D23_3270
5	2	6	DDGYMPMSPGVAPVP119	DDGYMPMSPGVAPVP	2617_2_2|717716|8908_C01_4359|5907_F01_4166
5	2	7	KDISYKRyIPEtLNK121	KDISYKRYIPETLNK	2617_2_2|717718|8908_C03_4014|5907_F03_3992
5	2	8	KDISYKRyIPEtLNK123	KDISYKRYIPETLNK	2617_2_2|717720|8908_C05_2870|5907_F05_3324
5	2	9	NSLFTPDyELLTEND125	NSLFTPDYELLTEND	2617_2_2|717722|8908_C07_2424|5907_F07_2393
5	2	10	IRAKIQDYHILTRKR127	IRAKIQDYHILTRKR	2617_2_2|717724|8908_C09_2101|5907_F09_1883
5	2	11	AGTSFMMTPYVVTRY129	AGTSFMMTPYVVTRY	2617_2_2|717726|8908_C11_2804|5907_F11_2462
5	2	12	PGETPPLsPIDMESQ131	PGETPPLSPIDMESQ	2617_2_2|717728|8908_D01_4241|5907_F13_4390
5	2	13	VGLLKLASPELERLI133	VGLLKLASPELERLI	2617_2_2|717730|8908_D03_2742|5907_F15_2954
5	2	14	TVNQSLLSPLVLEVD134	TVNQSLLSPLVLEVD	2617_2_2|717732|8908_D05_2210|5907_F17_1031
5	2	15	QKCEILQSDSRCKDY136	QKCEILQSDSRCKDY	2617_2_2|717734|8908_D07_1694|5907_F19_1683
5	2	16	EEINGNNYVYIDPTQ138	EEINGNNYVYIDPTQ	2617_2_2|717736|8908_D09_4193|5907_F21_4004
5	2	17	SESTNHIYSNLANCS140	SESTNHIYSNLANCS	2617_2_2|717738|8908_D11_2724|5907_F23_2613
5	2	18	RDMYDKEYYSVHNKT166	RDMYDKEYYSVHNKT	2617_2_2|717764|8908_G01_2354|5907_H01_2253
5	2	19	VIVSNFNYFYHRETE168	VIVSNFNYFYHRETE	2617_2_2|717766|8908_G03_1209|5907_H03_0563
5	2	20	empty	empty	empty
5	3	1	WHKtTQMsAAGTYAW170	WHKTTQMSAAGTYAW	2617_2_2|717768|8908_G05_1294|5907_H05_1038
5	3	2	NSCTPITTPELTTPC172	NSCTPITTPELTTPC	2617_2_2|717770|8908_G07_1433|5907_H07_2246
5	3	3	PRIFQGysFVAPsIL174	PRIFQGYSFVAPSIL	2617_2_2|717772|8908_G09_1615|5907_H09_1771
5	3	4	LRARDIIQAWHPPAP176	LRARDIIQAWHPPAP	2617_2_2|717774|8908_G11_2486|5907_H11_2264
5	3	5	LCEIARGPHNFSEEL177	LCEIARGPHNFSEEL	2617_2_2|717776|8908_H01_1873|5907_H13_1603
5	3	6	PAGASGLSPRIEITP179	PAGASGLSPRIEITP	2617_2_2|717778|8908_H03_3657|5907_H15_3710
5	3	7	YRDPSCLSPASSLSS181	YRDPSCLSPASSLSS	2617_2_2|717780|8908_H05_3577|5907_H17_3825
5	3	8	SNGRRKRSPTQSFRF183	SNGRRKRSPTQSFRF	2617_2_2|717782|8908_H07_3421|5907_H19_3063
5	3	9	EVDLVTHSDPPRAHA185	EVDLVTHSDPPRAHA	2617_2_2|717784|8908_H09_2920|5907_H21_2989
5	3	10	QAHSLPLSPASTRQQ187	QAHSLPLSPASTRQQ	2617_2_2|717786|8908_H11_3213|5907_H23_4038
5	3	11	SREYDQLyEEyTRTS213	SREYDQLYEEYTRTS	2617_2_3|717812|8909_C01_2315|5907_J01_1547
5	3	12	IQRIMHNYDKLKSRI215	IQRIMHNYDKLKSRI	2617_2_3|717814|8909_C03_1189|5907_J03_1039
5	3	13	AAAAKKGsEQESVKE217	AAAAKKGSEQESVKE	2617_2_3|717816|8909_C05_2769|5907_J05_2292
5	3	14	RVKGRTWTLCGTPEY219	RVKGRTWTLCGTPEY	2617_2_3|717818|8909_C07_1952|5907_J07_1271
5	3	15	ERDINSLyDVSRMyV221	ERDINSLYDVSRMYV	2617_2_3|717820|8909_C09_2711|5907_J09_1755
5	3	16	process-control	GGSGGGSDYKDDDDK	2617_2_3|717822|8909_C11_4975|5907_J11_4049
5	3	17	EPHVTRRTPDYFL224	EPHVTRRTPDYFL	2617_2_3|717824|8909_D01_4196|5907_J13_2764
5	3	18	HYRYsDttDsDPENE226	HYRYSDTTDSDPENE	2617_2_3|717826|8909_D03_3958|5907_J15_3065
5	3	19	RADNDKEYLVLTLTK228	RADNDKEYLVLTLTK	2617_2_3|717828|8909_D05_2698|5907_J17_0499
5	3	20	empty	empty	empty
5	4	1	CsIEsDIyAEIPDEt230	CSIESDIYAEIPDET	2617_2_3|717830|8909_D07_3791|5907_J19_2023
5	4	2	AALRQLRSPRRAQAP232	AALRQLRSPRRAQAP	2617_2_3|717832|8909_D09_3710|5907_J21_2646
5	4	3	KELQRQASPNIVIAL234	KELQRQASPNIVIAL	2617_2_3|717834|8909_D11_0663|5907_J23_0304
5	4	4	VNGHLDSYEKVTQLP260	VNGHLDSYEKVTQLP	2617_2_3|717860|8909_G01_2273|5907_L01_1925
5	4	5	LVNEAPVySVysKLH262	LVNEAPVYSVYSKLH	2617_2_3|717862|8909_G03_2530|5907_L03_2171
5	4	6	TDNLLPMSPEEFDEV264	TDNLLPMSPEEFDEV	2617_2_3|717864|8909_G05_4622|5907_L05_4107
5	4	7	DGPKGTGYIKTELIS265	DGPKGTGYIKTELIS	2617_2_3|717866|8909_G07_3507|5907_L07_3348
5	4	8	GKYCRPESQEHPEAD267	GKYCRPESQEHPEAD	2617_2_3|717868|8909_G09_3334|5907_L09_3053
5	4	9	DPGSAAPYLKTKFIC269	DPGSAAPYLKTKFIC	2617_2_3|717870|8909_G11_3505|5907_L11_3420
5	4	10	PSDLLPMSPSAYAVL271	PSDLLPMSPSAYAVL	2617_2_3|717872|8909_H01_5031|5907_L13_4563
5	4	11	TAKAVDGYVKPQIKQ273	TAKAVDGYVKPQIKQ	2617_2_3|717874|8909_H03_4714|5907_L15_4169
5	4	12	GRGYVPAtIKMTVER275	GRGYVPATIKMTVER	2617_2_3|717876|8909_H05_2337|5907_L17_2326
5	4	13	KELEKRASGQAFELI277	KELEKRASGQAFELI	2617_2_3|717878|8909_H07_2036|5907_L19_1997
5	4	14	SVPEFPLsPPKKKDL279	SVPEFPLSPPKKKDL	2617_2_3|717880|8909_H09_2153|5907_L21_3058
5	4	15	TEVYESPYADPEEIR281	TEVYESPYADPEEIR	2617_2_3|717882|8909_H11_3946|5907_L23_4319
5	4	16	JPT_Printingbuffer	JPT_Printingbuffer	JPT_Printingbuffer
5	4	17	JPT_Printingbuffer	JPT_Printingbuffer	JPT_Printingbuffer
5	4	18	JPT_Printingbuffer	JPT_Printingbuffer	JPT_Printingbuffer
5	4	19	JPT_Printingbuffer	JPT_Printingbuffer	JPT_Printingbuffer
5	4	20	empty	empty	empty
5	5	1	JPT_Printingbuffer	JPT_Printingbuffer	JPT_Printingbuffer
5	5	2	JPT_Printingbuffer	JPT_Printingbuffer	JPT_Printingbuffer
5	5	3	JPT_Printingbuffer	JPT_Printingbuffer	JPT_Printingbuffer
5	5	4	JPT_Printingbuffer	JPT_Printingbuffer	JPT_Printingbuffer
5	5	5	JPT_Printingbuffer	JPT_Printingbuffer	JPT_Printingbuffer
5	5	6	empty	empty	empty
5	5	7	empty	empty	empty
5	5	8	empty	empty	empty
5	5	9	empty	empty	empty
5	5	10	empty	empty	empty
5	5	11	empty	empty	empty
5	5	12	empty	empty	empty
5	5	13	empty	empty	empty
5	5	14	empty	empty	empty
5	5	15	empty	empty	empty
5	5	16	empty	empty	empty
5	5	17	empty	empty	empty
5	5	18	empty	empty	empty
5	5	19	empty	empty	empty
5	5	20	empty	empty	empty
5	6	1	empty	empty	empty
5	6	2	empty	empty	empty
5	6	3	empty	empty	empty
5	6	4	empty	empty	empty
5	6	5	empty	empty	empty
5	6	6	empty	empty	empty
5	6	7	empty	empty	empty
5	6	8	empty	empty	empty
5	6	9	empty	empty	empty
5	6	10	empty	empty	empty
5	6	11	empty	empty	empty
5	6	12	empty	empty	empty
5	6	13	empty	empty	empty
5	6	14	empty	empty	empty
5	6	15	empty	empty	empty
5	6	16	empty	empty	empty
5	6	17	empty	empty	empty
5	6	18	empty	empty	empty
5	6	19	empty	empty	empty
5	6	20	empty	empty	empty
5	7	1	NSLFTPDyELLTEND125	NSLFTPDYELLTEND	2617_2_2|717722|8908_C07_2424|5907_F07_2393
5	7	2	PGETPPLsPIDMESQ131	PGETPPLSPIDMESQ	2617_2_2|717728|8908_D01_4241|5907_F13_4390
5	7	3	DGPKGTGYIKTELIS265	DGPKGTGYIKTELIS	2617_2_3|717866|8909_G07_3507|5907_L07_3348
5	7	4	AAAGPALSPVPPVVH25	AAAGPALSPVPPVVH	2617_2_1|717620|8907_C01_2664|5907_B01_2698
5	7	5	AALRQLRSPRRAQAP232	AALRQLRSPRRAQAP	2617_2_3|717832|8909_D09_3710|5907_J21_2646
5	7	6	TDNLLPMSPEEFDEV264	TDNLLPMSPEEFDEV	2617_2_3|717864|8909_G05_4622|5907_L05_4107
5	7	7	JPT_Printingbuffer	JPT_Printingbuffer	JPT_Printingbuffer
5	7	8	QKCEILQSDSRCKDY136	QKCEILQSDSRCKDY	2617_2_2|717734|8908_D07_1694|5907_F19_1683
5	7	9	SESTNHIYSNLANCS140	SESTNHIYSNLANCS	2617_2_2|717738|8908_D11_2724|5907_F23_2613
5	7	10	JPT_Printingbuffer	JPT_Printingbuffer	JPT_Printingbuffer
5	7	11	JPT_Printingbuffer	JPT_Printingbuffer	JPT_Printingbuffer
5	7	12	JPT_Printingbuffer	JPT_Printingbuffer	JPT_Printingbuffer
5	7	13	TAKAVDGYVKPQIKQ273	TAKAVDGYVKPQIKQ	2617_2_3|717874|8909_H03_4714|5907_L15_4169
5	7	14	RDIHHIDYYKKTTNG76	RDIHHIDYYKKTTNG	2617_2_1|717672|8907_G05_2833|5907_D05_2739
5	7	15	TILTEVNyEVSNKDD35	TILTEVNYEVSNKDD	2617_2_1|717630|8907_C11_1730|5907_B11_1095
5	7	16	JPT_Printingbuffer	JPT_Printingbuffer	JPT_Printingbuffer
5	7	17	RVKGRTWTLCGTPEY219	RVKGRTWTLCGTPEY	2617_2_3|717818|8909_C07_1952|5907_J07_1271
5	7	18	JPT_Printingbuffer	JPT_Printingbuffer	JPT_Printingbuffer
5	7	19	RDMYDKEYYSVHNKT166	RDMYDKEYYSVHNKT	2617_2_2|717764|8908_G01_2354|5907_H01_2253
5	7	20	empty	empty	empty
5	8	1	TVNQSLLSPLVLEVD134	TVNQSLLSPLVLEVD	2617_2_2|717732|8908_D05_2210|5907_F17_1031
5	8	2	LCEIARGPHNFSEEL177	LCEIARGPHNFSEEL	2617_2_2|717776|8908_H01_1873|5907_H13_1603
5	8	3	JPT_Printingbuffer	JPT_Printingbuffer	JPT_Printingbuffer
5	8	4	PSDLLPMSPSAYAVL271	PSDLLPMSPSAYAVL	2617_2_3|717872|8909_H01_5031|5907_L13_4563
5	8	5	process-control	GGSGGGSDYKDDDDK	2617_2_1|717640|8907_D09_4477|5907_B21_4771
5	8	6	LLEDEADyVVPVEDN29	LLEDEADYVVPVEDN	2617_2_1|717624|8907_C05_4171|5907_B05_4767
5	8	7	process-control	GGSGGGSDYKDDDDK	2617_2_3|717822|8909_C11_4975|5907_J11_4049
5	8	8	IREQGNIYKPNNKAM39	IREQGNIYKPNNKAM	2617_2_1|717634|8907_D03_3582|5907_B15_3904
5	8	9	ERDINSLyDVSRMyV221	ERDINSLYDVSRMYV	2617_2_3|717820|8909_C09_2711|5907_J09_1755
5	8	10	KDISYKRyIPEtLNK123	KDISYKRYIPETLNK	2617_2_2|717720|8908_C05_2870|5907_F05_3324
5	8	11	GRGYVPAtIKMTVER275	GRGYVPATIKMTVER	2617_2_3|717876|8909_H05_2337|5907_L17_2326
5	8	12	GPLAPPASPGPFATR27	GPLAPPASPGPFATR	2617_2_1|717622|8907_C03_3898|5907_B03_3911
5	8	13	VGLLKLASPELERLI133	VGLLKLASPELERLI	2617_2_2|717730|8908_D03_2742|5907_F15_2954
5	8	14	WHKtTQMsAAGTYAW170	WHKTTQMSAAGTYAW	2617_2_2|717768|8908_G05_1294|5907_H05_1038
5	8	15	IRAKIQDYHILTRKR127	IRAKIQDYHILTRKR	2617_2_2|717724|8908_C09_2101|5907_F09_1883
5	8	16	TEVYESPYADPEEIR281	TEVYESPYADPEEIR	2617_2_3|717882|8909_H11_3946|5907_L23_4319
5	8	17	EEINGNNYVYIDPTQ138	EEINGNNYVYIDPTQ	2617_2_2|717736|8908_D09_4193|5907_F21_4004
5	8	18	IQRIMHNYDKLKSRI215	IQRIMHNYDKLKSRI	2617_2_3|717814|8909_C03_1189|5907_J03_1039
5	8	19	NSCTPITTPELTTPC172	NSCTPITTPELTTPC	2617_2_2|717770|8908_G07_1433|5907_H07_2246
5	8	20	empty	empty	empty
5	9	1	QVFSRSESTQPLLDS86	QVFSRSESTQPLLDS	2617_2_1|717682|8907_H03_1625|5907_D15_1661
5	9	2	VIVSNFNYFYHRETE168	VIVSNFNYFYHRETE	2617_2_2|717766|8908_G03_1209|5907_H03_0563
5	9	3	PAGASGLSPRIEITP179	PAGASGLSPRIEITP	2617_2_2|717778|8908_H03_3657|5907_H15_3710
5	9	4	PRIFQGysFVAPsIL174	PRIFQGYSFVAPSIL	2617_2_2|717772|8908_G09_1615|5907_H09_1771
5	9	5	PELCGPGSPPVLTPG88	PELCGPGSPPVLTPG	2617_2_1|717684|8907_H05_4075|5907_D17_4479
5	9	6	LRARDIIQAWHPPAP176	LRARDIIQAWHPPAP	2617_2_2|717774|8908_G11_2486|5907_H11_2264
5	9	7	VNGHLDSYEKVTQLP260	VNGHLDSYEKVTQLP	2617_2_3|717860|8909_G01_2273|5907_L01_1925
5	9	8	SVPEFPLsPPKKKDL279	SVPEFPLSPPKKKDL	2617_2_3|717880|8909_H09_2153|5907_L21_3058
5	9	9	AGTSFMMTPYVVTRY129	AGTSFMMTPYVVTRY	2617_2_2|717726|8908_C11_2804|5907_F11_2462
5	9	10	GKYCRPESQEHPEAD267	GKYCRPESQEHPEAD	2617_2_3|717868|8909_G09_3334|5907_L09_3053
5	9	11	LVNEAPVySVysKLH262	LVNEAPVYSVYSKLH	2617_2_3|717862|8909_G03_2530|5907_L03_2171
5	9	12	QAHSLPLSPASTRQQ187	QAHSLPLSPASTRQQ	2617_2_2|717786|8908_H11_3213|5907_H23_4038
5	9	13	SREYDQLyEEyTRTS213	SREYDQLYEEYTRTS	2617_2_3|717812|8909_C01_2315|5907_J01_1547
5	9	14	QVQtGSEyTDTsnHs84	QVQTGSEYTDTSNHS	2617_2_1|717680|8907_H01_1625|5907_D13_1821
5	9	15	MEQGHFAsPDQNSML74	MEQGHFASPDQNSML	2617_2_1|717670|8907_G03_4944|5907_D03_5346
5	9	16	KDISYKRyIPEtLNK121	KDISYKRYIPETLNK	2617_2_2|717718|8908_C03_4014|5907_F03_3992
5	9	17	DTAGQEDYDRLRPLS46	DTAGQEDYDRLRPLS	2617_2_1|717642|8907_D11_4003|5907_B23_4363
5	9	18	YRARVANYQRDGPMC37	YRARVANYQRDGPMC	2617_2_1|717632|8907_D01_2033|5907_B13_2241
5	9	19	DIMSDSNyVVRGNAR78	DIMSDSNYVVRGNAR	2617_2_1|717674|8907_G07_2521|5907_D07_2111
5	9	20	empty	empty	empty
5	10	1	RADNDKEYLVLTLTK228	RADNDKEYLVLTLTK	2617_2_3|717828|8909_D05_2698|5907_J17_0499
5	10	2	FRGDRCRSLTGKPKL33	FRGDRCRSLTGKPKL	2617_2_1|717628|8907_C09_3003|5907_B09_3764
5	10	3	CsIEsDIyAEIPDEt230	CSIESDIYAEIPDET	2617_2_3|717830|8909_D07_3791|5907_J19_2023
5	10	4	AAAAKKGsEQESVKE217	AAAAKKGSEQESVKE	2617_2_3|717816|8909_C05_2769|5907_J05_2292
5	10	5	YRDPSCLSPASSLSS181	YRDPSCLSPASSLSS	2617_2_2|717780|8908_H05_3577|5907_H17_3825
5	10	6	IIEQSWGSPKVTKDG93	IIEQSWGSPKVTKDG	2617_2_1|717690|8907_H11_3281|5907_D23_3270
5	10	7	DDGYMPMSPGVAPVP119	DDGYMPMSPGVAPVP	2617_2_2|717716|8908_C01_4359|5907_F01_4166
5	10	8	GIPIRVytHEVVTLW43	GIPIRVYTHEVVTLW	2617_2_1|717638|8907_D07_0611|5907_B19_0647
5	10	9	TSLGSQSYEDMRGIL41	TSLGSQSYEDMRGIL	2617_2_1|717636|8907_D05_2484|5907_B17_2436
5	10	10	MEAIAKyDFKATAD91	MEAIAKYDFKATAD	2617_2_1|717688|8907_H09_3344|5907_D21_2894
5	10	11	TSRIRTQSFSLQERQ72	TSRIRTQSFSLQERQ	2617_2_1|717668|8907_G01_2017|5907_D01_1806
5	10	12	EVDLVTHSDPPRAHA185	EVDLVTHSDPPRAHA	2617_2_2|717784|8908_H09_2920|5907_H21_2989
5	10	13	JPT_Printingbuffer	JPT_Printingbuffer	JPT_Printingbuffer
5	10	14	SNGRRKRSPTQSFRF183	SNGRRKRSPTQSFRF	2617_2_2|717782|8908_H07_3421|5907_H19_3063
5	10	15	DPGSAAPYLKTKFIC269	DPGSAAPYLKTKFIC	2617_2_3|717870|8909_G11_3505|5907_L11_3420
5	10	16	KELEKRASGQAFELI277	KELEKRASGQAFELI	2617_2_3|717878|8909_H07_2036|5907_L19_1997
5	10	17	FTATEPQYQPGENL82	FTATEPQYQPGENL	2617_2_1|717678|8907_G11_3470|5907_D11_3752
5	10	18	MARKMKDTDSEEEIR31	MARKMKDTDSEEEIR	2617_2_1|717626|8907_C07_1639|5907_B07_2007
5	10	19	HYRYsDttDsDPENE226	HYRYSDTTDSDPENE	2617_2_3|717826|8909_D03_3958|5907_J15_3065
5	10	20	empty	empty	empty
5	11	1	EPHVTRRTPDYFL224	EPHVTRRTPDYFL	2617_2_3|717824|8909_D01_4196|5907_J13_2764
5	11	2	JPT_Printingbuffer	JPT_Printingbuffer	JPT_Printingbuffer
5	11	3	KELQRQASPNIVIAL234	KELQRQASPNIVIAL	2617_2_3|717834|8909_D11_0663|5907_J23_0304
5	11	4	GGLPEVATPESEEAF80	GGLPEVATPESEEAF	2617_2_1|717676|8907_G09_3280|5907_D09_3377
5	11	5	TGMFPRNYVTPVNRN89	TGMFPRNYVTPVNRN	2617_2_1|717686|8907_H07_3394|5907_D19_3422
5	11	6	empty	empty	empty
5	11	7	empty	empty	empty
5	11	8	empty	empty	empty
5	11	9	empty	empty	empty
5	11	10	empty	empty	empty
5	11	11	empty	empty	empty
5	11	12	empty	empty	empty
5	11	13	empty	empty	empty
5	11	14	empty	empty	empty
5	11	15	empty	empty	empty
5	11	16	empty	empty	empty
5	11	17	empty	empty	empty
5	11	18	empty	empty	empty
5	11	19	empty	empty	empty
5	11	20	empty	empty	empty
5	12	1	empty	empty	empty
5	12	2	empty	empty	empty
5	12	3	empty	empty	empty
5	12	4	empty	empty	empty
5	12	5	empty	empty	empty
5	12	6	empty	empty	empty
5	12	7	empty	empty	empty
5	12	8	empty	empty	empty
5	12	9	empty	empty	empty
5	12	10	empty	empty	empty
5	12	11	empty	empty	empty
5	12	12	empty	empty	empty
5	12	13	empty	empty	empty
5	12	14	empty	empty	empty
5	12	15	empty	empty	empty
5	12	16	empty	empty	empty
5	12	17	empty	empty	empty
5	12	18	empty	empty	empty
5	12	19	empty	empty	empty
5	12	20	empty	empty	empty
5	13	1	empty	empty	empty
5	13	2	DTAGQEDYDRLRPLS46	DTAGQEDYDRLRPLS	2617_2_1|717642|8907_D11_4003|5907_B23_4363
5	13	3	QVFSRSESTQPLLDS86	QVFSRSESTQPLLDS	2617_2_1|717682|8907_H03_1625|5907_D15_1661
5	13	4	SREYDQLyEEyTRTS213	SREYDQLYEEYTRTS	2617_2_3|717812|8909_C01_2315|5907_J01_1547
5	13	5	PAGASGLSPRIEITP179	PAGASGLSPRIEITP	2617_2_2|717778|8908_H03_3657|5907_H15_3710
5	13	6	AGTSFMMTPYVVTRY129	AGTSFMMTPYVVTRY	2617_2_2|717726|8908_C11_2804|5907_F11_2462
5	13	7	GIPIRVytHEVVTLW43	GIPIRVYTHEVVTLW	2617_2_1|717638|8907_D07_0611|5907_B19_0647
5	13	8	DGPKGTGYIKTELIS265	DGPKGTGYIKTELIS	2617_2_3|717866|8909_G07_3507|5907_L07_3348
5	13	9	IREQGNIYKPNNKAM39	IREQGNIYKPNNKAM	2617_2_1|717634|8907_D03_3582|5907_B15_3904
5	13	10	LCEIARGPHNFSEEL177	LCEIARGPHNFSEEL	2617_2_2|717776|8908_H01_1873|5907_H13_1603
5	13	11	TILTEVNyEVSNKDD35	TILTEVNYEVSNKDD	2617_2_1|717630|8907_C11_1730|5907_B11_1095
5	13	12	YRARVANYQRDGPMC37	YRARVANYQRDGPMC	2617_2_1|717632|8907_D01_2033|5907_B13_2241
5	13	13	MEAIAKyDFKATAD91	MEAIAKYDFKATAD	2617_2_1|717688|8907_H09_3344|5907_D21_2894
5	13	14	EVDLVTHSDPPRAHA185	EVDLVTHSDPPRAHA	2617_2_2|717784|8908_H09_2920|5907_H21_2989
5	13	15	PSDLLPMSPSAYAVL271	PSDLLPMSPSAYAVL	2617_2_3|717872|8909_H01_5031|5907_L13_4563
5	13	16	TVNQSLLSPLVLEVD134	TVNQSLLSPLVLEVD	2617_2_2|717732|8908_D05_2210|5907_F17_1031
5	13	17	PELCGPGSPPVLTPG88	PELCGPGSPPVLTPG	2617_2_1|717684|8907_H05_4075|5907_D17_4479
5	13	18	DIMSDSNyVVRGNAR78	DIMSDSNYVVRGNAR	2617_2_1|717674|8907_G07_2521|5907_D07_2111
5	13	19	CsIEsDIyAEIPDEt230	CSIESDIYAEIPDET	2617_2_3|717830|8909_D07_3791|5907_J19_2023
5	13	20	empty	empty	empty
5	14	1	JPT_Printingbuffer	JPT_Printingbuffer	JPT_Printingbuffer
5	14	2	GGLPEVATPESEEAF80	GGLPEVATPESEEAF	2617_2_1|717676|8907_G09_3280|5907_D09_3377
5	14	3	QKCEILQSDSRCKDY136	QKCEILQSDSRCKDY	2617_2_2|717734|8908_D07_1694|5907_F19_1683
5	14	4	TSRIRTQSFSLQERQ72	TSRIRTQSFSLQERQ	2617_2_1|717668|8907_G01_2017|5907_D01_1806
5	14	5	TEVYESPYADPEEIR281	TEVYESPYADPEEIR	2617_2_3|717882|8909_H11_3946|5907_L23_4319
5	14	6	RDIHHIDYYKKTTNG76	RDIHHIDYYKKTTNG	2617_2_1|717672|8907_G05_2833|5907_D05_2739
5	14	7	PGETPPLsPIDMESQ131	PGETPPLSPIDMESQ	2617_2_2|717728|8908_D01_4241|5907_F13_4390
5	14	8	PRIFQGysFVAPsIL174	PRIFQGYSFVAPSIL	2617_2_2|717772|8908_G09_1615|5907_H09_1771
5	14	9	FRGDRCRSLTGKPKL33	FRGDRCRSLTGKPKL	2617_2_1|717628|8907_C09_3003|5907_B09_3764
5	14	10	VGLLKLASPELERLI133	VGLLKLASPELERLI	2617_2_2|717730|8908_D03_2742|5907_F15_2954
5	14	11	KDISYKRyIPEtLNK121	KDISYKRYIPETLNK	2617_2_2|717718|8908_C03_4014|5907_F03_3992
5	14	12	DDGYMPMSPGVAPVP119	DDGYMPMSPGVAPVP	2617_2_2|717716|8908_C01_4359|5907_F01_4166
5	14	13	SNGRRKRSPTQSFRF183	SNGRRKRSPTQSFRF	2617_2_2|717782|8908_H07_3421|5907_H19_3063
5	14	14	IIEQSWGSPKVTKDG93	IIEQSWGSPKVTKDG	2617_2_1|717690|8907_H11_3281|5907_D23_3270
5	14	15	TGMFPRNYVTPVNRN89	TGMFPRNYVTPVNRN	2617_2_1|717686|8907_H07_3394|5907_D19_3422
5	14	16	LVNEAPVySVysKLH262	LVNEAPVYSVYSKLH	2617_2_3|717862|8909_G03_2530|5907_L03_2171
5	14	17	NSCTPITTPELTTPC172	NSCTPITTPELTTPC	2617_2_2|717770|8908_G07_1433|5907_H07_2246
5	14	18	TDNLLPMSPEEFDEV264	TDNLLPMSPEEFDEV	2617_2_3|717864|8909_G05_4622|5907_L05_4107
5	14	19	AALRQLRSPRRAQAP232	AALRQLRSPRRAQAP	2617_2_3|717832|8909_D09_3710|5907_J21_2646
5	14	20	empty	empty	empty
5	15	1	EEINGNNYVYIDPTQ138	EEINGNNYVYIDPTQ	2617_2_2|717736|8908_D09_4193|5907_F21_4004
5	15	2	WHKtTQMsAAGTYAW170	WHKTTQMSAAGTYAW	2617_2_2|717768|8908_G05_1294|5907_H05_1038
5	15	3	RVKGRTWTLCGTPEY219	RVKGRTWTLCGTPEY	2617_2_3|717818|8909_C07_1952|5907_J07_1271
5	15	4	JPT_Printingbuffer	JPT_Printingbuffer	JPT_Printingbuffer
5	15	5	GPLAPPASPGPFATR27	GPLAPPASPGPFATR	2617_2_1|717622|8907_C03_3898|5907_B03_3911
5	15	6	NSLFTPDyELLTEND125	NSLFTPDYELLTEND	2617_2_2|717722|8908_C07_2424|5907_F07_2393
5	15	7	TSLGSQSYEDMRGIL41	TSLGSQSYEDMRGIL	2617_2_1|717636|8907_D05_2484|5907_B17_2436
5	15	8	ERDINSLyDVSRMyV221	ERDINSLYDVSRMYV	2617_2_3|717820|8909_C09_2711|5907_J09_1755
5	15	9	YRDPSCLSPASSLSS181	YRDPSCLSPASSLSS	2617_2_2|717780|8908_H05_3577|5907_H17_3825
5	15	10	LLEDEADyVVPVEDN29	LLEDEADYVVPVEDN	2617_2_1|717624|8907_C05_4171|5907_B05_4767
5	15	11	QAHSLPLSPASTRQQ187	QAHSLPLSPASTRQQ	2617_2_2|717786|8908_H11_3213|5907_H23_4038
5	15	12	process-control	GGSGGGSDYKDDDDK	2617_2_1|717640|8907_D09_4477|5907_B21_4771
5	15	13	IQRIMHNYDKLKSRI215	IQRIMHNYDKLKSRI	2617_2_3|717814|8909_C03_1189|5907_J03_1039
5	15	14	TAKAVDGYVKPQIKQ273	TAKAVDGYVKPQIKQ	2617_2_3|717874|8909_H03_4714|5907_L15_4169
5	15	15	IRAKIQDYHILTRKR127	IRAKIQDYHILTRKR	2617_2_2|717724|8908_C09_2101|5907_F09_1883
5	15	16	KELQRQASPNIVIAL234	KELQRQASPNIVIAL	2617_2_3|717834|8909_D11_0663|5907_J23_0304
5	15	17	RDMYDKEYYSVHNKT166	RDMYDKEYYSVHNKT	2617_2_2|717764|8908_G01_2354|5907_H01_2253
5	15	18	MEQGHFAsPDQNSML74	MEQGHFASPDQNSML	2617_2_1|717670|8907_G03_4944|5907_D03_5346
5	15	19	JPT_Printingbuffer	JPT_Printingbuffer	JPT_Printingbuffer
5	15	20	empty	empty	empty
5	16	1	QVQtGSEyTDTsnHs84	QVQTGSEYTDTSNHS	2617_2_1|717680|8907_H01_1625|5907_D13_1821
5	16	2	HYRYsDttDsDPENE226	HYRYSDTTDSDPENE	2617_2_3|717826|8909_D03_3958|5907_J15_3065
5	16	3	JPT_Printingbuffer	JPT_Printingbuffer	JPT_Printingbuffer
5	16	4	KELEKRASGQAFELI277	KELEKRASGQAFELI	2617_2_3|717878|8909_H07_2036|5907_L19_1997
5	16	5	SESTNHIYSNLANCS140	SESTNHIYSNLANCS	2617_2_2|717738|8908_D11_2724|5907_F23_2613
5	16	6	RADNDKEYLVLTLTK228	RADNDKEYLVLTLTK	2617_2_3|717828|8909_D05_2698|5907_J17_0499
5	16	7	AAAAKKGsEQESVKE217	AAAAKKGSEQESVKE	2617_2_3|717816|8909_C05_2769|5907_J05_2292
5	16	8	MARKMKDTDSEEEIR31	MARKMKDTDSEEEIR	2617_2_1|717626|8907_C07_1639|5907_B07_2007
5	16	9	GRGYVPAtIKMTVER275	GRGYVPATIKMTVER	2617_2_3|717876|8909_H05_2337|5907_L17_2326
5	16	10	AAAGPALSPVPPVVH25	AAAGPALSPVPPVVH	2617_2_1|717620|8907_C01_2664|5907_B01_2698
5	16	11	JPT_Printingbuffer	JPT_Printingbuffer	JPT_Printingbuffer
5	16	12	DPGSAAPYLKTKFIC269	DPGSAAPYLKTKFIC	2617_2_3|717870|8909_G11_3505|5907_L11_3420
5	16	13	VNGHLDSYEKVTQLP260	VNGHLDSYEKVTQLP	2617_2_3|717860|8909_G01_2273|5907_L01_1925
5	16	14	GKYCRPESQEHPEAD267	GKYCRPESQEHPEAD	2617_2_3|717868|8909_G09_3334|5907_L09_3053
5	16	15	KDISYKRyIPEtLNK123	KDISYKRYIPETLNK	2617_2_2|717720|8908_C05_2870|5907_F05_3324
5	16	16	LRARDIIQAWHPPAP176	LRARDIIQAWHPPAP	2617_2_2|717774|8908_G11_2486|5907_H11_2264
5	16	17	JPT_Printingbuffer	JPT_Printingbuffer	JPT_Printingbuffer
5	16	18	SVPEFPLsPPKKKDL279	SVPEFPLSPPKKKDL	2617_2_3|717880|8909_H09_2153|5907_L21_3058
5	16	19	FTATEPQYQPGENL82	FTATEPQYQPGENL	2617_2_1|717678|8907_G11_3470|5907_D11_3752
5	16	20	empty	empty	empty
5	17	1	process-control	GGSGGGSDYKDDDDK	2617_2_3|717822|8909_C11_4975|5907_J11_4049
5	17	2	JPT_Printingbuffer	JPT_Printingbuffer	JPT_Printingbuffer
5	17	3	VIVSNFNYFYHRETE168	VIVSNFNYFYHRETE	2617_2_2|717766|8908_G03_1209|5907_H03_0563
5	17	4	EPHVTRRTPDYFL224	EPHVTRRTPDYFL	2617_2_3|717824|8909_D01_4196|5907_J13_2764
5	17	5	JPT_Printingbuffer	JPT_Printingbuffer	JPT_Printingbuffer
5	17	6	empty	empty	empty
5	17	7	empty	empty	empty
5	17	8	empty	empty	empty
5	17	9	empty	empty	empty
5	17	10	empty	empty	empty
5	17	11	empty	empty	empty
5	17	12	empty	empty	empty
5	17	13	empty	empty	empty
5	17	14	empty	empty	empty
5	17	15	empty	empty	empty
5	17	16	empty	empty	empty
5	17	17	empty	empty	empty
5	17	18	empty	empty	empty
5	17	19	empty	empty	empty
5	17	20	empty	empty	empty
5	18	1	empty	empty	empty
5	18	2	empty	empty	empty
5	18	3	empty	empty	empty
5	18	4	empty	empty	empty
5	18	5	empty	empty	empty
5	18	6	empty	empty	empty
5	18	7	empty	empty	empty
5	18	8	empty	empty	empty
5	18	9	empty	empty	empty
5	18	10	empty	empty	empty
5	18	11	empty	empty	empty
5	18	12	empty	empty	empty
5	18	13	empty	empty	empty
5	18	14	empty	empty	empty
5	18	15	empty	empty	empty
5	18	16	empty	empty	empty
5	18	17	empty	empty	empty
5	18	18	empty	empty	empty
5	18	19	empty	empty	empty
5	18	20	empty	empty	empty
5	19	1	empty	empty	empty
5	19	2	empty	empty	empty
5	19	3	empty	empty	empty
5	19	4	empty	empty	empty
5	19	5	empty	empty	empty
5	19	6	empty	empty	empty
5	19	7	empty	empty	empty
5	19	8	empty	empty	empty
5	19	9	empty	empty	empty
5	19	10	empty	empty	empty
5	19	11	empty	empty	empty
5	19	12	empty	empty	empty
5	19	13	empty	empty	empty
5	19	14	empty	empty	empty
5	19	15	empty	empty	empty
5	19	16	empty	empty	empty
5	19	17	empty	empty	empty
5	19	18	empty	empty	empty
5	19	19	empty	empty	empty
5	19	20	empty	empty	empty
5	20	1	empty	empty	empty
5	20	2	empty	empty	empty
5	20	3	empty	empty	empty
5	20	4	empty	empty	empty
5	20	5	empty	empty	empty
5	20	6	empty	empty	empty
5	20	7	empty	empty	empty
5	20	8	empty	empty	empty
5	20	9	empty	empty	empty
5	20	10	empty	empty	empty
5	20	11	empty	empty	empty
5	20	12	empty	empty	empty
5	20	13	empty	empty	empty
5	20	14	empty	empty	empty
5	20	15	empty	empty	empty
5	20	16	empty	empty	empty
5	20	17	empty	empty	empty
5	20	18	empty	empty	empty
5	20	19	empty	empty	empty
5	20	20	empty	empty	empty
6	1	1	FYYEILNSPEKACSL1	FYYEILNSPEKACSL	2617_2_1|717596|8907_A01_2619|5907_A01_2659
6	1	2	FLMECRNsPVTKTPP3	FLMECRNSPVTKTPP	2617_2_1|717598|8907_A03_1231|5907_A03_1695
6	1	3	FSDSPPQsPTFPEAG5	FSDSPPQSPTFPEAG	2617_2_1|717600|8907_A05_3493|5907_A05_4062
6	1	4	LHIRSSMSGLHLVKQ7	LHIRSSMSGLHLVKQ	2617_2_1|717602|8907_A07_1413|5907_A07_1011
6	1	5	GMGQKDSYVGDEAQS9	GMGQKDSYVGDEAQS	2617_2_1|717604|8907_A09_2742|5907_A09_2933
6	1	6	KDGATMKTFCGTPEY11	KDGATMKTFCGTPEY	2617_2_1|717606|8907_A11_2976|5907_A11_3454
6	1	7	SDGEFLRTSCGSPNY13	SDGEFLRTSCGSPNY	2617_2_1|717608|8907_B01_2799|5907_A13_3142
6	1	8	IENEEQEYVQTVKSS15	IENEEQEYVQTVKSS	2617_2_1|717610|8907_B03_1827|5907_A15_1872
6	1	9	LQRIRSTSTPNVHMV17	LQRIRSTSTPNVHMV	2617_2_1|717612|8907_B05_2945|5907_A17_2947
6	1	10	GYRDSGYYWEVPPSE19	GYRDSGYYWEVPPSE	2617_2_1|717614|8907_B07_2073|5907_A19_2422
6	1	11	HAPssRRttLCGTLD21	HAPSSRRTTLCGTLD	2617_2_1|717616|8907_B09_1381|5907_A21_1369
6	1	12	VAGVLTASLTIWKKM23	VAGVLTASLTIWKKM	2617_2_1|717618|8907_B11_0940|5907_A23_0816
6	1	13	EILLGCKyYSTAVDI48	EILLGCKYYSTAVDI	2617_2_1|717644|8907_E01_1679|5907_C01_1598
6	1	14	PENILVTsGGTVKLA50	PENILVTSGGTVKLA	2617_2_1|717646|8907_E03_1588|5907_C03_1331
6	1	15	EPLERRLsLVPDSEQ52	EPLERRLSLVPDSEQ	2617_2_1|717648|8907_E05_3384|5907_C05_3839
6	1	16	EVTSTSQSPHSPDSS54	EVTSTSQSPHSPDSS	2617_2_1|717650|8907_E07_2446|5907_C07_2634
6	1	17	AsGVAVSDG56	ASGVAVSDG	2617_2_1|717652|8907_E09_3710|5907_C09_3733
6	1	18	TIAESEDSQESVDSV58	TIAESEDSQESVDSV	2617_2_1|717654|8907_E11_1604|5907_C11_1411
6	1	19	EILSRRPSYRKILND60	EILSRRPSYRKILND	2617_2_1|717656|8907_F01_2711|5907_C13_2645
6	1	20	empty	empty	empty
6	2	1	GGPEPGPYAQPSVNT62	GGPEPGPYAQPSVNT	2617_2_1|717658|8907_F03_2873|5907_C15_3559
6	2	2	QDYKKRLsVELTSSL64	QDYKKRLSVELTSSL	2617_2_1|717660|8907_F05_0619|5907_C17_0697
6	2	3	ELTGSRQSFQKAMGN66	ELTGSRQSFQKAMGN	2617_2_1|717662|8907_F07_3277|5907_C19_3078
6	2	4	ASTLDEAtPTLTNQs68	ASTLDEATPTLTNQS	2617_2_1|717664|8907_F09_3978|5907_C21_4191
6	2	5	RELVEPLTPSGEAPN70	RELVEPLTPSGEAPN	2617_2_1|717666|8907_F11_4278|5907_C23_4294
6	2	6	VFLRCINYVFFPSLK95	VFLRCINYVFFPSLK	2617_2_2|717692|8908_A01_0944|5907_E01_0497
6	2	7	DQGSLCTSFVGTLQY97	DQGSLCTSFVGTLQY	2617_2_2|717694|8908_A03_2714|5907_E03_2096
6	2	8	EMRERLGTGGFGNVC99	EMRERLGTGGFGNVC	2617_2_2|717696|8908_A05_2529|5907_E05_2785
6	2	9	SFVGTLQYLAPELLE101	SFVGTLQYLAPELLE	2617_2_2|717698|8908_A07_2770|5907_E07_2675
6	2	10	PAMLHLPSEQGAPET103	PAMLHLPSEQGAPET	2617_2_2|717700|8908_A09_3640|5907_E09_4093
6	2	11	GSNQEEAYVTMSSFY105	GSNQEEAYVTMSSFY	2617_2_2|717702|8908_A11_3630|5907_E11_2687
6	2	12	KsRQNLQsPTSSRAT107	KSRQNLQSPTSSRAT	2617_2_2|717704|8908_B01_3191|5907_E13_3186
6	2	13	LRARDIItAWHPPAP109	LRARDIITAWHPPAP	2617_2_2|717706|8908_B03_2217|5907_E15_2059
6	2	14	RTQTVRGtLAYLPEE111	RTQTVRGTLAYLPEE	2617_2_2|717708|8908_B05_2131|5907_E17_2098
6	2	15	KFAQtVMtsRIVGTT113	KFAQTVMTSRIVGTT	2617_2_2|717710|8908_B07_1983|5907_E19_1824
6	2	16	NTVDLHISNSHPLSL115	NTVDLHISNSHPLSL	2617_2_2|717712|8908_B09_1778|5907_E21_1428
6	2	17	GTQREGVSSLDSSSL117	GTQREGVSSLDSSSL	2617_2_2|717714|8908_B11_1471|5907_E23_1295
6	2	18	RLIEDNEYTAREGAK142	RLIEDNEYTAREGAK	2617_2_2|717740|8908_E01_2883|5907_G01_3067
6	2	19	PDRKKRYtVVGNPYW144	PDRKKRYTVVGNPYW	2617_2_2|717742|8908_E03_2750|5907_G03_2253
6	2	20	empty	empty	empty
6	3	1	RVIEDNEyTAREGAK146	RVIEDNEYTAREGAK	2617_2_2|717744|8908_E05_1544|5907_G05_1892
6	3	2	YTATEGQYQQQP148	YTATEGQYQQQP	2617_2_2|717746|8908_E07_2991|5907_G07_3318
6	3	3	GVPVRtytHEVVtLW150	GVPVRTYTHEVVTLW	2617_2_2|717748|8908_E09_1135|5907_G09_0773
6	3	4	IVKCQKLtDDHVQFL152	IVKCQKLTDDHVQFL	2617_2_2|717750|8908_E11_0833|5907_G11_1268
6	3	5	DEPVADPyDQSFESR154	DEPVADPYDQSFESR	2617_2_2|717752|8908_F01_3959|5907_G13_3453
6	3	6	SFQPLARSTPRASRL156	SFQPLARSTPRASRL	2617_2_2|717754|8908_F03_3184|5907_G15_3529
6	3	7	RQRKRHKSDSISLSF158	RQRKRHKSDSISLSF	2617_2_2|717756|8908_F05_1635|5907_G17_1295
6	3	8	RtPGRPLsSyGMDSR160	RTPGRPLSSYGMDSR	2617_2_2|717758|8908_F07_2399|5907_G19_2643
6	3	9	VsGQLIDsMANsFVG162	VSGQLIDSMANSFVG	2617_2_2|717760|8908_F09_2845|5907_G21_2381
6	3	10	LIDsMANsFVGTRSY164	LIDSMANSFVGTRSY	2617_2_2|717762|8908_F11_3609|5907_G23_2790
6	3	11	SGDEDFSSIADMDFS189	SGDEDFSSIADMDFS	2617_2_3|717788|8909_A01_3825|5907_I01_3871
6	3	12	HKPLEGKyEWQEVEK191	HKPLEGKYEWQEVEK	2617_2_3|717790|8909_A03_1839|5907_I03_2129
6	3	13	SELLRSGSSPNLNMG193	SELLRSGSSPNLNMG	2617_2_3|717792|8909_A05_4093|5907_I05_4308
6	3	14	IVKCQKLTDDHVQFL195	IVKCQKLTDDHVQFL	2617_2_3|717794|8909_A07_0573|5907_I07_0879
6	3	15	DEPVADPYDQSFESR197	DEPVADPYDQSFESR	2617_2_3|717796|8909_A09_3288|5907_I09_3734
6	3	16	PAVPPRPSADLILNR199	PAVPPRPSADLILNR	2617_2_3|717798|8909_A11_2935|5907_I11_2526
6	3	17	KRGWIPASFLEPLDS201	KRGWIPASFLEPLDS	2617_2_3|717800|8909_B01_4591|5907_I13_3374
6	3	18	GSPRTPVSPVKFSPG203	GSPRTPVSPVKFSPG	2617_2_3|717802|8909_B03_4172|5907_I15_2852
6	3	19	kEVPRRKsLVGtPyW205	KEVPRRKSLVGTPYW	2617_2_3|717804|8909_B05_3935|5907_I17_2939
6	3	20	empty	empty	empty
6	4	1	RPPSAELySNALPVG207	RPPSAELYSNALPVG	2617_2_3|717806|8909_B07_3549|5907_I19_2052
6	4	2	SKQARANSFVGTAQY209	SKQARANSFVGTAQY	2617_2_3|717808|8909_B09_2558|5907_I21_1911
6	4	3	DEDCYGNYDNLLSQF211	DEDCYGNYDNLLSQF	2617_2_3|717810|8909_B11_3181|5907_I23_3062
6	4	4	GVDLTEPTQPTRNQC236	GVDLTEPTQPTRNQC	2617_2_3|717836|8909_E01_1849|5907_K01_2136
6	4	5	LCFSPNRyWLCAATG238	LCFSPNRYWLCAATG	2617_2_3|717838|8909_E03_1303|5907_K03_1029
6	4	6	kLQDEANyHLyGsRM240	KLQDEANYHLYGSRM	2617_2_3|717840|8909_E05_3737|5907_K05_3843
6	4	7	AKVEFGVyESGPRKS242	AKVEFGVYESGPRKS	2617_2_3|717842|8909_E07_3259|5907_K07_3911
6	4	8	ISGQLVDsIAKtRDA244	ISGQLVDSIAKTRDA	2617_2_3|717844|8909_E09_2882|5907_K09_2627
6	4	9	IERLRTHSIESSGKL246	IERLRTHSIESSGKL	2617_2_3|717846|8909_E11_1652|5907_K11_1517
6	4	10	TPPEELPsPSASSLG248	TPPEELPSPSASSLG	2617_2_3|717848|8909_F01_5245|5907_K13_4923
6	4	11	GDGSDHPyyNSIPSK250	GDGSDHPYYNSIPSK	2617_2_3|717850|8909_F03_4358|5907_K15_4081
6	4	12	PTSSDPGsPFQMPAD252	PTSSDPGSPFQMPAD	2617_2_3|717852|8909_F05_4739|5907_K17_4883
6	4	13	NHSMDAGsPNLsPNP254	NHSMDAGSPNLSPNP	2617_2_3|717854|8909_F07_3077|5907_K19_3791
6	4	14	DAGSPNLSPNPMSPA256	DAGSPNLSPNPMSPA	2617_2_3|717856|8909_F09_4171|5907_K21_4402
6	4	15	PQSNIPETPPPGYLS258	PQSNIPETPPPGYLS	2617_2_3|717858|8909_F11_3395|5907_K23_3985
6	4	16	QMVNGAHSASTLDEA283	QMVNGAHSASTLDEA	2617_2_4|717884|8910_A01_2095|5907_M01_2127
6	4	17	HMTNNKGsAAWMAPE285	HMTNNKGSAAWMAPE	2617_2_4|717886|8910_A03_2637|5907_M03_2425
6	4	18	CDIQTHMTNNKGSAA287	CDIQTHMTNNKGSAA	2617_2_4|717888|8910_A05_1567|5907_M05_2206
6	4	19	VQRtIARtIVLQESI289	VQRTIARTIVLQESI	2617_2_4|717890|8910_A07_1054|5907_M07_0601
6	4	20	empty	empty	empty
6	5	1	LRLDPTLsVDDLANs291	LRLDPTLSVDDLANS	2617_2_4|717892|8910_A09_3774|5907_M09_2815
6	5	2	AKGNLQEyLTRHVIS293	AKGNLQEYLTRHVIS	2617_2_4|717894|8910_A11_4335|5907_M11_4037
6	5	3	AQQCNGIYIWKIGNF295	AQQCNGIYIWKIGNF	2617_2_4|717896|8910_B01_1623|5907_M13_0856
6	5	4	RDIYSTDYYRVGGRT297	RDIYSTDYYRVGGRT	2617_2_4|717898|8910_B03_1282|5907_M15_1168
6	5	5	AVPEGHEyyRVREDG299	AVPEGHEYYRVREDG	2617_2_4|717900|8910_B05_1995|5907_M17_2564
6	5	6	empty	empty	empty
6	5	7	empty	empty	empty
6	5	8	empty	empty	empty
6	5	9	empty	empty	empty
6	5	10	empty	empty	empty
6	5	11	empty	empty	empty
6	5	12	empty	empty	empty
6	5	13	empty	empty	empty
6	5	14	empty	empty	empty
6	5	15	empty	empty	empty
6	5	16	empty	empty	empty
6	5	17	empty	empty	empty
6	5	18	empty	empty	empty
6	5	19	empty	empty	empty
6	5	20	empty	empty	empty
6	6	1	empty	empty	empty
6	6	2	empty	empty	empty
6	6	3	empty	empty	empty
6	6	4	empty	empty	empty
6	6	5	empty	empty	empty
6	6	6	empty	empty	empty
6	6	7	empty	empty	empty
6	6	8	empty	empty	empty
6	6	9	empty	empty	empty
6	6	10	empty	empty	empty
6	6	11	empty	empty	empty
6	6	12	empty	empty	empty
6	6	13	empty	empty	empty
6	6	14	empty	empty	empty
6	6	15	empty	empty	empty
6	6	16	empty	empty	empty
6	6	17	empty	empty	empty
6	6	18	empty	empty	empty
6	6	19	empty	empty	empty
6	6	20	empty	empty	empty
6	7	1	SFVGTLQYLAPELLE101	SFVGTLQYLAPELLE	2617_2_2|717698|8908_A07_2770|5907_E07_2675
6	7	2	KsRQNLQsPTSSRAT107	KSRQNLQSPTSSRAT	2617_2_2|717704|8908_B01_3191|5907_E13_3186
6	7	3	AKVEFGVyESGPRKS242	AKVEFGVYESGPRKS	2617_2_3|717842|8909_E07_3259|5907_K07_3911
6	7	4	FYYEILNSPEKACSL1	FYYEILNSPEKACSL	2617_2_1|717596|8907_A01_2619|5907_A01_2659
6	7	5	SKQARANSFVGTAQY209	SKQARANSFVGTAQY	2617_2_3|717808|8909_B09_2558|5907_I21_1911
6	7	6	kLQDEANyHLyGsRM240	KLQDEANYHLYGSRM	2617_2_3|717840|8909_E05_3737|5907_K05_3843
6	7	7	AQQCNGIYIWKIGNF295	AQQCNGIYIWKIGNF	2617_2_4|717896|8910_B01_1623|5907_M13_0856
6	7	8	KFAQtVMtsRIVGTT113	KFAQTVMTSRIVGTT	2617_2_2|717710|8908_B07_1983|5907_E19_1824
6	7	9	GTQREGVSSLDSSSL117	GTQREGVSSLDSSSL	2617_2_2|717714|8908_B11_1471|5907_E23_1295
6	7	10	CDIQTHMTNNKGSAA287	CDIQTHMTNNKGSAA	2617_2_4|717888|8910_A05_1567|5907_M05_2206
6	7	11	LRLDPTLsVDDLANs291	LRLDPTLSVDDLANS	2617_2_4|717892|8910_A09_3774|5907_M09_2815
6	7	12	RDIYSTDYYRVGGRT297	RDIYSTDYYRVGGRT	2617_2_4|717898|8910_B03_1282|5907_M15_1168
6	7	13	GDGSDHPyyNSIPSK250	GDGSDHPYYNSIPSK	2617_2_3|717850|8909_F03_4358|5907_K15_4081
6	7	14	EPLERRLsLVPDSEQ52	EPLERRLSLVPDSEQ	2617_2_1|717648|8907_E05_3384|5907_C05_3839
6	7	15	KDGATMKTFCGTPEY11	KDGATMKTFCGTPEY	2617_2_1|717606|8907_A11_2976|5907_A11_3454
6	7	16	HMTNNKGsAAWMAPE285	HMTNNKGSAAWMAPE	2617_2_4|717886|8910_A03_2637|5907_M03_2425
6	7	17	IVKCQKLTDDHVQFL195	IVKCQKLTDDHVQFL	2617_2_3|717794|8909_A07_0573|5907_I07_0879
6	7	18	AKGNLQEyLTRHVIS293	AKGNLQEYLTRHVIS	2617_2_4|717894|8910_A11_4335|5907_M11_4037
6	7	19	RLIEDNEYTAREGAK142	RLIEDNEYTAREGAK	2617_2_2|717740|8908_E01_2883|5907_G01_3067
6	7	20	empty	empty	empty
6	8	1	RTQTVRGtLAYLPEE111	RTQTVRGTLAYLPEE	2617_2_2|717708|8908_B05_2131|5907_E17_2098
6	8	2	DEPVADPyDQSFESR154	DEPVADPYDQSFESR	2617_2_2|717752|8908_F01_3959|5907_G13_3453
6	8	3	AVPEGHEyyRVREDG299	AVPEGHEYYRVREDG	2617_2_4|717900|8910_B05_1995|5907_M17_2564
6	8	4	TPPEELPsPSASSLG248	TPPEELPSPSASSLG	2617_2_3|717848|8909_F01_5245|5907_K13_4923
6	8	5	HAPssRRttLCGTLD21	HAPSSRRTTLCGTLD	2617_2_1|717616|8907_B09_1381|5907_A21_1369
6	8	6	FSDSPPQsPTFPEAG5	FSDSPPQSPTFPEAG	2617_2_1|717600|8907_A05_3493|5907_A05_4062
6	8	7	PAVPPRPSADLILNR199	PAVPPRPSADLILNR	2617_2_3|717798|8909_A11_2935|5907_I11_2526
6	8	8	IENEEQEYVQTVKSS15	IENEEQEYVQTVKSS	2617_2_1|717610|8907_B03_1827|5907_A15_1872
6	8	9	DEPVADPYDQSFESR197	DEPVADPYDQSFESR	2617_2_3|717796|8909_A09_3288|5907_I09_3734
6	8	10	EMRERLGTGGFGNVC99	EMRERLGTGGFGNVC	2617_2_2|717696|8908_A05_2529|5907_E05_2785
6	8	11	PTSSDPGsPFQMPAD252	PTSSDPGSPFQMPAD	2617_2_3|717852|8909_F05_4739|5907_K17_4883
6	8	12	FLMECRNsPVTKTPP3	FLMECRNSPVTKTPP	2617_2_1|717598|8907_A03_1231|5907_A03_1695
6	8	13	LRARDIItAWHPPAP109	LRARDIITAWHPPAP	2617_2_2|717706|8908_B03_2217|5907_E15_2059
6	8	14	RVIEDNEyTAREGAK146	RVIEDNEYTAREGAK	2617_2_2|717744|8908_E05_1544|5907_G05_1892
6	8	15	PAMLHLPSEQGAPET103	PAMLHLPSEQGAPET	2617_2_2|717700|8908_A09_3640|5907_E09_4093
6	8	16	PQSNIPETPPPGYLS258	PQSNIPETPPPGYLS	2617_2_3|717858|8909_F11_3395|5907_K23_3985
6	8	17	NTVDLHISNSHPLSL115	NTVDLHISNSHPLSL	2617_2_2|717712|8908_B09_1778|5907_E21_1428
6	8	18	HKPLEGKyEWQEVEK191	HKPLEGKYEWQEVEK	2617_2_3|717790|8909_A03_1839|5907_I03_2129
6	8	19	YTATEGQYQQQP148	YTATEGQYQQQP	2617_2_2|717746|8908_E07_2991|5907_G07_3318
6	8	20	empty	empty	empty
6	9	1	GGPEPGPYAQPSVNT62	GGPEPGPYAQPSVNT	2617_2_1|717658|8907_F03_2873|5907_C15_3559
6	9	2	PDRKKRYtVVGNPYW144	PDRKKRYTVVGNPYW	2617_2_2|717742|8908_E03_2750|5907_G03_2253
6	9	3	SFQPLARSTPRASRL156	SFQPLARSTPRASRL	2617_2_2|717754|8908_F03_3184|5907_G15_3529
6	9	4	GVPVRtytHEVVtLW150	GVPVRTYTHEVVTLW	2617_2_2|717748|8908_E09_1135|5907_G09_0773
6	9	5	QDYKKRLsVELTSSL64	QDYKKRLSVELTSSL	2617_2_1|717660|8907_F05_0619|5907_C17_0697
6	9	6	IVKCQKLtDDHVQFL152	IVKCQKLTDDHVQFL	2617_2_2|717750|8908_E11_0833|5907_G11_1268
6	9	7	GVDLTEPTQPTRNQC236	GVDLTEPTQPTRNQC	2617_2_3|717836|8909_E01_1849|5907_K01_2136
6	9	8	DAGSPNLSPNPMSPA256	DAGSPNLSPNPMSPA	2617_2_3|717856|8909_F09_4171|5907_K21_4402
6	9	9	GSNQEEAYVTMSSFY105	GSNQEEAYVTMSSFY	2617_2_2|717702|8908_A11_3630|5907_E11_2687
6	9	10	ISGQLVDsIAKtRDA244	ISGQLVDSIAKTRDA	2617_2_3|717844|8909_E09_2882|5907_K09_2627
6	9	11	LCFSPNRyWLCAATG238	LCFSPNRYWLCAATG	2617_2_3|717838|8909_E03_1303|5907_K03_1029
6	9	12	LIDsMANsFVGTRSY164	LIDSMANSFVGTRSY	2617_2_2|717762|8908_F11_3609|5907_G23_2790
6	9	13	SGDEDFSSIADMDFS189	SGDEDFSSIADMDFS	2617_2_3|717788|8909_A01_3825|5907_I01_3871
6	9	14	EILSRRPSYRKILND60	EILSRRPSYRKILND	2617_2_1|717656|8907_F01_2711|5907_C13_2645
6	9	15	PENILVTsGGTVKLA50	PENILVTSGGTVKLA	2617_2_1|717646|8907_E03_1588|5907_C03_1331
6	9	16	DQGSLCTSFVGTLQY97	DQGSLCTSFVGTLQY	2617_2_2|717694|8908_A03_2714|5907_E03_2096
6	9	17	VAGVLTASLTIWKKM23	VAGVLTASLTIWKKM	2617_2_1|717618|8907_B11_0940|5907_A23_0816
6	9	18	SDGEFLRTSCGSPNY13	SDGEFLRTSCGSPNY	2617_2_1|717608|8907_B01_2799|5907_A13_3142
6	9	19	EVTSTSQSPHSPDSS54	EVTSTSQSPHSPDSS	2617_2_1|717650|8907_E07_2446|5907_C07_2634
6	9	20	empty	empty	empty
6	10	1	kEVPRRKsLVGtPyW205	KEVPRRKSLVGTPYW	2617_2_3|717804|8909_B05_3935|5907_I17_2939
6	10	2	GMGQKDSYVGDEAQS9	GMGQKDSYVGDEAQS	2617_2_1|717604|8907_A09_2742|5907_A09_2933
6	10	3	RPPSAELySNALPVG207	RPPSAELYSNALPVG	2617_2_3|717806|8909_B07_3549|5907_I19_2052
6	10	4	SELLRSGSSPNLNMG193	SELLRSGSSPNLNMG	2617_2_3|717792|8909_A05_4093|5907_I05_4308
6	10	5	RQRKRHKSDSISLSF158	RQRKRHKSDSISLSF	2617_2_2|717756|8908_F05_1635|5907_G17_1295
6	10	6	RELVEPLTPSGEAPN70	RELVEPLTPSGEAPN	2617_2_1|717666|8907_F11_4278|5907_C23_4294
6	10	7	VFLRCINYVFFPSLK95	VFLRCINYVFFPSLK	2617_2_2|717692|8908_A01_0944|5907_E01_0497
6	10	8	GYRDSGYYWEVPPSE19	GYRDSGYYWEVPPSE	2617_2_1|717614|8907_B07_2073|5907_A19_2422
6	10	9	LQRIRSTSTPNVHMV17	LQRIRSTSTPNVHMV	2617_2_1|717612|8907_B05_2945|5907_A17_2947
6	10	10	ASTLDEAtPTLTNQs68	ASTLDEATPTLTNQS	2617_2_1|717664|8907_F09_3978|5907_C21_4191
6	10	11	EILLGCKyYSTAVDI48	EILLGCKYYSTAVDI	2617_2_1|717644|8907_E01_1679|5907_C01_1598
6	10	12	VsGQLIDsMANsFVG162	VSGQLIDSMANSFVG	2617_2_2|717760|8908_F09_2845|5907_G21_2381
6	10	13	QMVNGAHSASTLDEA283	QMVNGAHSASTLDEA	2617_2_4|717884|8910_A01_2095|5907_M01_2127
6	10	14	RtPGRPLsSyGMDSR160	RTPGRPLSSYGMDSR	2617_2_2|717758|8908_F07_2399|5907_G19_2643
6	10	15	IERLRTHSIESSGKL246	IERLRTHSIESSGKL	2617_2_3|717846|8909_E11_1652|5907_K11_1517
6	10	16	NHSMDAGsPNLsPNP254	NHSMDAGSPNLSPNP	2617_2_3|717854|8909_F07_3077|5907_K19_3791
6	10	17	TIAESEDSQESVDSV58	TIAESEDSQESVDSV	2617_2_1|717654|8907_E11_1604|5907_C11_1411
6	10	18	LHIRSSMSGLHLVKQ7	LHIRSSMSGLHLVKQ	2617_2_1|717602|8907_A07_1413|5907_A07_1011
6	10	19	GSPRTPVSPVKFSPG203	GSPRTPVSPVKFSPG	2617_2_3|717802|8909_B03_4172|5907_I15_2852
6	10	20	empty	empty	empty
6	11	1	KRGWIPASFLEPLDS201	KRGWIPASFLEPLDS	2617_2_3|717800|8909_B01_4591|5907_I13_3374
6	11	2	VQRtIARtIVLQESI289	VQRTIARTIVLQESI	2617_2_4|717890|8910_A07_1054|5907_M07_0601
6	11	3	DEDCYGNYDNLLSQF211	DEDCYGNYDNLLSQF	2617_2_3|717810|8909_B11_3181|5907_I23_3062
6	11	4	AsGVAVSDG56	ASGVAVSDG	2617_2_1|717652|8907_E09_3710|5907_C09_3733
6	11	5	ELTGSRQSFQKAMGN66	ELTGSRQSFQKAMGN	2617_2_1|717662|8907_F07_3277|5907_C19_3078
6	11	6	empty	empty	empty
6	11	7	empty	empty	empty
6	11	8	empty	empty	empty
6	11	9	empty	empty	empty
6	11	10	empty	empty	empty
6	11	11	empty	empty	empty
6	11	12	empty	empty	empty
6	11	13	empty	empty	empty
6	11	14	empty	empty	empty
6	11	15	empty	empty	empty
6	11	16	empty	empty	empty
6	11	17	empty	empty	empty
6	11	18	empty	empty	empty
6	11	19	empty	empty	empty
6	11	20	empty	empty	empty
6	12	1	empty	empty	empty
6	12	2	empty	empty	empty
6	12	3	empty	empty	empty
6	12	4	empty	empty	empty
6	12	5	empty	empty	empty
6	12	6	empty	empty	empty
6	12	7	empty	empty	empty
6	12	8	empty	empty	empty
6	12	9	empty	empty	empty
6	12	10	empty	empty	empty
6	12	11	empty	empty	empty
6	12	12	empty	empty	empty
6	12	13	empty	empty	empty
6	12	14	empty	empty	empty
6	12	15	empty	empty	empty
6	12	16	empty	empty	empty
6	12	17	empty	empty	empty
6	12	18	empty	empty	empty
6	12	19	empty	empty	empty
6	12	20	empty	empty	empty
6	13	1	RDIYSTDYYRVGGRT297	RDIYSTDYYRVGGRT	2617_2_4|717898|8910_B03_1282|5907_M15_1168
6	13	2	VAGVLTASLTIWKKM23	VAGVLTASLTIWKKM	2617_2_1|717618|8907_B11_0940|5907_A23_0816
6	13	3	GGPEPGPYAQPSVNT62	GGPEPGPYAQPSVNT	2617_2_1|717658|8907_F03_2873|5907_C15_3559
6	13	4	SGDEDFSSIADMDFS189	SGDEDFSSIADMDFS	2617_2_3|717788|8909_A01_3825|5907_I01_3871
6	13	5	SFQPLARSTPRASRL156	SFQPLARSTPRASRL	2617_2_2|717754|8908_F03_3184|5907_G15_3529
6	13	6	GSNQEEAYVTMSSFY105	GSNQEEAYVTMSSFY	2617_2_2|717702|8908_A11_3630|5907_E11_2687
6	13	7	GYRDSGYYWEVPPSE19	GYRDSGYYWEVPPSE	2617_2_1|717614|8907_B07_2073|5907_A19_2422
6	13	8	AKVEFGVyESGPRKS242	AKVEFGVYESGPRKS	2617_2_3|717842|8909_E07_3259|5907_K07_3911
6	13	9	IENEEQEYVQTVKSS15	IENEEQEYVQTVKSS	2617_2_1|717610|8907_B03_1827|5907_A15_1872
6	13	10	DEPVADPyDQSFESR154	DEPVADPYDQSFESR	2617_2_2|717752|8908_F01_3959|5907_G13_3453
6	13	11	KDGATMKTFCGTPEY11	KDGATMKTFCGTPEY	2617_2_1|717606|8907_A11_2976|5907_A11_3454
6	13	12	SDGEFLRTSCGSPNY13	SDGEFLRTSCGSPNY	2617_2_1|717608|8907_B01_2799|5907_A13_3142
6	13	13	ASTLDEAtPTLTNQs68	ASTLDEATPTLTNQS	2617_2_1|717664|8907_F09_3978|5907_C21_4191
6	13	14	VsGQLIDsMANsFVG162	VSGQLIDSMANSFVG	2617_2_2|717760|8908_F09_2845|5907_G21_2381
6	13	15	TPPEELPsPSASSLG248	TPPEELPSPSASSLG	2617_2_3|717848|8909_F01_5245|5907_K13_4923
6	13	16	RTQTVRGtLAYLPEE111	RTQTVRGTLAYLPEE	2617_2_2|717708|8908_B05_2131|5907_E17_2098
6	13	17	QDYKKRLsVELTSSL64	QDYKKRLSVELTSSL	2617_2_1|717660|8907_F05_0619|5907_C17_0697
6	13	18	EVTSTSQSPHSPDSS54	EVTSTSQSPHSPDSS	2617_2_1|717650|8907_E07_2446|5907_C07_2634
6	13	19	RPPSAELySNALPVG207	RPPSAELYSNALPVG	2617_2_3|717806|8909_B07_3549|5907_I19_2052
6	13	20	empty	empty	empty
6	14	1	VQRtIARtIVLQESI289	VQRTIARTIVLQESI	2617_2_4|717890|8910_A07_1054|5907_M07_0601
6	14	2	AsGVAVSDG56	ASGVAVSDG	2617_2_1|717652|8907_E09_3710|5907_C09_3733
6	14	3	KFAQtVMtsRIVGTT113	KFAQTVMTSRIVGTT	2617_2_2|717710|8908_B07_1983|5907_E19_1824
6	14	4	EILLGCKyYSTAVDI48	EILLGCKYYSTAVDI	2617_2_1|717644|8907_E01_1679|5907_C01_1598
6	14	5	PQSNIPETPPPGYLS258	PQSNIPETPPPGYLS	2617_2_3|717858|8909_F11_3395|5907_K23_3985
6	14	6	EPLERRLsLVPDSEQ52	EPLERRLSLVPDSEQ	2617_2_1|717648|8907_E05_3384|5907_C05_3839
6	14	7	KsRQNLQsPTSSRAT107	KSRQNLQSPTSSRAT	2617_2_2|717704|8908_B01_3191|5907_E13_3186
6	14	8	GVPVRtytHEVVtLW150	GVPVRTYTHEVVTLW	2617_2_2|717748|8908_E09_1135|5907_G09_0773
6	14	9	GMGQKDSYVGDEAQS9	GMGQKDSYVGDEAQS	2617_2_1|717604|8907_A09_2742|5907_A09_2933
6	14	10	LRARDIItAWHPPAP109	LRARDIITAWHPPAP	2617_2_2|717706|8908_B03_2217|5907_E15_2059
6	14	11	DQGSLCTSFVGTLQY97	DQGSLCTSFVGTLQY	2617_2_2|717694|8908_A03_2714|5907_E03_2096
6	14	12	VFLRCINYVFFPSLK95	VFLRCINYVFFPSLK	2617_2_2|717692|8908_A01_0944|5907_E01_0497
6	14	13	RtPGRPLsSyGMDSR160	RTPGRPLSSYGMDSR	2617_2_2|717758|8908_F07_2399|5907_G19_2643
6	14	14	RELVEPLTPSGEAPN70	RELVEPLTPSGEAPN	2617_2_1|717666|8907_F11_4278|5907_C23_4294
6	14	15	ELTGSRQSFQKAMGN66	ELTGSRQSFQKAMGN	2617_2_1|717662|8907_F07_3277|5907_C19_3078
6	14	16	LCFSPNRyWLCAATG238	LCFSPNRYWLCAATG	2617_2_3|717838|8909_E03_1303|5907_K03_1029
6	14	17	YTATEGQYQQQP148	YTATEGQYQQQP	2617_2_2|717746|8908_E07_2991|5907_G07_3318
6	14	18	kLQDEANyHLyGsRM240	KLQDEANYHLYGSRM	2617_2_3|717840|8909_E05_3737|5907_K05_3843
6	14	19	SKQARANSFVGTAQY209	SKQARANSFVGTAQY	2617_2_3|717808|8909_B09_2558|5907_I21_1911
6	14	20	empty	empty	empty
6	15	1	NTVDLHISNSHPLSL115	NTVDLHISNSHPLSL	2617_2_2|717712|8908_B09_1778|5907_E21_1428
6	15	2	RVIEDNEyTAREGAK146	RVIEDNEYTAREGAK	2617_2_2|717744|8908_E05_1544|5907_G05_1892
6	15	3	IVKCQKLTDDHVQFL195	IVKCQKLTDDHVQFL	2617_2_3|717794|8909_A07_0573|5907_I07_0879
6	15	4	HMTNNKGsAAWMAPE285	HMTNNKGSAAWMAPE	2617_2_4|717886|8910_A03_2637|5907_M03_2425
6	15	5	FLMECRNsPVTKTPP3	FLMECRNSPVTKTPP	2617_2_1|717598|8907_A03_1231|5907_A03_1695
6	15	6	SFVGTLQYLAPELLE101	SFVGTLQYLAPELLE	2617_2_2|717698|8908_A07_2770|5907_E07_2675
6	15	7	LQRIRSTSTPNVHMV17	LQRIRSTSTPNVHMV	2617_2_1|717612|8907_B05_2945|5907_A17_2947
6	15	8	DEPVADPYDQSFESR197	DEPVADPYDQSFESR	2617_2_3|717796|8909_A09_3288|5907_I09_3734
6	15	9	RQRKRHKSDSISLSF158	RQRKRHKSDSISLSF	2617_2_2|717756|8908_F05_1635|5907_G17_1295
6	15	10	FSDSPPQsPTFPEAG5	FSDSPPQSPTFPEAG	2617_2_1|717600|8907_A05_3493|5907_A05_4062
6	15	11	LIDsMANsFVGTRSY164	LIDSMANSFVGTRSY	2617_2_2|717762|8908_F11_3609|5907_G23_2790
6	15	12	HAPssRRttLCGTLD21	HAPSSRRTTLCGTLD	2617_2_1|717616|8907_B09_1381|5907_A21_1369
6	15	13	HKPLEGKyEWQEVEK191	HKPLEGKYEWQEVEK	2617_2_3|717790|8909_A03_1839|5907_I03_2129
6	15	14	GDGSDHPyyNSIPSK250	GDGSDHPYYNSIPSK	2617_2_3|717850|8909_F03_4358|5907_K15_4081
6	15	15	PAMLHLPSEQGAPET103	PAMLHLPSEQGAPET	2617_2_2|717700|8908_A09_3640|5907_E09_4093
6	15	16	DEDCYGNYDNLLSQF211	DEDCYGNYDNLLSQF	2617_2_3|717810|8909_B11_3181|5907_I23_3062
6	15	17	RLIEDNEYTAREGAK142	RLIEDNEYTAREGAK	2617_2_2|717740|8908_E01_2883|5907_G01_3067
6	15	18	PENILVTsGGTVKLA50	PENILVTSGGTVKLA	2617_2_1|717646|8907_E03_1588|5907_C03_1331
6	15	19	AVPEGHEyyRVREDG299	AVPEGHEYYRVREDG	2617_2_4|717900|8910_B05_1995|5907_M17_2564
6	15	20	empty	empty	empty
6	16	1	EILSRRPSYRKILND60	EILSRRPSYRKILND	2617_2_1|717656|8907_F01_2711|5907_C13_2645
6	16	2	GSPRTPVSPVKFSPG203	GSPRTPVSPVKFSPG	2617_2_3|717802|8909_B03_4172|5907_I15_2852
6	16	3	AKGNLQEyLTRHVIS293	AKGNLQEYLTRHVIS	2617_2_4|717894|8910_A11_4335|5907_M11_4037
6	16	4	NHSMDAGsPNLsPNP254	NHSMDAGSPNLSPNP	2617_2_3|717854|8909_F07_3077|5907_K19_3791
6	16	5	GTQREGVSSLDSSSL117	GTQREGVSSLDSSSL	2617_2_2|717714|8908_B11_1471|5907_E23_1295
6	16	6	kEVPRRKsLVGtPyW205	KEVPRRKSLVGTPYW	2617_2_3|717804|8909_B05_3935|5907_I17_2939
6	16	7	SELLRSGSSPNLNMG193	SELLRSGSSPNLNMG	2617_2_3|717792|8909_A05_4093|5907_I05_4308
6	16	8	LHIRSSMSGLHLVKQ7	LHIRSSMSGLHLVKQ	2617_2_1|717602|8907_A07_1413|5907_A07_1011
6	16	9	PTSSDPGsPFQMPAD252	PTSSDPGSPFQMPAD	2617_2_3|717852|8909_F05_4739|5907_K17_4883
6	16	10	FYYEILNSPEKACSL1	FYYEILNSPEKACSL	2617_2_1|717596|8907_A01_2619|5907_A01_2659
6	16	11	CDIQTHMTNNKGSAA287	CDIQTHMTNNKGSAA	2617_2_4|717888|8910_A05_1567|5907_M05_2206
6	16	12	IERLRTHSIESSGKL246	IERLRTHSIESSGKL	2617_2_3|717846|8909_E11_1652|5907_K11_1517
6	16	13	GVDLTEPTQPTRNQC236	GVDLTEPTQPTRNQC	2617_2_3|717836|8909_E01_1849|5907_K01_2136
6	16	14	ISGQLVDsIAKtRDA244	ISGQLVDSIAKTRDA	2617_2_3|717844|8909_E09_2882|5907_K09_2627
6	16	15	EMRERLGTGGFGNVC99	EMRERLGTGGFGNVC	2617_2_2|717696|8908_A05_2529|5907_E05_2785
6	16	16	IVKCQKLtDDHVQFL152	IVKCQKLTDDHVQFL	2617_2_2|717750|8908_E11_0833|5907_G11_1268
6	16	17	QMVNGAHSASTLDEA283	QMVNGAHSASTLDEA	2617_2_4|717884|8910_A01_2095|5907_M01_2127
6	16	18	DAGSPNLSPNPMSPA256	DAGSPNLSPNPMSPA	2617_2_3|717856|8909_F09_4171|5907_K21_4402
6	16	19	TIAESEDSQESVDSV58	TIAESEDSQESVDSV	2617_2_1|717654|8907_E11_1604|5907_C11_1411
6	16	20	empty	empty	empty
6	17	1	PAVPPRPSADLILNR199	PAVPPRPSADLILNR	2617_2_3|717798|8909_A11_2935|5907_I11_2526
6	17	2	LRLDPTLsVDDLANs291	LRLDPTLSVDDLANS	2617_2_4|717892|8910_A09_3774|5907_M09_2815
6	17	3	PDRKKRYtVVGNPYW144	PDRKKRYTVVGNPYW	2617_2_2|717742|8908_E03_2750|5907_G03_2253
6	17	4	KRGWIPASFLEPLDS201	KRGWIPASFLEPLDS	2617_2_3|717800|8909_B01_4591|5907_I13_3374
6	17	5	AQQCNGIYIWKIGNF295	AQQCNGIYIWKIGNF	2617_2_4|717896|8910_B01_1623|5907_M13_0856
6	17	6	empty	empty	empty
6	17	7	empty	empty	empty
6	17	8	empty	empty	empty
6	17	9	empty	empty	empty
6	17	10	empty	empty	empty
6	17	11	empty	empty	empty
6	17	12	empty	empty	empty
6	17	13	empty	empty	empty
6	17	14	empty	empty	empty
6	17	15	empty	empty	empty
6	17	16	empty	empty	empty
6	17	17	empty	empty	empty
6	17	18	empty	empty	empty
6	17	19	empty	empty	empty
6	17	20	empty	empty	empty
6	18	1	empty	empty	empty
6	18	2	empty	empty	empty
6	18	3	empty	empty	empty
6	18	4	empty	empty	empty
6	18	5	empty	empty	empty
6	18	6	empty	empty	empty
6	18	7	empty	empty	empty
6	18	8	empty	empty	empty
6	18	9	empty	empty	empty
6	18	10	empty	empty	empty
6	18	11	empty	empty	empty
6	18	12	empty	empty	empty
6	18	13	empty	empty	empty
6	18	14	empty	empty	empty
6	18	15	empty	empty	empty
6	18	16	empty	empty	empty
6	18	17	empty	empty	empty
6	18	18	empty	empty	empty
6	18	19	empty	empty	empty
6	18	20	empty	empty	empty
6	19	1	empty	empty	empty
6	19	2	empty	empty	empty
6	19	3	empty	empty	empty
6	19	4	empty	empty	empty
6	19	5	empty	empty	empty
6	19	6	empty	empty	empty
6	19	7	empty	empty	empty
6	19	8	empty	empty	empty
6	19	9	empty	empty	empty
6	19	10	empty	empty	empty
6	19	11	empty	empty	empty
6	19	12	empty	empty	empty
6	19	13	empty	empty	empty
6	19	14	empty	empty	empty
6	19	15	empty	empty	empty
6	19	16	empty	empty	empty
6	19	17	empty	empty	empty
6	19	18	empty	empty	empty
6	19	19	empty	empty	empty
6	19	20	empty	empty	empty
6	20	1	empty	empty	empty
6	20	2	empty	empty	empty
6	20	3	empty	empty	empty
6	20	4	empty	empty	empty
6	20	5	empty	empty	empty
6	20	6	empty	empty	empty
6	20	7	empty	empty	empty
6	20	8	empty	empty	empty
6	20	9	empty	empty	empty
6	20	10	empty	empty	empty
6	20	11	human_IgG	human_IgG	human_IgG
6	20	12	human_IgG	human_IgG	human_IgG
6	20	13	human_IgG	human_IgG	human_IgG
6	20	14	empty	empty	empty
6	20	15	empty	empty	empty
6	20	16	empty	empty	empty
6	20	17	mouse_IgG	mouse_IgG	mouse_IgG
6	20	18	mouse_IgG	mouse_IgG	mouse_IgG
6	20	19	mouse_IgG	mouse_IgG	mouse_IgG
6	20	20	empty	empty	empty
7	1	1	LAPQWEGYDELQTDG26	LAPQWEGYDELQTDG	2617_2_1|717621|8907_C02_3647|5907_B02_3466
7	1	2	sDDFDSDyENPDEHS28	SDDFDSDYENPDEHS	2617_2_1|717623|8907_C04_3313|5907_B04_3685
7	1	3	IIHRDLKsNNIFLHE30	IIHRDLKSNNIFLHE	2617_2_1|717625|8907_C06_2072|5907_B06_1500
7	1	4	FDKDGNGYISAAELR32	FDKDGNGYISAAELR	2617_2_1|717627|8907_C08_3583|5907_B08_3041
7	1	5	FRGDRCRsLTGKPKL34	FRGDRCRSLTGKPKL	2617_2_1|717629|8907_C10_3178|5907_B10_3750
7	1	6	NANGEAVYCKFHYKT36	NANGEAVYCKFHYKT	2617_2_1|717631|8907_C12_1713|5907_B12_1701
7	1	7	VDSEGHLYTVPIREQ38	VDSEGHLYTVPIREQ	2617_2_1|717633|8907_D02_2414|5907_B14_2549
7	1	8	MSGGKyVDSEGHL40	MSGGKYVDSEGHL	2617_2_1|717635|8907_D04_2587|5907_B16_2658
7	1	9	HEEDADSYENMDNPD42	HEEDADSYENMDNPD	2617_2_1|717637|8907_D06_3676|5907_B18_4068
7	1	10	EKIGEGtyGVVyKGR44	EKIGEGTYGVVYKGR	2617_2_1|717639|8907_D08_1296|5907_B20_1584
7	1	11	TNKFPSEYVPTVFDN45	TNKFPSEYVPTVFDN	2617_2_1|717641|8907_D10_4224|5907_B22_4347
7	1	12	EKIGEGtyGVVyKAR47	EKIGEGTYGVVYKAR	2617_2_1|717643|8907_D12_2756|5907_B24_2378
7	1	13	PVQPNPMsPQQHMLP73	PVQPNPMSPQQHMLP	2617_2_1|717669|8907_G02_4123|5907_D02_2516
7	1	14	YSHKGHLsEGLVTKW75	YSHKGHLSEGLVTKW	2617_2_1|717671|8907_G04_2723|5907_D04_2242
7	1	15	VDFREyEyDLKWEFP77	VDFREYEYDLKWEFP	2617_2_1|717673|8907_G06_2395|5907_D06_1231
7	1	16	AAAHRKGSSSNEPSS79	AAAHRKGSSSNEPSS	2617_2_1|717675|8907_G08_3131|5907_D08_3224
7	1	17	RLIEDNEYTARQGAK81	RLIEDNEYTARQGAK	2617_2_1|717677|8907_G10_2324|5907_D10_2315
7	1	18	KQATTNVyQVQtGSE83	KQATTNVYQVQTGSE	2617_2_1|717679|8907_G12_1062|5907_D12_0801
7	1	19	NSTPESDYDNTPND85	NSTPESDYDNTPND	2617_2_1|717681|8907_H02_3615|5907_D14_3955
7	1	20	empty	empty	empty
7	2	1	STVVHSGYRHQVPSV87	STVVHSGYRHQVPSV	2617_2_1|717683|8907_H04_1726|5907_D16_1667
7	2	2	blank-control	AA	2617_2_1|717685|8907_H06_0825|5907_D18_0678
7	2	3	EECDQNWyKAELNGK90	EECDQNWYKAELNGK	2617_2_1|717687|8907_H08_2138|5907_D20_2635
7	2	4	PAYsRALsRQLssGV92	PAYSRALSRQLSSGV	2617_2_1|717689|8907_H10_3004|5907_D22_2391
7	2	5	MVQEAEKYKAEDEVQ94	MVQEAEKYKAEDEVQ	2617_2_1|717691|8907_H12_2871|5907_D24_2826
7	2	6	IETDKEyyTVKDDRD120	IETDKEYYTVKDDRD	2617_2_2|717717|8908_C02_3189|5907_F02_2904
7	2	7	AIETDKEYYTVKDDR122	AIETDKEYYTVKDDR	2617_2_2|717719|8908_C04_2559|5907_F04_2309
7	2	8	VLYRIRFyFPRWYCS124	VLYRIRFYFPRWYCS	2617_2_2|717721|8908_C06_0550|5907_F06_0380
7	2	9	VLPQDKEYYKVKEPG126	VLPQDKEYYKVKEPG	2617_2_2|717723|8908_C08_2804|5907_F08_2632
7	2	10	NSLFTPDYELLTEND128	NSLFTPDYELLTEND	2617_2_2|717725|8908_C10_2717|5907_F10_2426
7	2	11	ACTNFMMTPYVVTRY130	ACTNFMMTPYVVTRY	2617_2_2|717727|8908_C12_1839|5907_F12_1529
7	2	12	KNSDLLTSPDVGLLK132	KNSDLLTSPDVGLLK	2617_2_2|717729|8908_D02_4043|5907_F14_4280
7	2	13	process-control	GGSGGGSDYKDDDDK	2617_2_2|717731|8908_D04_4282|5907_F16_4286
7	2	14	IAEVKAQyEDIANRS135	IAEVKAQYEDIANRS	2617_2_2|717733|8908_D06_2926|5907_F18_3595
7	2	15	ERLIEFAYTASISMG137	ERLIEFAYTASISMG	2617_2_2|717735|8908_D08_1818|5907_F20_1724
7	2	16	CSDSTNEYMDMKPGV139	CSDSTNEYMDMKPGV	2617_2_2|717737|8908_D10_4097|5907_F22_4143
7	2	17	NLDNGGFYISPRITF141	NLDNGGFYISPRITF	2617_2_2|717739|8908_D12_4498|5907_F24_3466
7	2	18	MFREDEGyIKEEERP167	MFREDEGYIKEEERP	2617_2_2|717765|8908_G02_2526|5907_H02_3041
7	2	19	FSEEIRFyQLGEEAM169	FSEEIRFYQLGEEAM	2617_2_2|717767|8908_G04_2709|5907_H04_2570
7	2	20	empty	empty	empty
7	3	1	LAREWHKtTQMsAAG171	LAREWHKTTQMSAAG	2617_2_2|717769|8908_G06_1563|5907_H06_1456
7	3	2	ITTPELTTPCGSAEY173	ITTPELTTPCGSAEY	2617_2_2|717771|8908_G08_1406|5907_H08_1713
7	3	3	KRLIPIKYKAMKKEF175	KRLIPIKYKAMKKEF	2617_2_2|717773|8908_G10_3514|5907_H10_2939
7	3	4	blank-control	AA	2617_2_2|717775|8908_G12_0356|5907_H12_0298
7	3	5	RTQTVRGGLAPLPEE178	RTQTVRGGLAPLPEE	2617_2_2|717777|8908_H02_3590|5907_H14_3470
7	3	6	PPKMWKTSPDPSPVS180	PPKMWKTSPDPSPVS	2617_2_2|717779|8908_H04_3839|5907_H16_4360
7	3	7	PSTSPRASVTEESWL182	PSTSPRASVTEESWL	2617_2_2|717781|8908_H06_2223|5907_H18_2285
7	3	8	PPRAHAHSLVGKQCS184	PPRAHAHSLVGKQCS	2617_2_2|717783|8908_H08_1889|5907_H20_2132
7	3	9	FVQLRRKSDLETSEP186	FVQLRRKSDLETSEP	2617_2_2|717785|8908_H10_2421|5907_H22_2418
7	3	10	SMQLRRPSDRELSEP188	SMQLRRPSDRELSEP	2617_2_2|717787|8908_H12_3496|5907_H24_3717
7	3	11	KNETEDQyaLMEDED214	KNETEDQYALMEDED	2617_2_3|717813|8909_C02_3570|5907_J02_2414
7	3	12	LKKQAAEYREIDKRM216	LKKQAAEYREIDKRM	2617_2_3|717815|8909_C04_1803|5907_J04_2637
7	3	13	EEEEIRVSINEKCGK218	EEEEIRVSINEKCGK	2617_2_3|717817|8909_C06_1665|5907_J06_0832
7	3	14	LNGVTTTtFCGTPDY220	LNGVTTTTFCGTPDY	2617_2_3|717819|8909_C08_2876|5907_J08_2788
7	3	15	LyDVSRMyVDPSEIN222	LYDVSRMYVDPSEIN	2617_2_3|717821|8909_C10_3409|5907_J10_2608
7	3	16	AIKVEPASPPYYSEK223	AIKVEPASPPYYSEK	2617_2_3|717823|8909_C12_5515|5907_J12_3989
7	3	17	VTRRTPDyFL225	VTRRTPDYFL	2617_2_3|717825|8909_D02_4646|5907_J14_2936
7	3	18	RREDKFMYFEFPQPL227	RREDKFMYFEFPQPL	2617_2_3|717827|8909_D04_4483|5907_J16_3354
7	3	19	ASRFGLGsPLPsPRA229	ASRFGLGSPLPSPRA	2617_2_3|717829|8909_D06_4474|5907_J18_2815
7	3	20	empty	empty	empty
7	4	1	SESCSIEsDIYAEIP231	SESCSIESDIYAEIP	2617_2_3|717831|8909_D08_2988|5907_J20_1552
7	4	2	RMGSGIQyGDAALRQ233	RMGSGIQYGDAALRQ	2617_2_3|717833|8909_D10_2685|5907_J22_1857
7	4	3	RGRGVDLTEPTQPTR235	RGRGVDLTEPTQPTR	2617_2_3|717835|8909_D12_2666|5907_J24_2244
7	4	4	IREFLDQYDAPL261	IREFLDQYDAPL	2617_2_3|717861|8909_G02_4226|5907_L02_4010
7	4	5	YIKTELIsVSEVHPS263	YIKTELISVSEVHPS	2617_2_3|717863|8909_G04_1160|5907_L04_0752
7	4	6	blank-control	AA	2617_2_3|717865|8909_G06_0305|5907_L06_0321
7	4	7	NLQERRKYLKHRLIV266	NLQERRKYLKHRLIV	2617_2_3|717867|8909_G08_3528|5907_L08_3523
7	4	8	NTIDLPMSPRTLDSL268	NTIDLPMSPRTLDSL	2617_2_3|717869|8909_G10_5005|5907_L10_4377
7	4	9	TERGDKGyVPSVFIP270	TERGDKGYVPSVFIP	2617_2_3|717871|8909_G12_5308|5907_L12_4337
7	4	10	TYMDQAPsPAVCPQA272	TYMDQAPSPAVCPQA	2617_2_3|717873|8909_H02_4108|5907_L14_3929
7	4	11	AVCPQAHYNMYPQNP274	AVCPQAHYNMYPQNP	2617_2_3|717875|8909_H04_3379|5907_L16_3271
7	4	12	MGKDGRGYVPATIKM276	MGKDGRGYVPATIKM	2617_2_3|717877|8909_H06_4365|5907_L18_4481
7	4	13	QAFELILsPRSKESV278	QAFELILSPRSKESV	2617_2_3|717879|8909_H08_1205|5907_L20_1664
7	4	14	LPMDTEVYESPYADP280	LPMDTEVYESPYADP	2617_2_3|717881|8909_H10_2033|5907_L22_2401
7	4	15	ALRADENYYKAQTHG282	ALRADENYYKAQTHG	2617_2_3|717883|8909_H12_3116|5907_L24_3203
7	4	16	JPT_Printingbuffer	JPT_Printingbuffer	JPT_Printingbuffer
7	4	17	JPT_Printingbuffer	JPT_Printingbuffer	JPT_Printingbuffer
7	4	18	JPT_Printingbuffer	JPT_Printingbuffer	JPT_Printingbuffer
7	4	19	JPT_Printingbuffer	JPT_Printingbuffer	JPT_Printingbuffer
7	4	20	empty	empty	empty
7	5	1	JPT_Printingbuffer	JPT_Printingbuffer	JPT_Printingbuffer
7	5	2	JPT_Printingbuffer	JPT_Printingbuffer	JPT_Printingbuffer
7	5	3	JPT_Printingbuffer	JPT_Printingbuffer	JPT_Printingbuffer
7	5	4	JPT_Printingbuffer	JPT_Printingbuffer	JPT_Printingbuffer
7	5	5	JPT_Printingbuffer	JPT_Printingbuffer	JPT_Printingbuffer
7	5	6	empty	empty	empty
7	5	7	empty	empty	empty
7	5	8	empty	empty	empty
7	5	9	empty	empty	empty
7	5	10	empty	empty	empty
7	5	11	empty	empty	empty
7	5	12	empty	empty	empty
7	5	13	empty	empty	empty
7	5	14	empty	empty	empty
7	5	15	empty	empty	empty
7	5	16	empty	empty	empty
7	5	17	empty	empty	empty
7	5	18	empty	empty	empty
7	5	19	empty	empty	empty
7	5	20	empty	empty	empty
7	6	1	empty	empty	empty
7	6	2	empty	empty	empty
7	6	3	empty	empty	empty
7	6	4	empty	empty	empty
7	6	5	empty	empty	empty
7	6	6	empty	empty	empty
7	6	7	empty	empty	empty
7	6	8	empty	empty	empty
7	6	9	empty	empty	empty
7	6	10	empty	empty	empty
7	6	11	empty	empty	empty
7	6	12	empty	empty	empty
7	6	13	empty	empty	empty
7	6	14	empty	empty	empty
7	6	15	empty	empty	empty
7	6	16	empty	empty	empty
7	6	17	empty	empty	empty
7	6	18	empty	empty	empty
7	6	19	empty	empty	empty
7	6	20	empty	empty	empty
7	7	1	VLPQDKEYYKVKEPG126	VLPQDKEYYKVKEPG	2617_2_2|717723|8908_C08_2804|5907_F08_2632
7	7	2	KNSDLLTSPDVGLLK132	KNSDLLTSPDVGLLK	2617_2_2|717729|8908_D02_4043|5907_F14_4280
7	7	3	NLQERRKYLKHRLIV266	NLQERRKYLKHRLIV	2617_2_3|717867|8909_G08_3528|5907_L08_3523
7	7	4	LAPQWEGYDELQTDG26	LAPQWEGYDELQTDG	2617_2_1|717621|8907_C02_3647|5907_B02_3466
7	7	5	RMGSGIQyGDAALRQ233	RMGSGIQYGDAALRQ	2617_2_3|717833|8909_D10_2685|5907_J22_1857
7	7	6	blank-control	AA	2617_2_3|717865|8909_G06_0305|5907_L06_0321
7	7	7	JPT_Printingbuffer	JPT_Printingbuffer	JPT_Printingbuffer
7	7	8	ERLIEFAYTASISMG137	ERLIEFAYTASISMG	2617_2_2|717735|8908_D08_1818|5907_F20_1724
7	7	9	NLDNGGFYISPRITF141	NLDNGGFYISPRITF	2617_2_2|717739|8908_D12_4498|5907_F24_3466
7	7	10	JPT_Printingbuffer	JPT_Printingbuffer	JPT_Printingbuffer
7	7	11	JPT_Printingbuffer	JPT_Printingbuffer	JPT_Printingbuffer
7	7	12	JPT_Printingbuffer	JPT_Printingbuffer	JPT_Printingbuffer
7	7	13	AVCPQAHYNMYPQNP274	AVCPQAHYNMYPQNP	2617_2_3|717875|8909_H04_3379|5907_L16_3271
7	7	14	VDFREyEyDLKWEFP77	VDFREYEYDLKWEFP	2617_2_1|717673|8907_G06_2395|5907_D06_1231
7	7	15	NANGEAVYCKFHYKT36	NANGEAVYCKFHYKT	2617_2_1|717631|8907_C12_1713|5907_B12_1701
7	7	16	JPT_Printingbuffer	JPT_Printingbuffer	JPT_Printingbuffer
7	7	17	LNGVTTTtFCGTPDY220	LNGVTTTTFCGTPDY	2617_2_3|717819|8909_C08_2876|5907_J08_2788
7	7	18	JPT_Printingbuffer	JPT_Printingbuffer	JPT_Printingbuffer
7	7	19	MFREDEGyIKEEERP167	MFREDEGYIKEEERP	2617_2_2|717765|8908_G02_2526|5907_H02_3041
7	7	20	empty	empty	empty
7	8	1	IAEVKAQyEDIANRS135	IAEVKAQYEDIANRS	2617_2_2|717733|8908_D06_2926|5907_F18_3595
7	8	2	RTQTVRGGLAPLPEE178	RTQTVRGGLAPLPEE	2617_2_2|717777|8908_H02_3590|5907_H14_3470
7	8	3	JPT_Printingbuffer	JPT_Printingbuffer	JPT_Printingbuffer
7	8	4	TYMDQAPsPAVCPQA272	TYMDQAPSPAVCPQA	2617_2_3|717873|8909_H02_4108|5907_L14_3929
7	8	5	TNKFPSEYVPTVFDN45	TNKFPSEYVPTVFDN	2617_2_1|717641|8907_D10_4224|5907_B22_4347
7	8	6	IIHRDLKsNNIFLHE30	IIHRDLKSNNIFLHE	2617_2_1|717625|8907_C06_2072|5907_B06_1500
7	8	7	AIKVEPASPPYYSEK223	AIKVEPASPPYYSEK	2617_2_3|717823|8909_C12_5515|5907_J12_3989
7	8	8	MSGGKyVDSEGHL40	MSGGKYVDSEGHL	2617_2_1|717635|8907_D04_2587|5907_B16_2658
7	8	9	LyDVSRMyVDPSEIN222	LYDVSRMYVDPSEIN	2617_2_3|717821|8909_C10_3409|5907_J10_2608
7	8	10	VLYRIRFyFPRWYCS124	VLYRIRFYFPRWYCS	2617_2_2|717721|8908_C06_0550|5907_F06_0380
7	8	11	MGKDGRGYVPATIKM276	MGKDGRGYVPATIKM	2617_2_3|717877|8909_H06_4365|5907_L18_4481
7	8	12	sDDFDSDyENPDEHS28	SDDFDSDYENPDEHS	2617_2_1|717623|8907_C04_3313|5907_B04_3685
7	8	13	process-control	GGSGGGSDYKDDDDK	2617_2_2|717731|8908_D04_4282|5907_F16_4286
7	8	14	LAREWHKtTQMsAAG171	LAREWHKTTQMSAAG	2617_2_2|717769|8908_G06_1563|5907_H06_1456
7	8	15	NSLFTPDYELLTEND128	NSLFTPDYELLTEND	2617_2_2|717725|8908_C10_2717|5907_F10_2426
7	8	16	ALRADENYYKAQTHG282	ALRADENYYKAQTHG	2617_2_3|717883|8909_H12_3116|5907_L24_3203
7	8	17	CSDSTNEYMDMKPGV139	CSDSTNEYMDMKPGV	2617_2_2|717737|8908_D10_4097|5907_F22_4143
7	8	18	LKKQAAEYREIDKRM216	LKKQAAEYREIDKRM	2617_2_3|717815|8909_C04_1803|5907_J04_2637
7	8	19	ITTPELTTPCGSAEY173	ITTPELTTPCGSAEY	2617_2_2|717771|8908_G08_1406|5907_H08_1713
7	8	20	empty	empty	empty
7	9	1	STVVHSGYRHQVPSV87	STVVHSGYRHQVPSV	2617_2_1|717683|8907_H04_1726|5907_D16_1667
7	9	2	FSEEIRFyQLGEEAM169	FSEEIRFYQLGEEAM	2617_2_2|717767|8908_G04_2709|5907_H04_2570
7	9	3	PPKMWKTSPDPSPVS180	PPKMWKTSPDPSPVS	2617_2_2|717779|8908_H04_3839|5907_H16_4360
7	9	4	KRLIPIKYKAMKKEF175	KRLIPIKYKAMKKEF	2617_2_2|717773|8908_G10_3514|5907_H10_2939
7	9	5	blank-control	AA	2617_2_1|717685|8907_H06_0825|5907_D18_0678
7	9	6	blank-control	AA	2617_2_2|717775|8908_G12_0356|5907_H12_0298
7	9	7	IREFLDQYDAPL261	IREFLDQYDAPL	2617_2_3|717861|8909_G02_4226|5907_L02_4010
7	9	8	LPMDTEVYESPYADP280	LPMDTEVYESPYADP	2617_2_3|717881|8909_H10_2033|5907_L22_2401
7	9	9	ACTNFMMTPYVVTRY130	ACTNFMMTPYVVTRY	2617_2_2|717727|8908_C12_1839|5907_F12_1529
7	9	10	NTIDLPMSPRTLDSL268	NTIDLPMSPRTLDSL	2617_2_3|717869|8909_G10_5005|5907_L10_4377
7	9	11	YIKTELIsVSEVHPS263	YIKTELISVSEVHPS	2617_2_3|717863|8909_G04_1160|5907_L04_0752
7	9	12	SMQLRRPSDRELSEP188	SMQLRRPSDRELSEP	2617_2_2|717787|8908_H12_3496|5907_H24_3717
7	9	13	KNETEDQyaLMEDED214	KNETEDQYALMEDED	2617_2_3|717813|8909_C02_3570|5907_J02_2414
7	9	14	NSTPESDYDNTPND85	NSTPESDYDNTPND	2617_2_1|717681|8907_H02_3615|5907_D14_3955
7	9	15	YSHKGHLsEGLVTKW75	YSHKGHLSEGLVTKW	2617_2_1|717671|8907_G04_2723|5907_D04_2242
7	9	16	AIETDKEYYTVKDDR122	AIETDKEYYTVKDDR	2617_2_2|717719|8908_C04_2559|5907_F04_2309
7	9	17	EKIGEGtyGVVyKAR47	EKIGEGTYGVVYKAR	2617_2_1|717643|8907_D12_2756|5907_B24_2378
7	9	18	VDSEGHLYTVPIREQ38	VDSEGHLYTVPIREQ	2617_2_1|717633|8907_D02_2414|5907_B14_2549
7	9	19	AAAHRKGSSSNEPSS79	AAAHRKGSSSNEPSS	2617_2_1|717675|8907_G08_3131|5907_D08_3224
7	9	20	empty	empty	empty
7	10	1	ASRFGLGsPLPsPRA229	ASRFGLGSPLPSPRA	2617_2_3|717829|8909_D06_4474|5907_J18_2815
7	10	2	FRGDRCRsLTGKPKL34	FRGDRCRSLTGKPKL	2617_2_1|717629|8907_C10_3178|5907_B10_3750
7	10	3	SESCSIEsDIYAEIP231	SESCSIESDIYAEIP	2617_2_3|717831|8909_D08_2988|5907_J20_1552
7	10	4	EEEEIRVSINEKCGK218	EEEEIRVSINEKCGK	2617_2_3|717817|8909_C06_1665|5907_J06_0832
7	10	5	PSTSPRASVTEESWL182	PSTSPRASVTEESWL	2617_2_2|717781|8908_H06_2223|5907_H18_2285
7	10	6	MVQEAEKYKAEDEVQ94	MVQEAEKYKAEDEVQ	2617_2_1|717691|8907_H12_2871|5907_D24_2826
7	10	7	IETDKEyyTVKDDRD120	IETDKEYYTVKDDRD	2617_2_2|717717|8908_C02_3189|5907_F02_2904
7	10	8	EKIGEGtyGVVyKGR44	EKIGEGTYGVVYKGR	2617_2_1|717639|8907_D08_1296|5907_B20_1584
7	10	9	HEEDADSYENMDNPD42	HEEDADSYENMDNPD	2617_2_1|717637|8907_D06_3676|5907_B18_4068
7	10	10	PAYsRALsRQLssGV92	PAYSRALSRQLSSGV	2617_2_1|717689|8907_H10_3004|5907_D22_2391
7	10	11	PVQPNPMsPQQHMLP73	PVQPNPMSPQQHMLP	2617_2_1|717669|8907_G02_4123|5907_D02_2516
7	10	12	FVQLRRKSDLETSEP186	FVQLRRKSDLETSEP	2617_2_2|717785|8908_H10_2421|5907_H22_2418
7	10	13	JPT_Printingbuffer	JPT_Printingbuffer	JPT_Printingbuffer
7	10	14	PPRAHAHSLVGKQCS184	PPRAHAHSLVGKQCS	2617_2_2|717783|8908_H08_1889|5907_H20_2132
7	10	15	TERGDKGyVPSVFIP270	TERGDKGYVPSVFIP	2617_2_3|717871|8909_G12_5308|5907_L12_4337
7	10	16	QAFELILsPRSKESV278	QAFELILSPRSKESV	2617_2_3|717879|8909_H08_1205|5907_L20_1664
7	10	17	KQATTNVyQVQtGSE83	KQATTNVYQVQTGSE	2617_2_1|717679|8907_G12_1062|5907_D12_0801
7	10	18	FDKDGNGYISAAELR32	FDKDGNGYISAAELR	2617_2_1|717627|8907_C08_3583|5907_B08_3041
7	10	19	RREDKFMYFEFPQPL227	RREDKFMYFEFPQPL	2617_2_3|717827|8909_D04_4483|5907_J16_3354
7	10	20	empty	empty	empty
7	11	1	VTRRTPDyFL225	VTRRTPDYFL	2617_2_3|717825|8909_D02_4646|5907_J14_2936
7	11	2	JPT_Printingbuffer	JPT_Printingbuffer	JPT_Printingbuffer
7	11	3	RGRGVDLTEPTQPTR235	RGRGVDLTEPTQPTR	2617_2_3|717835|8909_D12_2666|5907_J24_2244
7	11	4	RLIEDNEYTARQGAK81	RLIEDNEYTARQGAK	2617_2_1|717677|8907_G10_2324|5907_D10_2315
7	11	5	EECDQNWyKAELNGK90	EECDQNWYKAELNGK	2617_2_1|717687|8907_H08_2138|5907_D20_2635
7	11	6	empty	empty	empty
7	11	7	empty	empty	empty
7	11	8	empty	empty	empty
7	11	9	empty	empty	empty
7	11	10	empty	empty	empty
7	11	11	empty	empty	empty
7	11	12	empty	empty	empty
7	11	13	empty	empty	empty
7	11	14	empty	empty	empty
7	11	15	empty	empty	empty
7	11	16	empty	empty	empty
7	11	17	empty	empty	empty
7	11	18	empty	empty	empty
7	11	19	empty	empty	empty
7	11	20	empty	empty	empty
7	12	1	empty	empty	empty
7	12	2	empty	empty	empty
7	12	3	empty	empty	empty
7	12	4	empty	empty	empty
7	12	5	empty	empty	empty
7	12	6	empty	empty	empty
7	12	7	empty	empty	empty
7	12	8	empty	empty	empty
7	12	9	empty	empty	empty
7	12	10	empty	empty	empty
7	12	11	empty	empty	empty
7	12	12	empty	empty	empty
7	12	13	empty	empty	empty
7	12	14	empty	empty	empty
7	12	15	empty	empty	empty
7	12	16	empty	empty	empty
7	12	17	empty	empty	empty
7	12	18	empty	empty	empty
7	12	19	empty	empty	empty
7	12	20	empty	empty	empty
7	13	1	empty	empty	empty
7	13	2	EKIGEGtyGVVyKAR47	EKIGEGTYGVVYKAR	2617_2_1|717643|8907_D12_2756|5907_B24_2378
7	13	3	STVVHSGYRHQVPSV87	STVVHSGYRHQVPSV	2617_2_1|717683|8907_H04_1726|5907_D16_1667
7	13	4	KNETEDQyaLMEDED214	KNETEDQYALMEDED	2617_2_3|717813|8909_C02_3570|5907_J02_2414
7	13	5	PPKMWKTSPDPSPVS180	PPKMWKTSPDPSPVS	2617_2_2|717779|8908_H04_3839|5907_H16_4360
7	13	6	ACTNFMMTPYVVTRY130	ACTNFMMTPYVVTRY	2617_2_2|717727|8908_C12_1839|5907_F12_1529
7	13	7	EKIGEGtyGVVyKGR44	EKIGEGTYGVVYKGR	2617_2_1|717639|8907_D08_1296|5907_B20_1584
7	13	8	NLQERRKYLKHRLIV266	NLQERRKYLKHRLIV	2617_2_3|717867|8909_G08_3528|5907_L08_3523
7	13	9	MSGGKyVDSEGHL40	MSGGKYVDSEGHL	2617_2_1|717635|8907_D04_2587|5907_B16_2658
7	13	10	RTQTVRGGLAPLPEE178	RTQTVRGGLAPLPEE	2617_2_2|717777|8908_H02_3590|5907_H14_3470
7	13	11	NANGEAVYCKFHYKT36	NANGEAVYCKFHYKT	2617_2_1|717631|8907_C12_1713|5907_B12_1701
7	13	12	VDSEGHLYTVPIREQ38	VDSEGHLYTVPIREQ	2617_2_1|717633|8907_D02_2414|5907_B14_2549
7	13	13	PAYsRALsRQLssGV92	PAYSRALSRQLSSGV	2617_2_1|717689|8907_H10_3004|5907_D22_2391
7	13	14	FVQLRRKSDLETSEP186	FVQLRRKSDLETSEP	2617_2_2|717785|8908_H10_2421|5907_H22_2418
7	13	15	TYMDQAPsPAVCPQA272	TYMDQAPSPAVCPQA	2617_2_3|717873|8909_H02_4108|5907_L14_3929
7	13	16	IAEVKAQyEDIANRS135	IAEVKAQYEDIANRS	2617_2_2|717733|8908_D06_2926|5907_F18_3595
7	13	17	blank-control	AA	2617_2_1|717685|8907_H06_0825|5907_D18_0678
7	13	18	AAAHRKGSSSNEPSS79	AAAHRKGSSSNEPSS	2617_2_1|717675|8907_G08_3131|5907_D08_3224
7	13	19	SESCSIEsDIYAEIP231	SESCSIESDIYAEIP	2617_2_3|717831|8909_D08_2988|5907_J20_1552
7	13	20	empty	empty	empty
7	14	1	JPT_Printingbuffer	JPT_Printingbuffer	JPT_Printingbuffer
7	14	2	RLIEDNEYTARQGAK81	RLIEDNEYTARQGAK	2617_2_1|717677|8907_G10_2324|5907_D10_2315
7	14	3	ERLIEFAYTASISMG137	ERLIEFAYTASISMG	2617_2_2|717735|8908_D08_1818|5907_F20_1724
7	14	4	PVQPNPMsPQQHMLP73	PVQPNPMSPQQHMLP	2617_2_1|717669|8907_G02_4123|5907_D02_2516
7	14	5	ALRADENYYKAQTHG282	ALRADENYYKAQTHG	2617_2_3|717883|8909_H12_3116|5907_L24_3203
7	14	6	VDFREyEyDLKWEFP77	VDFREYEYDLKWEFP	2617_2_1|717673|8907_G06_2395|5907_D06_1231
7	14	7	KNSDLLTSPDVGLLK132	KNSDLLTSPDVGLLK	2617_2_2|717729|8908_D02_4043|5907_F14_4280
7	14	8	KRLIPIKYKAMKKEF175	KRLIPIKYKAMKKEF	2617_2_2|717773|8908_G10_3514|5907_H10_2939
7	14	9	FRGDRCRsLTGKPKL34	FRGDRCRSLTGKPKL	2617_2_1|717629|8907_C10_3178|5907_B10_3750
7	14	10	process-control	GGSGGGSDYKDDDDK	2617_2_2|717731|8908_D04_4282|5907_F16_4286
7	14	11	AIETDKEYYTVKDDR122	AIETDKEYYTVKDDR	2617_2_2|717719|8908_C04_2559|5907_F04_2309
7	14	12	IETDKEyyTVKDDRD120	IETDKEYYTVKDDRD	2617_2_2|717717|8908_C02_3189|5907_F02_2904
7	14	13	PPRAHAHSLVGKQCS184	PPRAHAHSLVGKQCS	2617_2_2|717783|8908_H08_1889|5907_H20_2132
7	14	14	MVQEAEKYKAEDEVQ94	MVQEAEKYKAEDEVQ	2617_2_1|717691|8907_H12_2871|5907_D24_2826
7	14	15	EECDQNWyKAELNGK90	EECDQNWYKAELNGK	2617_2_1|717687|8907_H08_2138|5907_D20_2635
7	14	16	YIKTELIsVSEVHPS263	YIKTELISVSEVHPS	2617_2_3|717863|8909_G04_1160|5907_L04_0752
7	14	17	ITTPELTTPCGSAEY173	ITTPELTTPCGSAEY	2617_2_2|717771|8908_G08_1406|5907_H08_1713
7	14	18	blank-control	AA	2617_2_3|717865|8909_G06_0305|5907_L06_0321
7	14	19	RMGSGIQyGDAALRQ233	RMGSGIQYGDAALRQ	2617_2_3|717833|8909_D10_2685|5907_J22_1857
7	14	20	empty	empty	empty
7	15	1	CSDSTNEYMDMKPGV139	CSDSTNEYMDMKPGV	2617_2_2|717737|8908_D10_4097|5907_F22_4143
7	15	2	LAREWHKtTQMsAAG171	LAREWHKTTQMSAAG	2617_2_2|717769|8908_G06_1563|5907_H06_1456
7	15	3	LNGVTTTtFCGTPDY220	LNGVTTTTFCGTPDY	2617_2_3|717819|8909_C08_2876|5907_J08_2788
7	15	4	JPT_Printingbuffer	JPT_Printingbuffer	JPT_Printingbuffer
7	15	5	sDDFDSDyENPDEHS28	SDDFDSDYENPDEHS	2617_2_1|717623|8907_C04_3313|5907_B04_3685
7	15	6	VLPQDKEYYKVKEPG126	VLPQDKEYYKVKEPG	2617_2_2|717723|8908_C08_2804|5907_F08_2632
7	15	7	HEEDADSYENMDNPD42	HEEDADSYENMDNPD	2617_2_1|717637|8907_D06_3676|5907_B18_4068
7	15	8	LyDVSRMyVDPSEIN222	LYDVSRMYVDPSEIN	2617_2_3|717821|8909_C10_3409|5907_J10_2608
7	15	9	PSTSPRASVTEESWL182	PSTSPRASVTEESWL	2617_2_2|717781|8908_H06_2223|5907_H18_2285
7	15	10	IIHRDLKsNNIFLHE30	IIHRDLKSNNIFLHE	2617_2_1|717625|8907_C06_2072|5907_B06_1500
7	15	11	SMQLRRPSDRELSEP188	SMQLRRPSDRELSEP	2617_2_2|717787|8908_H12_3496|5907_H24_3717
7	15	12	TNKFPSEYVPTVFDN45	TNKFPSEYVPTVFDN	2617_2_1|717641|8907_D10_4224|5907_B22_4347
7	15	13	LKKQAAEYREIDKRM216	LKKQAAEYREIDKRM	2617_2_3|717815|8909_C04_1803|5907_J04_2637
7	15	14	AVCPQAHYNMYPQNP274	AVCPQAHYNMYPQNP	2617_2_3|717875|8909_H04_3379|5907_L16_3271
7	15	15	NSLFTPDYELLTEND128	NSLFTPDYELLTEND	2617_2_2|717725|8908_C10_2717|5907_F10_2426
7	15	16	RGRGVDLTEPTQPTR235	RGRGVDLTEPTQPTR	2617_2_3|717835|8909_D12_2666|5907_J24_2244
7	15	17	MFREDEGyIKEEERP167	MFREDEGYIKEEERP	2617_2_2|717765|8908_G02_2526|5907_H02_3041
7	15	18	YSHKGHLsEGLVTKW75	YSHKGHLSEGLVTKW	2617_2_1|717671|8907_G04_2723|5907_D04_2242
7	15	19	JPT_Printingbuffer	JPT_Printingbuffer	JPT_Printingbuffer
7	15	20	empty	empty	empty
7	16	1	NSTPESDYDNTPND85	NSTPESDYDNTPND	2617_2_1|717681|8907_H02_3615|5907_D14_3955
7	16	2	RREDKFMYFEFPQPL227	RREDKFMYFEFPQPL	2617_2_3|717827|8909_D04_4483|5907_J16_3354
7	16	3	JPT_Printingbuffer	JPT_Printingbuffer	JPT_Printingbuffer
7	16	4	QAFELILsPRSKESV278	QAFELILSPRSKESV	2617_2_3|717879|8909_H08_1205|5907_L20_1664
7	16	5	NLDNGGFYISPRITF141	NLDNGGFYISPRITF	2617_2_2|717739|8908_D12_4498|5907_F24_3466
7	16	6	ASRFGLGsPLPsPRA229	ASRFGLGSPLPSPRA	2617_2_3|717829|8909_D06_4474|5907_J18_2815
7	16	7	EEEEIRVSINEKCGK218	EEEEIRVSINEKCGK	2617_2_3|717817|8909_C06_1665|5907_J06_0832
7	16	8	FDKDGNGYISAAELR32	FDKDGNGYISAAELR	2617_2_1|717627|8907_C08_3583|5907_B08_3041
7	16	9	MGKDGRGYVPATIKM276	MGKDGRGYVPATIKM	2617_2_3|717877|8909_H06_4365|5907_L18_4481
7	16	10	LAPQWEGYDELQTDG26	LAPQWEGYDELQTDG	2617_2_1|717621|8907_C02_3647|5907_B02_3466
7	16	11	JPT_Printingbuffer	JPT_Printingbuffer	JPT_Printingbuffer
7	16	12	TERGDKGyVPSVFIP270	TERGDKGYVPSVFIP	2617_2_3|717871|8909_G12_5308|5907_L12_4337
7	16	13	IREFLDQYDAPL261	IREFLDQYDAPL	2617_2_3|717861|8909_G02_4226|5907_L02_4010
7	16	14	NTIDLPMSPRTLDSL268	NTIDLPMSPRTLDSL	2617_2_3|717869|8909_G10_5005|5907_L10_4377
7	16	15	VLYRIRFyFPRWYCS124	VLYRIRFYFPRWYCS	2617_2_2|717721|8908_C06_0550|5907_F06_0380
7	16	16	blank-control	AA	2617_2_2|717775|8908_G12_0356|5907_H12_0298
7	16	17	JPT_Printingbuffer	JPT_Printingbuffer	JPT_Printingbuffer
7	16	18	LPMDTEVYESPYADP280	LPMDTEVYESPYADP	2617_2_3|717881|8909_H10_2033|5907_L22_2401
7	16	19	KQATTNVyQVQtGSE83	KQATTNVYQVQTGSE	2617_2_1|717679|8907_G12_1062|5907_D12_0801
7	16	20	empty	empty	empty
7	17	1	AIKVEPASPPYYSEK223	AIKVEPASPPYYSEK	2617_2_3|717823|8909_C12_5515|5907_J12_3989
7	17	2	JPT_Printingbuffer	JPT_Printingbuffer	JPT_Printingbuffer
7	17	3	FSEEIRFyQLGEEAM169	FSEEIRFYQLGEEAM	2617_2_2|717767|8908_G04_2709|5907_H04_2570
7	17	4	VTRRTPDyFL225	VTRRTPDYFL	2617_2_3|717825|8909_D02_4646|5907_J14_2936
7	17	5	JPT_Printingbuffer	JPT_Printingbuffer	JPT_Printingbuffer
7	17	6	empty	empty	empty
7	17	7	empty	empty	empty
7	17	8	empty	empty	empty
7	17	9	empty	empty	empty
7	17	10	empty	empty	empty
7	17	11	empty	empty	empty
7	17	12	empty	empty	empty
7	17	13	empty	empty	empty
7	17	14	empty	empty	empty
7	17	15	empty	empty	empty
7	17	16	empty	empty	empty
7	17	17	empty	empty	empty
7	17	18	empty	empty	empty
7	17	19	empty	empty	empty
7	17	20	empty	empty	empty
7	18	1	empty	empty	empty
7	18	2	empty	empty	empty
7	18	3	empty	empty	empty
7	18	4	empty	empty	empty
7	18	5	empty	empty	empty
7	18	6	empty	empty	empty
7	18	7	empty	empty	empty
7	18	8	empty	empty	empty
7	18	9	empty	empty	empty
7	18	10	empty	empty	empty
7	18	11	empty	empty	empty
7	18	12	empty	empty	empty
7	18	13	empty	empty	empty
7	18	14	empty	empty	empty
7	18	15	empty	empty	empty
7	18	16	empty	empty	empty
7	18	17	empty	empty	empty
7	18	18	empty	empty	empty
7	18	19	empty	empty	empty
7	18	20	empty	empty	empty
7	19	1	empty	empty	empty
7	19	2	empty	empty	empty
7	19	3	empty	empty	empty
7	19	4	empty	empty	empty
7	19	5	empty	empty	empty
7	19	6	empty	empty	empty
7	19	7	empty	empty	empty
7	19	8	empty	empty	empty
7	19	9	empty	empty	empty
7	19	10	empty	empty	empty
7	19	11	empty	empty	empty
7	19	12	empty	empty	empty
7	19	13	empty	empty	empty
7	19	14	empty	empty	empty
7	19	15	empty	empty	empty
7	19	16	empty	empty	empty
7	19	17	empty	empty	empty
7	19	18	empty	empty	empty
7	19	19	empty	empty	empty
7	19	20	empty	empty	empty
7	20	1	empty	empty	empty
7	20	2	empty	empty	empty
7	20	3	empty	empty	empty
7	20	4	empty	empty	empty
7	20	5	empty	empty	empty
7	20	6	empty	empty	empty
7	20	7	empty	empty	empty
7	20	8	empty	empty	empty
7	20	9	empty	empty	empty
7	20	10	empty	empty	empty
7	20	11	empty	empty	empty
7	20	12	empty	empty	empty
7	20	13	empty	empty	empty
7	20	14	empty	empty	empty
7	20	15	empty	empty	empty
7	20	16	empty	empty	empty
7	20	17	empty	empty	empty
7	20	18	empty	empty	empty
7	20	19	empty	empty	empty
7	20	20	empty	empty	empty
8	1	1	VVGARRSSWRVISSI2	VVGARRSSWRVISSI	2617_2_1|717597|8907_A02_1621|5907_A02_1255
8	1	2	GGTLFSTTPGGTRII4	GGTLFSTTPGGTRII	2617_2_1|717599|8907_A04_3107|5907_A04_3191
8	1	3	GSVSEDNSEDEISNL6	GSVSEDNSEDEISNL	2617_2_1|717601|8907_A06_2432|5907_A06_2596
8	1	4	KIWHHTFYNELRVAP8	KIWHHTFYNELRVAP	2617_2_1|717603|8907_A08_2154|5907_A08_1861
8	1	5	RPHFPQFSYSASGTA10	RPHFPQFSYSASGTA	2617_2_1|717605|8907_A10_1097|5907_A10_0766
8	1	6	TAQMITItPPDQDDS12	TAQMITITPPDQDDS	2617_2_1|717607|8907_A12_3422|5907_A12_3556
8	1	7	SDGEFLRtsCGsPNY14	SDGEFLRTSCGSPNY	2617_2_1|717609|8907_B02_2112|5907_A14_2475
8	1	8	AyQSRDyyNFPLALA16	AYQSRDYYNFPLALA	2617_2_1|717611|8907_B04_3136|5907_A16_3558
8	1	9	EPSRAVGTVKVYLPN18	EPSRAVGTVKVYLPN	2617_2_1|717613|8907_B06_1729|5907_A18_1999
8	1	10	QETYKRIsRVEFTFP20	QETYKRISRVEFTFP	2617_2_1|717615|8907_B08_1159|5907_A20_1056
8	1	11	GGWDGLLSYFGTPTW22	GGWDGLLSYFGTPTW	2617_2_1|717617|8907_B10_1851|5907_A22_2030
8	1	12	QERPGNFyVSSESIR24	QERPGNFYVSSESIR	2617_2_1|717619|8907_B12_2153|5907_A24_1829
8	1	13	GVPVRTYTHEVVTLW49	GVPVRTYTHEVVTLW	2617_2_1|717645|8907_E02_1605|5907_C02_0928
8	1	14	YSYQMALtPVVVTLW51	YSYQMALTPVVVTLW	2617_2_1|717647|8907_E04_1553|5907_C04_0911
8	1	15	DIYSRRLsQETGLEI53	DIYSRRLSQETGLEI	2617_2_1|717649|8907_E06_1315|5907_C06_1231
8	1	16	QAASNFKsPVKTIR55	QAASNFKSPVKTIR	2617_2_1|717651|8907_E08_2754|5907_C08_2827
8	1	17	HELQANCyEEVkDRC57	HELQANCYEEVKDRC	2617_2_1|717653|8907_E10_2303|5907_C10_2730
8	1	18	DSQESVDSVTDSQKR59	DSQESVDSVTDSQKR	2617_2_1|717655|8907_E12_1479|5907_C12_1181
8	1	19	LEFYKIHYLDTTTLI61	LEFYKIHYLDTTTLI	2617_2_1|717657|8907_F02_1214|5907_C14_1040
8	1	20	empty	empty	empty
8	2	1	QQQSYLDsGIHSGAT63	QQQSYLDSGIHSGAT	2617_2_1|717659|8907_F04_1328|5907_C16_1314
8	2	2	RNEGVATyAAAVLFR65	RNEGVATYAAAVLFR	2617_2_1|717661|8907_F06_0487|5907_C18_0492
8	2	3	CSAKNALTPSSKKPV67	CSAKNALTPSSKKPV	2617_2_1|717663|8907_F08_3225|5907_C20_3439
8	2	4	DSFLQRYSSDPTGAL69	DSFLQRYSSDPTGAL	2617_2_1|717665|8907_F10_3919|5907_C22_3825
8	2	5	LGAEEKEYHAEGGKV71	LGAEEKEYHAEGGKV	2617_2_1|717667|8907_F12_3088|5907_C24_3115
8	2	6	KNLLLSTSEEQIEKC96	KNLLLSTSEEQIEKC	2617_2_2|717693|8908_A02_2275|5907_E02_1614
8	2	7	KNTLISASQQLKAKL98	KNTLISASQQLKAKL	2617_2_2|717695|8908_A04_0870|5907_E04_0615
8	2	8	DQGSLCTSFVGTLQY100	DQGSLCTSFVGTLQY	2617_2_2|717697|8908_A06_2448|5907_E06_2046
8	2	9	ELLEQQKYTVTVDYW102	ELLEQQKYTVTVDYW	2617_2_2|717699|8908_A08_2272|5907_E08_1557
8	2	10	SLGSGIVYSALTCHL104	SLGSGIVYSALTCHL	2617_2_2|717701|8908_A10_1220|5907_E10_1483
8	2	11	RPSFVGSSSGHTSTT106	RPSFVGSSSGHTSTT	2617_2_2|717703|8908_A12_1447|5907_E12_1224
8	2	12	IEFVNQYYGSFKEAK108	IEFVNQYYGSFKEAK	2617_2_2|717705|8908_B02_0683|5907_E14_1242
8	2	13	LCEISRGtHNFSEEL110	LCEISRGTHNFSEEL	2617_2_2|717707|8908_B04_1722|5907_E16_1461
8	2	14	YKGYVNNtTVAVKKL112	YKGYVNNTTVAVKKL	2617_2_2|717709|8908_B06_1503|5907_E18_1534
8	2	15	MARVGGASSLENTVD114	MARVGGASSLENTVD	2617_2_2|717711|8908_B08_3187|5907_E20_2923
8	2	16	ISNSHPLSLTSDQYK116	ISNSHPLSLTSDQYK	2617_2_2|717713|8908_B10_3780|5907_E22_3346
8	2	17	TESITATSPASMVGG118	TESITATSPASMVGG	2617_2_2|717715|8908_B12_4232|5907_E24_4359
8	2	18	KEKRDKAsQEGGDVL143	KEKRDKASQEGGDVL	2617_2_2|717741|8908_E02_2683|5907_G02_2522
8	2	19	DESLANLsEDEYYSE145	DESLANLSEDEYYSE	2617_2_2|717743|8908_E04_3285|5907_G04_3070
8	2	20	empty	empty	empty
8	3	1	RDIHHIDyyKKTTNG147	RDIHHIDYYKKTTNG	2617_2_2|717745|8908_E06_2075|5907_G06_2323
8	3	2	DDQLGEESEERDDHL149	DDQLGEESEERDDHL	2617_2_2|717747|8908_E08_1944|5907_G08_2370
8	3	3	KITVNPEsKAVLAGQ151	KITVNPESKAVLAGQ	2617_2_2|717749|8908_E10_0524|5907_G10_0861
8	3	4	RHtDDEMtGyVATRW153	RHTDDEMTGYVATRW	2617_2_2|717751|8908_E12_2068|5907_G12_1593
8	3	5	IDQGDLMTPQFTPYY155	IDQGDLMTPQFTPYY	2617_2_2|717753|8908_F02_5066|5907_G14_5256
8	3	6	SSRRRAISETEENSD157	SSRRRAISETEENSD	2617_2_2|717755|8908_F04_1207|5907_G16_1188
8	3	7	VsGQLIDsMANsFVG159	VSGQLIDSMANSFVG	2617_2_2|717757|8908_F06_2238|5907_G18_2249
8	3	8	IGLNQPStPTHAAGV161	IGLNQPSTPTHAAGV	2617_2_2|717759|8908_F08_3586|5907_G20_3997
8	3	9	LIDsMANsFVGTRSY163	LIDSMANSFVGTRSY	2617_2_2|717761|8908_F10_3285|5907_G22_2932
8	3	10	VSNESVDYRATFPED165	VSNESVDYRATFPED	2617_2_2|717763|8908_F12_3498|5907_G24_3462
8	3	11	GIRkRPAtDDSSTQN190	GIRKRPATDDSSTQN	2617_2_3|717789|8909_A02_1954|5907_I02_1790
8	3	12	PVQPNPMsPQQHMLP192	PVQPNPMSPQQHMLP	2617_2_3|717791|8909_A04_3905|5907_I04_3858
8	3	13	ADAEMTGYVVTRWYR194	ADAEMTGYVVTRWYR	2617_2_3|717793|8909_A06_0622|5907_I06_0831
8	3	14	RHTDDEMTGYVATRW196	RHTDDEMTGYVATRW	2617_2_3|717795|8909_A08_1559|5907_I08_1375
8	3	15	EERQTQRSKPQPAVP198	EERQTQRSKPQPAVP	2617_2_3|717797|8909_A10_3617|5907_I10_3848
8	3	16	PSVEPPLSQETFSDL200	PSVEPPLSQETFSDL	2617_2_3|717799|8909_A12_3194|5907_I12_3126
8	3	17	EPPPRPKTPEIFRAL202	EPPPRPKTPEIFRAL	2617_2_3|717801|8909_B02_4494|5907_I14_3655
8	3	18	NQVFLGFTYVAPSVL204	NQVFLGFTYVAPSVL	2617_2_3|717803|8909_B04_2542|5907_I16_1311
8	3	19	IITEYCRyGDLVDyL206	IITEYCRYGDLVDYL	2617_2_3|717805|8909_B06_2884|5907_I18_1911
8	3	20	empty	empty	empty
8	4	1	TGESDGGyMDMSKDE208	TGESDGGYMDMSKDE	2617_2_3|717807|8909_B08_5096|5907_I20_3825
8	4	2	SEDDEDCyGNYDNLL210	SEDDEDCYGNYDNLL	2617_2_3|717809|8909_B10_3735|5907_I22_3859
8	4	3	QCPVGLNtLAFPSIN212	QCPVGLNTLAFPSIN	2617_2_3|717811|8909_B12_2178|5907_I24_1668
8	4	4	NHIGHTGyLNTVTVS237	NHIGHTGYLNTVTVS	2617_2_3|717837|8909_E02_0734|5907_K02_1006
8	4	5	LTRDETNyGIPQRAL239	LTRDETNYGIPQRAL	2617_2_3|717839|8909_E04_3932|5907_K04_4468
8	4	6	PTGEAPTyVNTQQIP241	PTGEAPTYVNTQQIP	2617_2_3|717841|8909_E06_3876|5907_K06_4587
8	4	7	RSPQPVPsPRPQSQP243	RSPQPVPSPRPQSQP	2617_2_3|717843|8909_E08_3617|5907_K08_3685
8	4	8	IERLRTHsIESSGKL245	IERLRTHSIESSGKL	2617_2_3|717845|8909_E10_1508|5907_K10_1326
8	4	9	LVDSIAKTRDAGCRP247	LVDSIAKTRDAGCRP	2617_2_3|717847|8909_E12_2456|5907_K12_2603
8	4	10	EEPPDHQYYNDFPGK249	EEPPDHQYYNDFPGK	2617_2_3|717849|8909_F02_4354|5907_K14_4103
8	4	11	PTGEAPTYVNTQQIP251	PTGEAPTYVNTQQIP	2617_2_3|717851|8909_F04_4791|5907_K16_4461
8	4	12	GSPHNPISSVS253	GSPHNPISSVS	2617_2_3|717853|8909_F06_3064|5907_K18_2833
8	4	13	KVLTQMGsPSIRCss255	KVLTQMGSPSIRCSS	2617_2_3|717855|8909_F08_2113|5907_K20_2799
8	4	14	sPSIRCssVs257	SPSIRCSSVS	2617_2_3|717857|8909_F10_0905|5907_K22_1181
8	4	15	RKVPPGYsIKVFDFE259	RKVPPGYSIKVFDFE	2617_2_3|717859|8909_F12_0690|5907_K24_0300
8	4	16	TPTLTNQSPTLTLQS284	TPTLTNQSPTLTLQS	2617_2_4|717885|8910_A02_1129|5907_M02_1397
8	4	17	LKICDFGtACDIQTH286	LKICDFGTACDIQTH	2617_2_4|717887|8910_A04_1345|5907_M04_1555
8	4	18	EDDEQFVSLYGTEEY288	EDDEQFVSLYGTEEY	2617_2_4|717889|8910_A06_3248|5907_M06_3024
8	4	19	LPLLVQRtIARtIVL290	LPLLVQRTIARTIVL	2617_2_4|717891|8910_A08_0950|5907_M08_0581
8	4	20	empty	empty	empty
8	5	1	KGRFAEVyKAKLKQN292	KGRFAEVYKAKLKQN	2617_2_4|717893|8910_A10_4274|5907_M10_3545
8	5	2	VSAQLDRTVGRRNTF294	VSAQLDRTVGRRNTF	2617_2_4|717895|8910_A12_3486|5907_M12_3475
8	5	3	HIIENPQYFSDACVH296	HIIENPQYFSDACVH	2617_2_4|717897|8910_B02_2317|5907_M14_2180
8	5	4	RACPPEVyAIMRGCW298	RACPPEVYAIMRGCW	2617_2_4|717899|8910_B04_0952|5907_M16_0867
8	5	5	VGRHRKVSPNCRFIN300	VGRHRKVSPNCRFIN	2617_2_4|717901|8910_B06_1304|5907_M18_1655
8	5	6	empty	empty	empty
8	5	7	empty	empty	empty
8	5	8	empty	empty	empty
8	5	9	empty	empty	empty
8	5	10	empty	empty	empty
8	5	11	empty	empty	empty
8	5	12	empty	empty	empty
8	5	13	empty	empty	empty
8	5	14	empty	empty	empty
8	5	15	empty	empty	empty
8	5	16	empty	empty	empty
8	5	17	empty	empty	empty
8	5	18	empty	empty	empty
8	5	19	empty	empty	empty
8	5	20	empty	empty	empty
8	6	1	empty	empty	empty
8	6	2	empty	empty	empty
8	6	3	empty	empty	empty
8	6	4	empty	empty	empty
8	6	5	empty	empty	empty
8	6	6	empty	empty	empty
8	6	7	empty	empty	empty
8	6	8	empty	empty	empty
8	6	9	empty	empty	empty
8	6	10	empty	empty	empty
8	6	11	empty	empty	empty
8	6	12	empty	empty	empty
8	6	13	empty	empty	empty
8	6	14	empty	empty	empty
8	6	15	empty	empty	empty
8	6	16	empty	empty	empty
8	6	17	empty	empty	empty
8	6	18	empty	empty	empty
8	6	19	empty	empty	empty
8	6	20	empty	empty	empty
8	7	1	ELLEQQKYTVTVDYW102	ELLEQQKYTVTVDYW	2617_2_2|717699|8908_A08_2272|5907_E08_1557
8	7	2	IEFVNQYYGSFKEAK108	IEFVNQYYGSFKEAK	2617_2_2|717705|8908_B02_0683|5907_E14_1242
8	7	3	RSPQPVPsPRPQSQP243	RSPQPVPSPRPQSQP	2617_2_3|717843|8909_E08_3617|5907_K08_3685
8	7	4	VVGARRSSWRVISSI2	VVGARRSSWRVISSI	2617_2_1|717597|8907_A02_1621|5907_A02_1255
8	7	5	SEDDEDCyGNYDNLL210	SEDDEDCYGNYDNLL	2617_2_3|717809|8909_B10_3735|5907_I22_3859
8	7	6	PTGEAPTyVNTQQIP241	PTGEAPTYVNTQQIP	2617_2_3|717841|8909_E06_3876|5907_K06_4587
8	7	7	HIIENPQYFSDACVH296	HIIENPQYFSDACVH	2617_2_4|717897|8910_B02_2317|5907_M14_2180
8	7	8	MARVGGASSLENTVD114	MARVGGASSLENTVD	2617_2_2|717711|8908_B08_3187|5907_E20_2923
8	7	9	TESITATSPASMVGG118	TESITATSPASMVGG	2617_2_2|717715|8908_B12_4232|5907_E24_4359
8	7	10	EDDEQFVSLYGTEEY288	EDDEQFVSLYGTEEY	2617_2_4|717889|8910_A06_3248|5907_M06_3024
8	7	11	KGRFAEVyKAKLKQN292	KGRFAEVYKAKLKQN	2617_2_4|717893|8910_A10_4274|5907_M10_3545
8	7	12	RACPPEVyAIMRGCW298	RACPPEVYAIMRGCW	2617_2_4|717899|8910_B04_0952|5907_M16_0867
8	7	13	PTGEAPTYVNTQQIP251	PTGEAPTYVNTQQIP	2617_2_3|717851|8909_F04_4791|5907_K16_4461
8	7	14	DIYSRRLsQETGLEI53	DIYSRRLSQETGLEI	2617_2_1|717649|8907_E06_1315|5907_C06_1231
8	7	15	TAQMITItPPDQDDS12	TAQMITITPPDQDDS	2617_2_1|717607|8907_A12_3422|5907_A12_3556
8	7	16	LKICDFGtACDIQTH286	LKICDFGTACDIQTH	2617_2_4|717887|8910_A04_1345|5907_M04_1555
8	7	17	RHTDDEMTGYVATRW196	RHTDDEMTGYVATRW	2617_2_3|717795|8909_A08_1559|5907_I08_1375
8	7	18	VSAQLDRTVGRRNTF294	VSAQLDRTVGRRNTF	2617_2_4|717895|8910_A12_3486|5907_M12_3475
8	7	19	KEKRDKAsQEGGDVL143	KEKRDKASQEGGDVL	2617_2_2|717741|8908_E02_2683|5907_G02_2522
8	7	20	empty	empty	empty
8	8	1	YKGYVNNtTVAVKKL112	YKGYVNNTTVAVKKL	2617_2_2|717709|8908_B06_1503|5907_E18_1534
8	8	2	IDQGDLMTPQFTPYY155	IDQGDLMTPQFTPYY	2617_2_2|717753|8908_F02_5066|5907_G14_5256
8	8	3	VGRHRKVSPNCRFIN300	VGRHRKVSPNCRFIN	2617_2_4|717901|8910_B06_1304|5907_M18_1655
8	8	4	EEPPDHQYYNDFPGK249	EEPPDHQYYNDFPGK	2617_2_3|717849|8909_F02_4354|5907_K14_4103
8	8	5	GGWDGLLSYFGTPTW22	GGWDGLLSYFGTPTW	2617_2_1|717617|8907_B10_1851|5907_A22_2030
8	8	6	GSVSEDNSEDEISNL6	GSVSEDNSEDEISNL	2617_2_1|717601|8907_A06_2432|5907_A06_2596
8	8	7	PSVEPPLSQETFSDL200	PSVEPPLSQETFSDL	2617_2_3|717799|8909_A12_3194|5907_I12_3126
8	8	8	AyQSRDyyNFPLALA16	AYQSRDYYNFPLALA	2617_2_1|717611|8907_B04_3136|5907_A16_3558
8	8	9	EERQTQRSKPQPAVP198	EERQTQRSKPQPAVP	2617_2_3|717797|8909_A10_3617|5907_I10_3848
8	8	10	DQGSLCTSFVGTLQY100	DQGSLCTSFVGTLQY	2617_2_2|717697|8908_A06_2448|5907_E06_2046
8	8	11	GSPHNPISSVS253	GSPHNPISSVS	2617_2_3|717853|8909_F06_3064|5907_K18_2833
8	8	12	GGTLFSTTPGGTRII4	GGTLFSTTPGGTRII	2617_2_1|717599|8907_A04_3107|5907_A04_3191
8	8	13	LCEISRGtHNFSEEL110	LCEISRGTHNFSEEL	2617_2_2|717707|8908_B04_1722|5907_E16_1461
8	8	14	RDIHHIDyyKKTTNG147	RDIHHIDYYKKTTNG	2617_2_2|717745|8908_E06_2075|5907_G06_2323
8	8	15	SLGSGIVYSALTCHL104	SLGSGIVYSALTCHL	2617_2_2|717701|8908_A10_1220|5907_E10_1483
8	8	16	RKVPPGYsIKVFDFE259	RKVPPGYSIKVFDFE	2617_2_3|717859|8909_F12_0690|5907_K24_0300
8	8	17	ISNSHPLSLTSDQYK116	ISNSHPLSLTSDQYK	2617_2_2|717713|8908_B10_3780|5907_E22_3346
8	8	18	PVQPNPMsPQQHMLP192	PVQPNPMSPQQHMLP	2617_2_3|717791|8909_A04_3905|5907_I04_3858
8	8	19	DDQLGEESEERDDHL149	DDQLGEESEERDDHL	2617_2_2|717747|8908_E08_1944|5907_G08_2370
8	8	20	empty	empty	empty
8	9	1	QQQSYLDsGIHSGAT63	QQQSYLDSGIHSGAT	2617_2_1|717659|8907_F04_1328|5907_C16_1314
8	9	2	DESLANLsEDEYYSE145	DESLANLSEDEYYSE	2617_2_2|717743|8908_E04_3285|5907_G04_3070
8	9	3	SSRRRAISETEENSD157	SSRRRAISETEENSD	2617_2_2|717755|8908_F04_1207|5907_G16_1188
8	9	4	KITVNPEsKAVLAGQ151	KITVNPESKAVLAGQ	2617_2_2|717749|8908_E10_0524|5907_G10_0861
8	9	5	RNEGVATyAAAVLFR65	RNEGVATYAAAVLFR	2617_2_1|717661|8907_F06_0487|5907_C18_0492
8	9	6	RHtDDEMtGyVATRW153	RHTDDEMTGYVATRW	2617_2_2|717751|8908_E12_2068|5907_G12_1593
8	9	7	NHIGHTGyLNTVTVS237	NHIGHTGYLNTVTVS	2617_2_3|717837|8909_E02_0734|5907_K02_1006
8	9	8	sPSIRCssVs257	SPSIRCSSVS	2617_2_3|717857|8909_F10_0905|5907_K22_1181
8	9	9	RPSFVGSSSGHTSTT106	RPSFVGSSSGHTSTT	2617_2_2|717703|8908_A12_1447|5907_E12_1224
8	9	10	IERLRTHsIESSGKL245	IERLRTHSIESSGKL	2617_2_3|717845|8909_E10_1508|5907_K10_1326
8	9	11	LTRDETNyGIPQRAL239	LTRDETNYGIPQRAL	2617_2_3|717839|8909_E04_3932|5907_K04_4468
8	9	12	VSNESVDYRATFPED165	VSNESVDYRATFPED	2617_2_2|717763|8908_F12_3498|5907_G24_3462
8	9	13	GIRkRPAtDDSSTQN190	GIRKRPATDDSSTQN	2617_2_3|717789|8909_A02_1954|5907_I02_1790
8	9	14	LEFYKIHYLDTTTLI61	LEFYKIHYLDTTTLI	2617_2_1|717657|8907_F02_1214|5907_C14_1040
8	9	15	YSYQMALtPVVVTLW51	YSYQMALTPVVVTLW	2617_2_1|717647|8907_E04_1553|5907_C04_0911
8	9	16	KNTLISASQQLKAKL98	KNTLISASQQLKAKL	2617_2_2|717695|8908_A04_0870|5907_E04_0615
8	9	17	QERPGNFyVSSESIR24	QERPGNFYVSSESIR	2617_2_1|717619|8907_B12_2153|5907_A24_1829
8	9	18	SDGEFLRtsCGsPNY14	SDGEFLRTSCGSPNY	2617_2_1|717609|8907_B02_2112|5907_A14_2475
8	9	19	QAASNFKsPVKTIR55	QAASNFKSPVKTIR	2617_2_1|717651|8907_E08_2754|5907_C08_2827
8	9	20	empty	empty	empty
8	10	1	IITEYCRyGDLVDyL206	IITEYCRYGDLVDYL	2617_2_3|717805|8909_B06_2884|5907_I18_1911
8	10	2	RPHFPQFSYSASGTA10	RPHFPQFSYSASGTA	2617_2_1|717605|8907_A10_1097|5907_A10_0766
8	10	3	TGESDGGyMDMSKDE208	TGESDGGYMDMSKDE	2617_2_3|717807|8909_B08_5096|5907_I20_3825
8	10	4	ADAEMTGYVVTRWYR194	ADAEMTGYVVTRWYR	2617_2_3|717793|8909_A06_0622|5907_I06_0831
8	10	5	VsGQLIDsMANsFVG159	VSGQLIDSMANSFVG	2617_2_2|717757|8908_F06_2238|5907_G18_2249
8	10	6	LGAEEKEYHAEGGKV71	LGAEEKEYHAEGGKV	2617_2_1|717667|8907_F12_3088|5907_C24_3115
8	10	7	KNLLLSTSEEQIEKC96	KNLLLSTSEEQIEKC	2617_2_2|717693|8908_A02_2275|5907_E02_1614
8	10	8	QETYKRIsRVEFTFP20	QETYKRISRVEFTFP	2617_2_1|717615|8907_B08_1159|5907_A20_1056
8	10	9	EPSRAVGTVKVYLPN18	EPSRAVGTVKVYLPN	2617_2_1|717613|8907_B06_1729|5907_A18_1999
8	10	10	DSFLQRYSSDPTGAL69	DSFLQRYSSDPTGAL	2617_2_1|717665|8907_F10_3919|5907_C22_3825
8	10	11	GVPVRTYTHEVVTLW49	GVPVRTYTHEVVTLW	2617_2_1|717645|8907_E02_1605|5907_C02_0928
8	10	12	LIDsMANsFVGTRSY163	LIDSMANSFVGTRSY	2617_2_2|717761|8908_F10_3285|5907_G22_2932
8	10	13	TPTLTNQSPTLTLQS284	TPTLTNQSPTLTLQS	2617_2_4|717885|8910_A02_1129|5907_M02_1397
8	10	14	IGLNQPStPTHAAGV161	IGLNQPSTPTHAAGV	2617_2_2|717759|8908_F08_3586|5907_G20_3997
8	10	15	LVDSIAKTRDAGCRP247	LVDSIAKTRDAGCRP	2617_2_3|717847|8909_E12_2456|5907_K12_2603
8	10	16	KVLTQMGsPSIRCss255	KVLTQMGSPSIRCSS	2617_2_3|717855|8909_F08_2113|5907_K20_2799
8	10	17	DSQESVDSVTDSQKR59	DSQESVDSVTDSQKR	2617_2_1|717655|8907_E12_1479|5907_C12_1181
8	10	18	KIWHHTFYNELRVAP8	KIWHHTFYNELRVAP	2617_2_1|717603|8907_A08_2154|5907_A08_1861
8	10	19	NQVFLGFTYVAPSVL204	NQVFLGFTYVAPSVL	2617_2_3|717803|8909_B04_2542|5907_I16_1311
8	10	20	empty	empty	empty
8	11	1	EPPPRPKTPEIFRAL202	EPPPRPKTPEIFRAL	2617_2_3|717801|8909_B02_4494|5907_I14_3655
8	11	2	LPLLVQRtIARtIVL290	LPLLVQRTIARTIVL	2617_2_4|717891|8910_A08_0950|5907_M08_0581
8	11	3	QCPVGLNtLAFPSIN212	QCPVGLNTLAFPSIN	2617_2_3|717811|8909_B12_2178|5907_I24_1668
8	11	4	HELQANCyEEVkDRC57	HELQANCYEEVKDRC	2617_2_1|717653|8907_E10_2303|5907_C10_2730
8	11	5	CSAKNALTPSSKKPV67	CSAKNALTPSSKKPV	2617_2_1|717663|8907_F08_3225|5907_C20_3439
8	11	6	empty	empty	empty
8	11	7	empty	empty	empty
8	11	8	empty	empty	empty
8	11	9	empty	empty	empty
8	11	10	empty	empty	empty
8	11	11	empty	empty	empty
8	11	12	empty	empty	empty
8	11	13	empty	empty	empty
8	11	14	empty	empty	empty
8	11	15	empty	empty	empty
8	11	16	empty	empty	empty
8	11	17	empty	empty	empty
8	11	18	empty	empty	empty
8	11	19	empty	empty	empty
8	11	20	empty	empty	empty
8	12	1	empty	empty	empty
8	12	2	empty	empty	empty
8	12	3	empty	empty	empty
8	12	4	empty	empty	empty
8	12	5	empty	empty	empty
8	12	6	empty	empty	empty
8	12	7	empty	empty	empty
8	12	8	empty	empty	empty
8	12	9	empty	empty	empty
8	12	10	empty	empty	empty
8	12	11	empty	empty	empty
8	12	12	empty	empty	empty
8	12	13	empty	empty	empty
8	12	14	empty	empty	empty
8	12	15	empty	empty	empty
8	12	16	empty	empty	empty
8	12	17	empty	empty	empty
8	12	18	empty	empty	empty
8	12	19	empty	empty	empty
8	12	20	empty	empty	empty
8	13	1	RACPPEVyAIMRGCW298	RACPPEVYAIMRGCW	2617_2_4|717899|8910_B04_0952|5907_M16_0867
8	13	2	QERPGNFyVSSESIR24	QERPGNFYVSSESIR	2617_2_1|717619|8907_B12_2153|5907_A24_1829
8	13	3	QQQSYLDsGIHSGAT63	QQQSYLDSGIHSGAT	2617_2_1|717659|8907_F04_1328|5907_C16_1314
8	13	4	GIRkRPAtDDSSTQN190	GIRKRPATDDSSTQN	2617_2_3|717789|8909_A02_1954|5907_I02_1790
8	13	5	SSRRRAISETEENSD157	SSRRRAISETEENSD	2617_2_2|717755|8908_F04_1207|5907_G16_1188
8	13	6	RPSFVGSSSGHTSTT106	RPSFVGSSSGHTSTT	2617_2_2|717703|8908_A12_1447|5907_E12_1224
8	13	7	QETYKRIsRVEFTFP20	QETYKRISRVEFTFP	2617_2_1|717615|8907_B08_1159|5907_A20_1056
8	13	8	RSPQPVPsPRPQSQP243	RSPQPVPSPRPQSQP	2617_2_3|717843|8909_E08_3617|5907_K08_3685
8	13	9	AyQSRDyyNFPLALA16	AYQSRDYYNFPLALA	2617_2_1|717611|8907_B04_3136|5907_A16_3558
8	13	10	IDQGDLMTPQFTPYY155	IDQGDLMTPQFTPYY	2617_2_2|717753|8908_F02_5066|5907_G14_5256
8	13	11	TAQMITItPPDQDDS12	TAQMITITPPDQDDS	2617_2_1|717607|8907_A12_3422|5907_A12_3556
8	13	12	SDGEFLRtsCGsPNY14	SDGEFLRTSCGSPNY	2617_2_1|717609|8907_B02_2112|5907_A14_2475
8	13	13	DSFLQRYSSDPTGAL69	DSFLQRYSSDPTGAL	2617_2_1|717665|8907_F10_3919|5907_C22_3825
8	13	14	LIDsMANsFVGTRSY163	LIDSMANSFVGTRSY	2617_2_2|717761|8908_F10_3285|5907_G22_2932
8	13	15	EEPPDHQYYNDFPGK249	EEPPDHQYYNDFPGK	2617_2_3|717849|8909_F02_4354|5907_K14_4103
8	13	16	YKGYVNNtTVAVKKL112	YKGYVNNTTVAVKKL	2617_2_2|717709|8908_B06_1503|5907_E18_1534
8	13	17	RNEGVATyAAAVLFR65	RNEGVATYAAAVLFR	2617_2_1|717661|8907_F06_0487|5907_C18_0492
8	13	18	QAASNFKsPVKTIR55	QAASNFKSPVKTIR	2617_2_1|717651|8907_E08_2754|5907_C08_2827
8	13	19	TGESDGGyMDMSKDE208	TGESDGGYMDMSKDE	2617_2_3|717807|8909_B08_5096|5907_I20_3825
8	13	20	empty	empty	empty
8	14	1	LPLLVQRtIARtIVL290	LPLLVQRTIARTIVL	2617_2_4|717891|8910_A08_0950|5907_M08_0581
8	14	2	HELQANCyEEVkDRC57	HELQANCYEEVKDRC	2617_2_1|717653|8907_E10_2303|5907_C10_2730
8	14	3	MARVGGASSLENTVD114	MARVGGASSLENTVD	2617_2_2|717711|8908_B08_3187|5907_E20_2923
8	14	4	GVPVRTYTHEVVTLW49	GVPVRTYTHEVVTLW	2617_2_1|717645|8907_E02_1605|5907_C02_0928
8	14	5	RKVPPGYsIKVFDFE259	RKVPPGYSIKVFDFE	2617_2_3|717859|8909_F12_0690|5907_K24_0300
8	14	6	DIYSRRLsQETGLEI53	DIYSRRLSQETGLEI	2617_2_1|717649|8907_E06_1315|5907_C06_1231
8	14	7	IEFVNQYYGSFKEAK108	IEFVNQYYGSFKEAK	2617_2_2|717705|8908_B02_0683|5907_E14_1242
8	14	8	KITVNPEsKAVLAGQ151	KITVNPESKAVLAGQ	2617_2_2|717749|8908_E10_0524|5907_G10_0861
8	14	9	RPHFPQFSYSASGTA10	RPHFPQFSYSASGTA	2617_2_1|717605|8907_A10_1097|5907_A10_0766
8	14	10	LCEISRGtHNFSEEL110	LCEISRGTHNFSEEL	2617_2_2|717707|8908_B04_1722|5907_E16_1461
8	14	11	KNTLISASQQLKAKL98	KNTLISASQQLKAKL	2617_2_2|717695|8908_A04_0870|5907_E04_0615
8	14	12	KNLLLSTSEEQIEKC96	KNLLLSTSEEQIEKC	2617_2_2|717693|8908_A02_2275|5907_E02_1614
8	14	13	IGLNQPStPTHAAGV161	IGLNQPSTPTHAAGV	2617_2_2|717759|8908_F08_3586|5907_G20_3997
8	14	14	LGAEEKEYHAEGGKV71	LGAEEKEYHAEGGKV	2617_2_1|717667|8907_F12_3088|5907_C24_3115
8	14	15	CSAKNALTPSSKKPV67	CSAKNALTPSSKKPV	2617_2_1|717663|8907_F08_3225|5907_C20_3439
8	14	16	LTRDETNyGIPQRAL239	LTRDETNYGIPQRAL	2617_2_3|717839|8909_E04_3932|5907_K04_4468
8	14	17	DDQLGEESEERDDHL149	DDQLGEESEERDDHL	2617_2_2|717747|8908_E08_1944|5907_G08_2370
8	14	18	PTGEAPTyVNTQQIP241	PTGEAPTYVNTQQIP	2617_2_3|717841|8909_E06_3876|5907_K06_4587
8	14	19	SEDDEDCyGNYDNLL210	SEDDEDCYGNYDNLL	2617_2_3|717809|8909_B10_3735|5907_I22_3859
8	14	20	empty	empty	empty
8	15	1	ISNSHPLSLTSDQYK116	ISNSHPLSLTSDQYK	2617_2_2|717713|8908_B10_3780|5907_E22_3346
8	15	2	RDIHHIDyyKKTTNG147	RDIHHIDYYKKTTNG	2617_2_2|717745|8908_E06_2075|5907_G06_2323
8	15	3	RHTDDEMTGYVATRW196	RHTDDEMTGYVATRW	2617_2_3|717795|8909_A08_1559|5907_I08_1375
8	15	4	LKICDFGtACDIQTH286	LKICDFGTACDIQTH	2617_2_4|717887|8910_A04_1345|5907_M04_1555
8	15	5	GGTLFSTTPGGTRII4	GGTLFSTTPGGTRII	2617_2_1|717599|8907_A04_3107|5907_A04_3191
8	15	6	ELLEQQKYTVTVDYW102	ELLEQQKYTVTVDYW	2617_2_2|717699|8908_A08_2272|5907_E08_1557
8	15	7	EPSRAVGTVKVYLPN18	EPSRAVGTVKVYLPN	2617_2_1|717613|8907_B06_1729|5907_A18_1999
8	15	8	EERQTQRSKPQPAVP198	EERQTQRSKPQPAVP	2617_2_3|717797|8909_A10_3617|5907_I10_3848
8	15	9	VsGQLIDsMANsFVG159	VSGQLIDSMANSFVG	2617_2_2|717757|8908_F06_2238|5907_G18_2249
8	15	10	GSVSEDNSEDEISNL6	GSVSEDNSEDEISNL	2617_2_1|717601|8907_A06_2432|5907_A06_2596
8	15	11	VSNESVDYRATFPED165	VSNESVDYRATFPED	2617_2_2|717763|8908_F12_3498|5907_G24_3462
8	15	12	GGWDGLLSYFGTPTW22	GGWDGLLSYFGTPTW	2617_2_1|717617|8907_B10_1851|5907_A22_2030
8	15	13	PVQPNPMsPQQHMLP192	PVQPNPMSPQQHMLP	2617_2_3|717791|8909_A04_3905|5907_I04_3858
8	15	14	PTGEAPTYVNTQQIP251	PTGEAPTYVNTQQIP	2617_2_3|717851|8909_F04_4791|5907_K16_4461
8	15	15	SLGSGIVYSALTCHL104	SLGSGIVYSALTCHL	2617_2_2|717701|8908_A10_1220|5907_E10_1483
8	15	16	QCPVGLNtLAFPSIN212	QCPVGLNTLAFPSIN	2617_2_3|717811|8909_B12_2178|5907_I24_1668
8	15	17	KEKRDKAsQEGGDVL143	KEKRDKASQEGGDVL	2617_2_2|717741|8908_E02_2683|5907_G02_2522
8	15	18	YSYQMALtPVVVTLW51	YSYQMALTPVVVTLW	2617_2_1|717647|8907_E04_1553|5907_C04_0911
8	15	19	VGRHRKVSPNCRFIN300	VGRHRKVSPNCRFIN	2617_2_4|717901|8910_B06_1304|5907_M18_1655
8	15	20	empty	empty	empty
8	16	1	LEFYKIHYLDTTTLI61	LEFYKIHYLDTTTLI	2617_2_1|717657|8907_F02_1214|5907_C14_1040
8	16	2	NQVFLGFTYVAPSVL204	NQVFLGFTYVAPSVL	2617_2_3|717803|8909_B04_2542|5907_I16_1311
8	16	3	VSAQLDRTVGRRNTF294	VSAQLDRTVGRRNTF	2617_2_4|717895|8910_A12_3486|5907_M12_3475
8	16	4	KVLTQMGsPSIRCss255	KVLTQMGSPSIRCSS	2617_2_3|717855|8909_F08_2113|5907_K20_2799
8	16	5	TESITATSPASMVGG118	TESITATSPASMVGG	2617_2_2|717715|8908_B12_4232|5907_E24_4359
8	16	6	IITEYCRyGDLVDyL206	IITEYCRYGDLVDYL	2617_2_3|717805|8909_B06_2884|5907_I18_1911
8	16	7	ADAEMTGYVVTRWYR194	ADAEMTGYVVTRWYR	2617_2_3|717793|8909_A06_0622|5907_I06_0831
8	16	8	KIWHHTFYNELRVAP8	KIWHHTFYNELRVAP	2617_2_1|717603|8907_A08_2154|5907_A08_1861
8	16	9	GSPHNPISSVS253	GSPHNPISSVS	2617_2_3|717853|8909_F06_3064|5907_K18_2833
8	16	10	VVGARRSSWRVISSI2	VVGARRSSWRVISSI	2617_2_1|717597|8907_A02_1621|5907_A02_1255
8	16	11	EDDEQFVSLYGTEEY288	EDDEQFVSLYGTEEY	2617_2_4|717889|8910_A06_3248|5907_M06_3024
8	16	12	LVDSIAKTRDAGCRP247	LVDSIAKTRDAGCRP	2617_2_3|717847|8909_E12_2456|5907_K12_2603
8	16	13	NHIGHTGyLNTVTVS237	NHIGHTGYLNTVTVS	2617_2_3|717837|8909_E02_0734|5907_K02_1006
8	16	14	IERLRTHsIESSGKL245	IERLRTHSIESSGKL	2617_2_3|717845|8909_E10_1508|5907_K10_1326
8	16	15	DQGSLCTSFVGTLQY100	DQGSLCTSFVGTLQY	2617_2_2|717697|8908_A06_2448|5907_E06_2046
8	16	16	RHtDDEMtGyVATRW153	RHTDDEMTGYVATRW	2617_2_2|717751|8908_E12_2068|5907_G12_1593
8	16	17	TPTLTNQSPTLTLQS284	TPTLTNQSPTLTLQS	2617_2_4|717885|8910_A02_1129|5907_M02_1397
8	16	18	sPSIRCssVs257	SPSIRCSSVS	2617_2_3|717857|8909_F10_0905|5907_K22_1181
8	16	19	DSQESVDSVTDSQKR59	DSQESVDSVTDSQKR	2617_2_1|717655|8907_E12_1479|5907_C12_1181
8	16	20	empty	empty	empty
8	17	1	PSVEPPLSQETFSDL200	PSVEPPLSQETFSDL	2617_2_3|717799|8909_A12_3194|5907_I12_3126
8	17	2	KGRFAEVyKAKLKQN292	KGRFAEVYKAKLKQN	2617_2_4|717893|8910_A10_4274|5907_M10_3545
8	17	3	DESLANLsEDEYYSE145	DESLANLSEDEYYSE	2617_2_2|717743|8908_E04_3285|5907_G04_3070
8	17	4	EPPPRPKTPEIFRAL202	EPPPRPKTPEIFRAL	2617_2_3|717801|8909_B02_4494|5907_I14_3655
8	17	5	HIIENPQYFSDACVH296	HIIENPQYFSDACVH	2617_2_4|717897|8910_B02_2317|5907_M14_2180
8	17	6	empty	empty	empty
8	17	7	empty	empty	empty
8	17	8	empty	empty	empty
8	17	9	empty	empty	empty
8	17	10	empty	empty	empty
8	17	11	empty	empty	empty
8	17	12	empty	empty	empty
8	17	13	empty	empty	empty
8	17	14	empty	empty	empty
8	17	15	empty	empty	empty
8	17	16	empty	empty	empty
8	17	17	empty	empty	empty
8	17	18	empty	empty	empty
8	17	19	empty	empty	empty
8	17	20	empty	empty	empty
8	18	1	empty	empty	empty
8	18	2	empty	empty	empty
8	18	3	empty	empty	empty
8	18	4	empty	empty	empty
8	18	5	empty	empty	empty
8	18	6	empty	empty	empty
8	18	7	empty	empty	empty
8	18	8	empty	empty	empty
8	18	9	empty	empty	empty
8	18	10	empty	empty	empty
8	18	11	empty	empty	empty
8	18	12	empty	empty	empty
8	18	13	empty	empty	empty
8	18	14	empty	empty	empty
8	18	15	empty	empty	empty
8	18	16	empty	empty	empty
8	18	17	empty	empty	empty
8	18	18	empty	empty	empty
8	18	19	empty	empty	empty
8	18	20	empty	empty	empty
8	19	1	empty	empty	empty
8	19	2	empty	empty	empty
8	19	3	empty	empty	empty
8	19	4	empty	empty	empty
8	19	5	empty	empty	empty
8	19	6	empty	empty	empty
8	19	7	empty	empty	empty
8	19	8	empty	empty	empty
8	19	9	empty	empty	empty
8	19	10	empty	empty	empty
8	19	11	empty	empty	empty
8	19	12	empty	empty	empty
8	19	13	empty	empty	empty
8	19	14	empty	empty	empty
8	19	15	empty	empty	empty
8	19	16	empty	empty	empty
8	19	17	empty	empty	empty
8	19	18	empty	empty	empty
8	19	19	empty	empty	empty
8	19	20	empty	empty	empty
8	20	1	empty	empty	empty
8	20	2	empty	empty	empty
8	20	3	empty	empty	empty
8	20	4	empty	empty	empty
8	20	5	empty	empty	empty
8	20	6	empty	empty	empty
8	20	7	empty	empty	empty
8	20	8	empty	empty	empty
8	20	9	empty	empty	empty
8	20	10	empty	empty	empty
8	20	11	empty	empty	empty
8	20	12	empty	empty	empty
8	20	13	empty	empty	empty
8	20	14	empty	empty	empty
8	20	15	empty	empty	empty
8	20	16	empty	empty	empty
8	20	17	empty	empty	empty
8	20	18	empty	empty	empty
8	20	19	empty	empty	empty
8	20	20	empty	empty	empty
9	1	1	AAAGPALSPVPPVVH25	AAAGPALSPVPPVVH	2617_2_1|717620|8907_C01_2664|5907_B01_2698
9	1	2	GPLAPPASPGPFATR27	GPLAPPASPGPFATR	2617_2_1|717622|8907_C03_3898|5907_B03_3911
9	1	3	LLEDEADyVVPVEDN29	LLEDEADYVVPVEDN	2617_2_1|717624|8907_C05_4171|5907_B05_4767
9	1	4	MARKMKDTDSEEEIR31	MARKMKDTDSEEEIR	2617_2_1|717626|8907_C07_1639|5907_B07_2007
9	1	5	FRGDRCRSLTGKPKL33	FRGDRCRSLTGKPKL	2617_2_1|717628|8907_C09_3003|5907_B09_3764
9	1	6	TILTEVNyEVSNKDD35	TILTEVNYEVSNKDD	2617_2_1|717630|8907_C11_1730|5907_B11_1095
9	1	7	YRARVANYQRDGPMC37	YRARVANYQRDGPMC	2617_2_1|717632|8907_D01_2033|5907_B13_2241
9	1	8	IREQGNIYKPNNKAM39	IREQGNIYKPNNKAM	2617_2_1|717634|8907_D03_3582|5907_B15_3904
9	1	9	TSLGSQSYEDMRGIL41	TSLGSQSYEDMRGIL	2617_2_1|717636|8907_D05_2484|5907_B17_2436
9	1	10	GIPIRVytHEVVTLW43	GIPIRVYTHEVVTLW	2617_2_1|717638|8907_D07_0611|5907_B19_0647
9	1	11	process-control	GGSGGGSDYKDDDDK	2617_2_1|717640|8907_D09_4477|5907_B21_4771
9	1	12	DTAGQEDYDRLRPLS46	DTAGQEDYDRLRPLS	2617_2_1|717642|8907_D11_4003|5907_B23_4363
9	1	13	TSRIRTQSFSLQERQ72	TSRIRTQSFSLQERQ	2617_2_1|717668|8907_G01_2017|5907_D01_1806
9	1	14	MEQGHFAsPDQNSML74	MEQGHFASPDQNSML	2617_2_1|717670|8907_G03_4944|5907_D03_5346
9	1	15	RDIHHIDYYKKTTNG76	RDIHHIDYYKKTTNG	2617_2_1|717672|8907_G05_2833|5907_D05_2739
9	1	16	DIMSDSNyVVRGNAR78	DIMSDSNYVVRGNAR	2617_2_1|717674|8907_G07_2521|5907_D07_2111
9	1	17	GGLPEVATPESEEAF80	GGLPEVATPESEEAF	2617_2_1|717676|8907_G09_3280|5907_D09_3377
9	1	18	FTATEPQYQPGENL82	FTATEPQYQPGENL	2617_2_1|717678|8907_G11_3470|5907_D11_3752
9	1	19	QVQtGSEyTDTsnHs84	QVQTGSEYTDTSNHS	2617_2_1|717680|8907_H01_1625|5907_D13_1821
9	1	20	empty	empty	empty
9	2	1	QVFSRSESTQPLLDS86	QVFSRSESTQPLLDS	2617_2_1|717682|8907_H03_1625|5907_D15_1661
9	2	2	PELCGPGSPPVLTPG88	PELCGPGSPPVLTPG	2617_2_1|717684|8907_H05_4075|5907_D17_4479
9	2	3	TGMFPRNYVTPVNRN89	TGMFPRNYVTPVNRN	2617_2_1|717686|8907_H07_3394|5907_D19_3422
9	2	4	MEAIAKyDFKATAD91	MEAIAKYDFKATAD	2617_2_1|717688|8907_H09_3344|5907_D21_2894
9	2	5	IIEQSWGSPKVTKDG93	IIEQSWGSPKVTKDG	2617_2_1|717690|8907_H11_3281|5907_D23_3270
9	2	6	DDGYMPMSPGVAPVP119	DDGYMPMSPGVAPVP	2617_2_2|717716|8908_C01_4359|5907_F01_4166
9	2	7	KDISYKRyIPEtLNK121	KDISYKRYIPETLNK	2617_2_2|717718|8908_C03_4014|5907_F03_3992
9	2	8	KDISYKRyIPEtLNK123	KDISYKRYIPETLNK	2617_2_2|717720|8908_C05_2870|5907_F05_3324
9	2	9	NSLFTPDyELLTEND125	NSLFTPDYELLTEND	2617_2_2|717722|8908_C07_2424|5907_F07_2393
9	2	10	IRAKIQDYHILTRKR127	IRAKIQDYHILTRKR	2617_2_2|717724|8908_C09_2101|5907_F09_1883
9	2	11	AGTSFMMTPYVVTRY129	AGTSFMMTPYVVTRY	2617_2_2|717726|8908_C11_2804|5907_F11_2462
9	2	12	PGETPPLsPIDMESQ131	PGETPPLSPIDMESQ	2617_2_2|717728|8908_D01_4241|5907_F13_4390
9	2	13	VGLLKLASPELERLI133	VGLLKLASPELERLI	2617_2_2|717730|8908_D03_2742|5907_F15_2954
9	2	14	TVNQSLLSPLVLEVD134	TVNQSLLSPLVLEVD	2617_2_2|717732|8908_D05_2210|5907_F17_1031
9	2	15	QKCEILQSDSRCKDY136	QKCEILQSDSRCKDY	2617_2_2|717734|8908_D07_1694|5907_F19_1683
9	2	16	EEINGNNYVYIDPTQ138	EEINGNNYVYIDPTQ	2617_2_2|717736|8908_D09_4193|5907_F21_4004
9	2	17	SESTNHIYSNLANCS140	SESTNHIYSNLANCS	2617_2_2|717738|8908_D11_2724|5907_F23_2613
9	2	18	RDMYDKEYYSVHNKT166	RDMYDKEYYSVHNKT	2617_2_2|717764|8908_G01_2354|5907_H01_2253
9	2	19	VIVSNFNYFYHRETE168	VIVSNFNYFYHRETE	2617_2_2|717766|8908_G03_1209|5907_H03_0563
9	2	20	empty	empty	empty
9	3	1	WHKtTQMsAAGTYAW170	WHKTTQMSAAGTYAW	2617_2_2|717768|8908_G05_1294|5907_H05_1038
9	3	2	NSCTPITTPELTTPC172	NSCTPITTPELTTPC	2617_2_2|717770|8908_G07_1433|5907_H07_2246
9	3	3	PRIFQGysFVAPsIL174	PRIFQGYSFVAPSIL	2617_2_2|717772|8908_G09_1615|5907_H09_1771
9	3	4	LRARDIIQAWHPPAP176	LRARDIIQAWHPPAP	2617_2_2|717774|8908_G11_2486|5907_H11_2264
9	3	5	LCEIARGPHNFSEEL177	LCEIARGPHNFSEEL	2617_2_2|717776|8908_H01_1873|5907_H13_1603
9	3	6	PAGASGLSPRIEITP179	PAGASGLSPRIEITP	2617_2_2|717778|8908_H03_3657|5907_H15_3710
9	3	7	YRDPSCLSPASSLSS181	YRDPSCLSPASSLSS	2617_2_2|717780|8908_H05_3577|5907_H17_3825
9	3	8	SNGRRKRSPTQSFRF183	SNGRRKRSPTQSFRF	2617_2_2|717782|8908_H07_3421|5907_H19_3063
9	3	9	EVDLVTHSDPPRAHA185	EVDLVTHSDPPRAHA	2617_2_2|717784|8908_H09_2920|5907_H21_2989
9	3	10	QAHSLPLSPASTRQQ187	QAHSLPLSPASTRQQ	2617_2_2|717786|8908_H11_3213|5907_H23_4038
9	3	11	SREYDQLyEEyTRTS213	SREYDQLYEEYTRTS	2617_2_3|717812|8909_C01_2315|5907_J01_1547
9	3	12	IQRIMHNYDKLKSRI215	IQRIMHNYDKLKSRI	2617_2_3|717814|8909_C03_1189|5907_J03_1039
9	3	13	AAAAKKGsEQESVKE217	AAAAKKGSEQESVKE	2617_2_3|717816|8909_C05_2769|5907_J05_2292
9	3	14	RVKGRTWTLCGTPEY219	RVKGRTWTLCGTPEY	2617_2_3|717818|8909_C07_1952|5907_J07_1271
9	3	15	ERDINSLyDVSRMyV221	ERDINSLYDVSRMYV	2617_2_3|717820|8909_C09_2711|5907_J09_1755
9	3	16	process-control	GGSGGGSDYKDDDDK	2617_2_3|717822|8909_C11_4975|5907_J11_4049
9	3	17	EPHVTRRTPDYFL224	EPHVTRRTPDYFL	2617_2_3|717824|8909_D01_4196|5907_J13_2764
9	3	18	HYRYsDttDsDPENE226	HYRYSDTTDSDPENE	2617_2_3|717826|8909_D03_3958|5907_J15_3065
9	3	19	RADNDKEYLVLTLTK228	RADNDKEYLVLTLTK	2617_2_3|717828|8909_D05_2698|5907_J17_0499
9	3	20	empty	empty	empty
9	4	1	CsIEsDIyAEIPDEt230	CSIESDIYAEIPDET	2617_2_3|717830|8909_D07_3791|5907_J19_2023
9	4	2	AALRQLRSPRRAQAP232	AALRQLRSPRRAQAP	2617_2_3|717832|8909_D09_3710|5907_J21_2646
9	4	3	KELQRQASPNIVIAL234	KELQRQASPNIVIAL	2617_2_3|717834|8909_D11_0663|5907_J23_0304
9	4	4	VNGHLDSYEKVTQLP260	VNGHLDSYEKVTQLP	2617_2_3|717860|8909_G01_2273|5907_L01_1925
9	4	5	LVNEAPVySVysKLH262	LVNEAPVYSVYSKLH	2617_2_3|717862|8909_G03_2530|5907_L03_2171
9	4	6	TDNLLPMSPEEFDEV264	TDNLLPMSPEEFDEV	2617_2_3|717864|8909_G05_4622|5907_L05_4107
9	4	7	DGPKGTGYIKTELIS265	DGPKGTGYIKTELIS	2617_2_3|717866|8909_G07_3507|5907_L07_3348
9	4	8	GKYCRPESQEHPEAD267	GKYCRPESQEHPEAD	2617_2_3|717868|8909_G09_3334|5907_L09_3053
9	4	9	DPGSAAPYLKTKFIC269	DPGSAAPYLKTKFIC	2617_2_3|717870|8909_G11_3505|5907_L11_3420
9	4	10	PSDLLPMSPSAYAVL271	PSDLLPMSPSAYAVL	2617_2_3|717872|8909_H01_5031|5907_L13_4563
9	4	11	TAKAVDGYVKPQIKQ273	TAKAVDGYVKPQIKQ	2617_2_3|717874|8909_H03_4714|5907_L15_4169
9	4	12	GRGYVPAtIKMTVER275	GRGYVPATIKMTVER	2617_2_3|717876|8909_H05_2337|5907_L17_2326
9	4	13	KELEKRASGQAFELI277	KELEKRASGQAFELI	2617_2_3|717878|8909_H07_2036|5907_L19_1997
9	4	14	SVPEFPLsPPKKKDL279	SVPEFPLSPPKKKDL	2617_2_3|717880|8909_H09_2153|5907_L21_3058
9	4	15	TEVYESPYADPEEIR281	TEVYESPYADPEEIR	2617_2_3|717882|8909_H11_3946|5907_L23_4319
9	4	16	JPT_Printingbuffer	JPT_Printingbuffer	JPT_Printingbuffer
9	4	17	JPT_Printingbuffer	JPT_Printingbuffer	JPT_Printingbuffer
9	4	18	JPT_Printingbuffer	JPT_Printingbuffer	JPT_Printingbuffer
9	4	19	JPT_Printingbuffer	JPT_Printingbuffer	JPT_Printingbuffer
9	4	20	empty	empty	empty
9	5	1	JPT_Printingbuffer	JPT_Printingbuffer	JPT_Printingbuffer
9	5	2	JPT_Printingbuffer	JPT_Printingbuffer	JPT_Printingbuffer
9	5	3	JPT_Printingbuffer	JPT_Printingbuffer	JPT_Printingbuffer
9	5	4	JPT_Printingbuffer	JPT_Printingbuffer	JPT_Printingbuffer
9	5	5	JPT_Printingbuffer	JPT_Printingbuffer	JPT_Printingbuffer
9	5	6	empty	empty	empty
9	5	7	empty	empty	empty
9	5	8	empty	empty	empty
9	5	9	empty	empty	empty
9	5	10	empty	empty	empty
9	5	11	empty	empty	empty
9	5	12	empty	empty	empty
9	5	13	empty	empty	empty
9	5	14	empty	empty	empty
9	5	15	empty	empty	empty
9	5	16	empty	empty	empty
9	5	17	empty	empty	empty
9	5	18	empty	empty	empty
9	5	19	empty	empty	empty
9	5	20	empty	empty	empty
9	6	1	empty	empty	empty
9	6	2	empty	empty	empty
9	6	3	empty	empty	empty
9	6	4	empty	empty	empty
9	6	5	empty	empty	empty
9	6	6	empty	empty	empty
9	6	7	empty	empty	empty
9	6	8	empty	empty	empty
9	6	9	empty	empty	empty
9	6	10	empty	empty	empty
9	6	11	empty	empty	empty
9	6	12	empty	empty	empty
9	6	13	empty	empty	empty
9	6	14	empty	empty	empty
9	6	15	empty	empty	empty
9	6	16	empty	empty	empty
9	6	17	empty	empty	empty
9	6	18	empty	empty	empty
9	6	19	empty	empty	empty
9	6	20	empty	empty	empty
9	7	1	NSLFTPDyELLTEND125	NSLFTPDYELLTEND	2617_2_2|717722|8908_C07_2424|5907_F07_2393
9	7	2	PGETPPLsPIDMESQ131	PGETPPLSPIDMESQ	2617_2_2|717728|8908_D01_4241|5907_F13_4390
9	7	3	DGPKGTGYIKTELIS265	DGPKGTGYIKTELIS	2617_2_3|717866|8909_G07_3507|5907_L07_3348
9	7	4	AAAGPALSPVPPVVH25	AAAGPALSPVPPVVH	2617_2_1|717620|8907_C01_2664|5907_B01_2698
9	7	5	AALRQLRSPRRAQAP232	AALRQLRSPRRAQAP	2617_2_3|717832|8909_D09_3710|5907_J21_2646
9	7	6	TDNLLPMSPEEFDEV264	TDNLLPMSPEEFDEV	2617_2_3|717864|8909_G05_4622|5907_L05_4107
9	7	7	JPT_Printingbuffer	JPT_Printingbuffer	JPT_Printingbuffer
9	7	8	QKCEILQSDSRCKDY136	QKCEILQSDSRCKDY	2617_2_2|717734|8908_D07_1694|5907_F19_1683
9	7	9	SESTNHIYSNLANCS140	SESTNHIYSNLANCS	2617_2_2|717738|8908_D11_2724|5907_F23_2613
9	7	10	JPT_Printingbuffer	JPT_Printingbuffer	JPT_Printingbuffer
9	7	11	JPT_Printingbuffer	JPT_Printingbuffer	JPT_Printingbuffer
9	7	12	JPT_Printingbuffer	JPT_Printingbuffer	JPT_Printingbuffer
9	7	13	TAKAVDGYVKPQIKQ273	TAKAVDGYVKPQIKQ	2617_2_3|717874|8909_H03_4714|5907_L15_4169
9	7	14	RDIHHIDYYKKTTNG76	RDIHHIDYYKKTTNG	2617_2_1|717672|8907_G05_2833|5907_D05_2739
9	7	15	TILTEVNyEVSNKDD35	TILTEVNYEVSNKDD	2617_2_1|717630|8907_C11_1730|5907_B11_1095
9	7	16	JPT_Printingbuffer	JPT_Printingbuffer	JPT_Printingbuffer
9	7	17	RVKGRTWTLCGTPEY219	RVKGRTWTLCGTPEY	2617_2_3|717818|8909_C07_1952|5907_J07_1271
9	7	18	JPT_Printingbuffer	JPT_Printingbuffer	JPT_Printingbuffer
9	7	19	RDMYDKEYYSVHNKT166	RDMYDKEYYSVHNKT	2617_2_2|717764|8908_G01_2354|5907_H01_2253
9	7	20	empty	empty	empty
9	8	1	TVNQSLLSPLVLEVD134	TVNQSLLSPLVLEVD	2617_2_2|717732|8908_D05_2210|5907_F17_1031
9	8	2	LCEIARGPHNFSEEL177	LCEIARGPHNFSEEL	2617_2_2|717776|8908_H01_1873|5907_H13_1603
9	8	3	JPT_Printingbuffer	JPT_Printingbuffer	JPT_Printingbuffer
9	8	4	PSDLLPMSPSAYAVL271	PSDLLPMSPSAYAVL	2617_2_3|717872|8909_H01_5031|5907_L13_4563
9	8	5	process-control	GGSGGGSDYKDDDDK	2617_2_1|717640|8907_D09_4477|5907_B21_4771
9	8	6	LLEDEADyVVPVEDN29	LLEDEADYVVPVEDN	2617_2_1|717624|8907_C05_4171|5907_B05_4767
9	8	7	process-control	GGSGGGSDYKDDDDK	2617_2_3|717822|8909_C11_4975|5907_J11_4049
9	8	8	IREQGNIYKPNNKAM39	IREQGNIYKPNNKAM	2617_2_1|717634|8907_D03_3582|5907_B15_3904
9	8	9	ERDINSLyDVSRMyV221	ERDINSLYDVSRMYV	2617_2_3|717820|8909_C09_2711|5907_J09_1755
9	8	10	KDISYKRyIPEtLNK123	KDISYKRYIPETLNK	2617_2_2|717720|8908_C05_2870|5907_F05_3324
9	8	11	GRGYVPAtIKMTVER275	GRGYVPATIKMTVER	2617_2_3|717876|8909_H05_2337|5907_L17_2326
9	8	12	GPLAPPASPGPFATR27	GPLAPPASPGPFATR	2617_2_1|717622|8907_C03_3898|5907_B03_3911
9	8	13	VGLLKLASPELERLI133	VGLLKLASPELERLI	2617_2_2|717730|8908_D03_2742|5907_F15_2954
9	8	14	WHKtTQMsAAGTYAW170	WHKTTQMSAAGTYAW	2617_2_2|717768|8908_G05_1294|5907_H05_1038
9	8	15	IRAKIQDYHILTRKR127	IRAKIQDYHILTRKR	2617_2_2|717724|8908_C09_2101|5907_F09_1883
9	8	16	TEVYESPYADPEEIR281	TEVYESPYADPEEIR	2617_2_3|717882|8909_H11_3946|5907_L23_4319
9	8	17	EEINGNNYVYIDPTQ138	EEINGNNYVYIDPTQ	2617_2_2|717736|8908_D09_4193|5907_F21_4004
9	8	18	IQRIMHNYDKLKSRI215	IQRIMHNYDKLKSRI	2617_2_3|717814|8909_C03_1189|5907_J03_1039
9	8	19	NSCTPITTPELTTPC172	NSCTPITTPELTTPC	2617_2_2|717770|8908_G07_1433|5907_H07_2246
9	8	20	empty	empty	empty
9	9	1	QVFSRSESTQPLLDS86	QVFSRSESTQPLLDS	2617_2_1|717682|8907_H03_1625|5907_D15_1661
9	9	2	VIVSNFNYFYHRETE168	VIVSNFNYFYHRETE	2617_2_2|717766|8908_G03_1209|5907_H03_0563
9	9	3	PAGASGLSPRIEITP179	PAGASGLSPRIEITP	2617_2_2|717778|8908_H03_3657|5907_H15_3710
9	9	4	PRIFQGysFVAPsIL174	PRIFQGYSFVAPSIL	2617_2_2|717772|8908_G09_1615|5907_H09_1771
9	9	5	PELCGPGSPPVLTPG88	PELCGPGSPPVLTPG	2617_2_1|717684|8907_H05_4075|5907_D17_4479
9	9	6	LRARDIIQAWHPPAP176	LRARDIIQAWHPPAP	2617_2_2|717774|8908_G11_2486|5907_H11_2264
9	9	7	VNGHLDSYEKVTQLP260	VNGHLDSYEKVTQLP	2617_2_3|717860|8909_G01_2273|5907_L01_1925
9	9	8	SVPEFPLsPPKKKDL279	SVPEFPLSPPKKKDL	2617_2_3|717880|8909_H09_2153|5907_L21_3058
9	9	9	AGTSFMMTPYVVTRY129	AGTSFMMTPYVVTRY	2617_2_2|717726|8908_C11_2804|5907_F11_2462
9	9	10	GKYCRPESQEHPEAD267	GKYCRPESQEHPEAD	2617_2_3|717868|8909_G09_3334|5907_L09_3053
9	9	11	LVNEAPVySVysKLH262	LVNEAPVYSVYSKLH	2617_2_3|717862|8909_G03_2530|5907_L03_2171
9	9	12	QAHSLPLSPASTRQQ187	QAHSLPLSPASTRQQ	2617_2_2|717786|8908_H11_3213|5907_H23_4038
9	9	13	SREYDQLyEEyTRTS213	SREYDQLYEEYTRTS	2617_2_3|717812|8909_C01_2315|5907_J01_1547
9	9	14	QVQtGSEyTDTsnHs84	QVQTGSEYTDTSNHS	2617_2_1|717680|8907_H01_1625|5907_D13_1821
9	9	15	MEQGHFAsPDQNSML74	MEQGHFASPDQNSML	2617_2_1|717670|8907_G03_4944|5907_D03_5346
9	9	16	KDISYKRyIPEtLNK121	KDISYKRYIPETLNK	2617_2_2|717718|8908_C03_4014|5907_F03_3992
9	9	17	DTAGQEDYDRLRPLS46	DTAGQEDYDRLRPLS	2617_2_1|717642|8907_D11_4003|5907_B23_4363
9	9	18	YRARVANYQRDGPMC37	YRARVANYQRDGPMC	2617_2_1|717632|8907_D01_2033|5907_B13_2241
9	9	19	DIMSDSNyVVRGNAR78	DIMSDSNYVVRGNAR	2617_2_1|717674|8907_G07_2521|5907_D07_2111
9	9	20	empty	empty	empty
9	10	1	RADNDKEYLVLTLTK228	RADNDKEYLVLTLTK	2617_2_3|717828|8909_D05_2698|5907_J17_0499
9	10	2	FRGDRCRSLTGKPKL33	FRGDRCRSLTGKPKL	2617_2_1|717628|8907_C09_3003|5907_B09_3764
9	10	3	CsIEsDIyAEIPDEt230	CSIESDIYAEIPDET	2617_2_3|717830|8909_D07_3791|5907_J19_2023
9	10	4	AAAAKKGsEQESVKE217	AAAAKKGSEQESVKE	2617_2_3|717816|8909_C05_2769|5907_J05_2292
9	10	5	YRDPSCLSPASSLSS181	YRDPSCLSPASSLSS	2617_2_2|717780|8908_H05_3577|5907_H17_3825
9	10	6	IIEQSWGSPKVTKDG93	IIEQSWGSPKVTKDG	2617_2_1|717690|8907_H11_3281|5907_D23_3270
9	10	7	DDGYMPMSPGVAPVP119	DDGYMPMSPGVAPVP	2617_2_2|717716|8908_C01_4359|5907_F01_4166
9	10	8	GIPIRVytHEVVTLW43	GIPIRVYTHEVVTLW	2617_2_1|717638|8907_D07_0611|5907_B19_0647
9	10	9	TSLGSQSYEDMRGIL41	TSLGSQSYEDMRGIL	2617_2_1|717636|8907_D05_2484|5907_B17_2436
9	10	10	MEAIAKyDFKATAD91	MEAIAKYDFKATAD	2617_2_1|717688|8907_H09_3344|5907_D21_2894
9	10	11	TSRIRTQSFSLQERQ72	TSRIRTQSFSLQERQ	2617_2_1|717668|8907_G01_2017|5907_D01_1806
9	10	12	EVDLVTHSDPPRAHA185	EVDLVTHSDPPRAHA	2617_2_2|717784|8908_H09_2920|5907_H21_2989
9	10	13	JPT_Printingbuffer	JPT_Printingbuffer	JPT_Printingbuffer
9	10	14	SNGRRKRSPTQSFRF183	SNGRRKRSPTQSFRF	2617_2_2|717782|8908_H07_3421|5907_H19_3063
9	10	15	DPGSAAPYLKTKFIC269	DPGSAAPYLKTKFIC	2617_2_3|717870|8909_G11_3505|5907_L11_3420
9	10	16	KELEKRASGQAFELI277	KELEKRASGQAFELI	2617_2_3|717878|8909_H07_2036|5907_L19_1997
9	10	17	FTATEPQYQPGENL82	FTATEPQYQPGENL	2617_2_1|717678|8907_G11_3470|5907_D11_3752
9	10	18	MARKMKDTDSEEEIR31	MARKMKDTDSEEEIR	2617_2_1|717626|8907_C07_1639|5907_B07_2007
9	10	19	HYRYsDttDsDPENE226	HYRYSDTTDSDPENE	2617_2_3|717826|8909_D03_3958|5907_J15_3065
9	10	20	empty	empty	empty
9	11	1	EPHVTRRTPDYFL224	EPHVTRRTPDYFL	2617_2_3|717824|8909_D01_4196|5907_J13_2764
9	11	2	JPT_Printingbuffer	JPT_Printingbuffer	JPT_Printingbuffer
9	11	3	KELQRQASPNIVIAL234	KELQRQASPNIVIAL	2617_2_3|717834|8909_D11_0663|5907_J23_0304
9	11	4	GGLPEVATPESEEAF80	GGLPEVATPESEEAF	2617_2_1|717676|8907_G09_3280|5907_D09_3377
9	11	5	TGMFPRNYVTPVNRN89	TGMFPRNYVTPVNRN	2617_2_1|717686|8907_H07_3394|5907_D19_3422
9	11	6	empty	empty	empty
9	11	7	empty	empty	empty
9	11	8	empty	empty	empty
9	11	9	empty	empty	empty
9	11	10	empty	empty	empty
9	11	11	empty	empty	empty
9	11	12	empty	empty	empty
9	11	13	empty	empty	empty
9	11	14	empty	empty	empty
9	11	15	empty	empty	empty
9	11	16	empty	empty	empty
9	11	17	empty	empty	empty
9	11	18	empty	empty	empty
9	11	19	empty	empty	empty
9	11	20	empty	empty	empty
9	12	1	empty	empty	empty
9	12	2	empty	empty	empty
9	12	3	empty	empty	empty
9	12	4	empty	empty	empty
9	12	5	empty	empty	empty
9	12	6	empty	empty	empty
9	12	7	empty	empty	empty
9	12	8	empty	empty	empty
9	12	9	empty	empty	empty
9	12	10	empty	empty	empty
9	12	11	empty	empty	empty
9	12	12	empty	empty	empty
9	12	13	empty	empty	empty
9	12	14	empty	empty	empty
9	12	15	empty	empty	empty
9	12	16	empty	empty	empty
9	12	17	empty	empty	empty
9	12	18	empty	empty	empty
9	12	19	empty	empty	empty
9	12	20	empty	empty	empty
9	13	1	empty	empty	empty
9	13	2	DTAGQEDYDRLRPLS46	DTAGQEDYDRLRPLS	2617_2_1|717642|8907_D11_4003|5907_B23_4363
9	13	3	QVFSRSESTQPLLDS86	QVFSRSESTQPLLDS	2617_2_1|717682|8907_H03_1625|5907_D15_1661
9	13	4	SREYDQLyEEyTRTS213	SREYDQLYEEYTRTS	2617_2_3|717812|8909_C01_2315|5907_J01_1547
9	13	5	PAGASGLSPRIEITP179	PAGASGLSPRIEITP	2617_2_2|717778|8908_H03_3657|5907_H15_3710
9	13	6	AGTSFMMTPYVVTRY129	AGTSFMMTPYVVTRY	2617_2_2|717726|8908_C11_2804|5907_F11_2462
9	13	7	GIPIRVytHEVVTLW43	GIPIRVYTHEVVTLW	2617_2_1|717638|8907_D07_0611|5907_B19_0647
9	13	8	DGPKGTGYIKTELIS265	DGPKGTGYIKTELIS	2617_2_3|717866|8909_G07_3507|5907_L07_3348
9	13	9	IREQGNIYKPNNKAM39	IREQGNIYKPNNKAM	2617_2_1|717634|8907_D03_3582|5907_B15_3904
9	13	10	LCEIARGPHNFSEEL177	LCEIARGPHNFSEEL	2617_2_2|717776|8908_H01_1873|5907_H13_1603
9	13	11	TILTEVNyEVSNKDD35	TILTEVNYEVSNKDD	2617_2_1|717630|8907_C11_1730|5907_B11_1095
9	13	12	YRARVANYQRDGPMC37	YRARVANYQRDGPMC	2617_2_1|717632|8907_D01_2033|5907_B13_2241
9	13	13	MEAIAKyDFKATAD91	MEAIAKYDFKATAD	2617_2_1|717688|8907_H09_3344|5907_D21_2894
9	13	14	EVDLVTHSDPPRAHA185	EVDLVTHSDPPRAHA	2617_2_2|717784|8908_H09_2920|5907_H21_2989
9	13	15	PSDLLPMSPSAYAVL271	PSDLLPMSPSAYAVL	2617_2_3|717872|8909_H01_5031|5907_L13_4563
9	13	16	TVNQSLLSPLVLEVD134	TVNQSLLSPLVLEVD	2617_2_2|717732|8908_D05_2210|5907_F17_1031
9	13	17	PELCGPGSPPVLTPG88	PELCGPGSPPVLTPG	2617_2_1|717684|8907_H05_4075|5907_D17_4479
9	13	18	DIMSDSNyVVRGNAR78	DIMSDSNYVVRGNAR	2617_2_1|717674|8907_G07_2521|5907_D07_2111
9	13	19	CsIEsDIyAEIPDEt230	CSIESDIYAEIPDET	2617_2_3|717830|8909_D07_3791|5907_J19_2023
9	13	20	empty	empty	empty
9	14	1	JPT_Printingbuffer	JPT_Printingbuffer	JPT_Printingbuffer
9	14	2	GGLPEVATPESEEAF80	GGLPEVATPESEEAF	2617_2_1|717676|8907_G09_3280|5907_D09_3377
9	14	3	QKCEILQSDSRCKDY136	QKCEILQSDSRCKDY	2617_2_2|717734|8908_D07_1694|5907_F19_1683
9	14	4	TSRIRTQSFSLQERQ72	TSRIRTQSFSLQERQ	2617_2_1|717668|8907_G01_2017|5907_D01_1806
9	14	5	TEVYESPYADPEEIR281	TEVYESPYADPEEIR	2617_2_3|717882|8909_H11_3946|5907_L23_4319
9	14	6	RDIHHIDYYKKTTNG76	RDIHHIDYYKKTTNG	2617_2_1|717672|8907_G05_2833|5907_D05_2739
9	14	7	PGETPPLsPIDMESQ131	PGETPPLSPIDMESQ	2617_2_2|717728|8908_D01_4241|5907_F13_4390
9	14	8	PRIFQGysFVAPsIL174	PRIFQGYSFVAPSIL	2617_2_2|717772|8908_G09_1615|5907_H09_1771
9	14	9	FRGDRCRSLTGKPKL33	FRGDRCRSLTGKPKL	2617_2_1|717628|8907_C09_3003|5907_B09_3764
9	14	10	VGLLKLASPELERLI133	VGLLKLASPELERLI	2617_2_2|717730|8908_D03_2742|5907_F15_2954
9	14	11	KDISYKRyIPEtLNK121	KDISYKRYIPETLNK	2617_2_2|717718|8908_C03_4014|5907_F03_3992
9	14	12	DDGYMPMSPGVAPVP119	DDGYMPMSPGVAPVP	2617_2_2|717716|8908_C01_4359|5907_F01_4166
9	14	13	SNGRRKRSPTQSFRF183	SNGRRKRSPTQSFRF	2617_2_2|717782|8908_H07_3421|5907_H19_3063
9	14	14	IIEQSWGSPKVTKDG93	IIEQSWGSPKVTKDG	2617_2_1|717690|8907_H11_3281|5907_D23_3270
9	14	15	TGMFPRNYVTPVNRN89	TGMFPRNYVTPVNRN	2617_2_1|717686|8907_H07_3394|5907_D19_3422
9	14	16	LVNEAPVySVysKLH262	LVNEAPVYSVYSKLH	2617_2_3|717862|8909_G03_2530|5907_L03_2171
9	14	17	NSCTPITTPELTTPC172	NSCTPITTPELTTPC	2617_2_2|717770|8908_G07_1433|5907_H07_2246
9	14	18	TDNLLPMSPEEFDEV264	TDNLLPMSPEEFDEV	2617_2_3|717864|8909_G05_4622|5907_L05_4107
9	14	19	AALRQLRSPRRAQAP232	AALRQLRSPRRAQAP	2617_2_3|717832|8909_D09_3710|5907_J21_2646
9	14	20	empty	empty	empty
9	15	1	EEINGNNYVYIDPTQ138	EEINGNNYVYIDPTQ	2617_2_2|717736|8908_D09_4193|5907_F21_4004
9	15	2	WHKtTQMsAAGTYAW170	WHKTTQMSAAGTYAW	2617_2_2|717768|8908_G05_1294|5907_H05_1038
9	15	3	RVKGRTWTLCGTPEY219	RVKGRTWTLCGTPEY	2617_2_3|717818|8909_C07_1952|5907_J07_1271
9	15	4	JPT_Printingbuffer	JPT_Printingbuffer	JPT_Printingbuffer
9	15	5	GPLAPPASPGPFATR27	GPLAPPASPGPFATR	2617_2_1|717622|8907_C03_3898|5907_B03_3911
9	15	6	NSLFTPDyELLTEND125	NSLFTPDYELLTEND	2617_2_2|717722|8908_C07_2424|5907_F07_2393
9	15	7	TSLGSQSYEDMRGIL41	TSLGSQSYEDMRGIL	2617_2_1|717636|8907_D05_2484|5907_B17_2436
9	15	8	ERDINSLyDVSRMyV221	ERDINSLYDVSRMYV	2617_2_3|717820|8909_C09_2711|5907_J09_1755
9	15	9	YRDPSCLSPASSLSS181	YRDPSCLSPASSLSS	2617_2_2|717780|8908_H05_3577|5907_H17_3825
9	15	10	LLEDEADyVVPVEDN29	LLEDEADYVVPVEDN	2617_2_1|717624|8907_C05_4171|5907_B05_4767
9	15	11	QAHSLPLSPASTRQQ187	QAHSLPLSPASTRQQ	2617_2_2|717786|8908_H11_3213|5907_H23_4038
9	15	12	process-control	GGSGGGSDYKDDDDK	2617_2_1|717640|8907_D09_4477|5907_B21_4771
9	15	13	IQRIMHNYDKLKSRI215	IQRIMHNYDKLKSRI	2617_2_3|717814|8909_C03_1189|5907_J03_1039
9	15	14	TAKAVDGYVKPQIKQ273	TAKAVDGYVKPQIKQ	2617_2_3|717874|8909_H03_4714|5907_L15_4169
9	15	15	IRAKIQDYHILTRKR127	IRAKIQDYHILTRKR	2617_2_2|717724|8908_C09_2101|5907_F09_1883
9	15	16	KELQRQASPNIVIAL234	KELQRQASPNIVIAL	2617_2_3|717834|8909_D11_0663|5907_J23_0304
9	15	17	RDMYDKEYYSVHNKT166	RDMYDKEYYSVHNKT	2617_2_2|717764|8908_G01_2354|5907_H01_2253
9	15	18	MEQGHFAsPDQNSML74	MEQGHFASPDQNSML	2617_2_1|717670|8907_G03_4944|5907_D03_5346
9	15	19	JPT_Printingbuffer	JPT_Printingbuffer	JPT_Printingbuffer
9	15	20	empty	empty	empty
9	16	1	QVQtGSEyTDTsnHs84	QVQTGSEYTDTSNHS	2617_2_1|717680|8907_H01_1625|5907_D13_1821
9	16	2	HYRYsDttDsDPENE226	HYRYSDTTDSDPENE	2617_2_3|717826|8909_D03_3958|5907_J15_3065
9	16	3	JPT_Printingbuffer	JPT_Printingbuffer	JPT_Printingbuffer
9	16	4	KELEKRASGQAFELI277	KELEKRASGQAFELI	2617_2_3|717878|8909_H07_2036|5907_L19_1997
9	16	5	SESTNHIYSNLANCS140	SESTNHIYSNLANCS	2617_2_2|717738|8908_D11_2724|5907_F23_2613
9	16	6	RADNDKEYLVLTLTK228	RADNDKEYLVLTLTK	2617_2_3|717828|8909_D05_2698|5907_J17_0499
9	16	7	AAAAKKGsEQESVKE217	AAAAKKGSEQESVKE	2617_2_3|717816|8909_C05_2769|5907_J05_2292
9	16	8	MARKMKDTDSEEEIR31	MARKMKDTDSEEEIR	2617_2_1|717626|8907_C07_1639|5907_B07_2007
9	16	9	GRGYVPAtIKMTVER275	GRGYVPATIKMTVER	2617_2_3|717876|8909_H05_2337|5907_L17_2326
9	16	10	AAAGPALSPVPPVVH25	AAAGPALSPVPPVVH	2617_2_1|717620|8907_C01_2664|5907_B01_2698
9	16	11	JPT_Printingbuffer	JPT_Printingbuffer	JPT_Printingbuffer
9	16	12	DPGSAAPYLKTKFIC269	DPGSAAPYLKTKFIC	2617_2_3|717870|8909_G11_3505|5907_L11_3420
9	16	13	VNGHLDSYEKVTQLP260	VNGHLDSYEKVTQLP	2617_2_3|717860|8909_G01_2273|5907_L01_1925
9	16	14	GKYCRPESQEHPEAD267	GKYCRPESQEHPEAD	2617_2_3|717868|8909_G09_3334|5907_L09_3053
9	16	15	KDISYKRyIPEtLNK123	KDISYKRYIPETLNK	2617_2_2|717720|8908_C05_2870|5907_F05_3324
9	16	16	LRARDIIQAWHPPAP176	LRARDIIQAWHPPAP	2617_2_2|717774|8908_G11_2486|5907_H11_2264
9	16	17	JPT_Printingbuffer	JPT_Printingbuffer	JPT_Printingbuffer
9	16	18	SVPEFPLsPPKKKDL279	SVPEFPLSPPKKKDL	2617_2_3|717880|8909_H09_2153|5907_L21_3058
9	16	19	FTATEPQYQPGENL82	FTATEPQYQPGENL	2617_2_1|717678|8907_G11_3470|5907_D11_3752
9	16	20	empty	empty	empty
9	17	1	process-control	GGSGGGSDYKDDDDK	2617_2_3|717822|8909_C11_4975|5907_J11_4049
9	17	2	JPT_Printingbuffer	JPT_Printingbuffer	JPT_Printingbuffer
9	17	3	VIVSNFNYFYHRETE168	VIVSNFNYFYHRETE	2617_2_2|717766|8908_G03_1209|5907_H03_0563
9	17	4	EPHVTRRTPDYFL224	EPHVTRRTPDYFL	2617_2_3|717824|8909_D01_4196|5907_J13_2764
9	17	5	JPT_Printingbuffer	JPT_Printingbuffer	JPT_Printingbuffer
9	17	6	empty	empty	empty
9	17	7	empty	empty	empty
9	17	8	empty	empty	empty
9	17	9	empty	empty	empty
9	17	10	empty	empty	empty
9	17	11	empty	empty	empty
9	17	12	empty	empty	empty
9	17	13	empty	empty	empty
9	17	14	empty	empty	empty
9	17	15	empty	empty	empty
9	17	16	empty	empty	empty
9	17	17	empty	empty	empty
9	17	18	empty	empty	empty
9	17	19	empty	empty	empty
9	17	20	empty	empty	empty
9	18	1	empty	empty	empty
9	18	2	empty	empty	empty
9	18	3	empty	empty	empty
9	18	4	empty	empty	empty
9	18	5	empty	empty	empty
9	18	6	empty	empty	empty
9	18	7	empty	empty	empty
9	18	8	empty	empty	empty
9	18	9	empty	empty	empty
9	18	10	empty	empty	empty
9	18	11	empty	empty	empty
9	18	12	empty	empty	empty
9	18	13	empty	empty	empty
9	18	14	empty	empty	empty
9	18	15	empty	empty	empty
9	18	16	empty	empty	empty
9	18	17	empty	empty	empty
9	18	18	empty	empty	empty
9	18	19	empty	empty	empty
9	18	20	empty	empty	empty
9	19	1	empty	empty	empty
9	19	2	empty	empty	empty
9	19	3	empty	empty	empty
9	19	4	empty	empty	empty
9	19	5	empty	empty	empty
9	19	6	empty	empty	empty
9	19	7	empty	empty	empty
9	19	8	empty	empty	empty
9	19	9	empty	empty	empty
9	19	10	empty	empty	empty
9	19	11	empty	empty	empty
9	19	12	empty	empty	empty
9	19	13	empty	empty	empty
9	19	14	empty	empty	empty
9	19	15	empty	empty	empty
9	19	16	empty	empty	empty
9	19	17	empty	empty	empty
9	19	18	empty	empty	empty
9	19	19	empty	empty	empty
9	19	20	empty	empty	empty
9	20	1	empty	empty	empty
9	20	2	empty	empty	empty
9	20	3	empty	empty	empty
9	20	4	empty	empty	empty
9	20	5	empty	empty	empty
9	20	6	empty	empty	empty
9	20	7	empty	empty	empty
9	20	8	empty	empty	empty
9	20	9	empty	empty	empty
9	20	10	empty	empty	empty
9	20	11	empty	empty	empty
9	20	12	empty	empty	empty
9	20	13	empty	empty	empty
9	20	14	empty	empty	empty
9	20	15	empty	empty	empty
9	20	16	empty	empty	empty
9	20	17	empty	empty	empty
9	20	18	empty	empty	empty
9	20	19	empty	empty	empty
9	20	20	empty	empty	empty
10	1	1	FYYEILNSPEKACSL1	FYYEILNSPEKACSL	2617_2_1|717596|8907_A01_2619|5907_A01_2659
10	1	2	FLMECRNsPVTKTPP3	FLMECRNSPVTKTPP	2617_2_1|717598|8907_A03_1231|5907_A03_1695
10	1	3	FSDSPPQsPTFPEAG5	FSDSPPQSPTFPEAG	2617_2_1|717600|8907_A05_3493|5907_A05_4062
10	1	4	LHIRSSMSGLHLVKQ7	LHIRSSMSGLHLVKQ	2617_2_1|717602|8907_A07_1413|5907_A07_1011
10	1	5	GMGQKDSYVGDEAQS9	GMGQKDSYVGDEAQS	2617_2_1|717604|8907_A09_2742|5907_A09_2933
10	1	6	KDGATMKTFCGTPEY11	KDGATMKTFCGTPEY	2617_2_1|717606|8907_A11_2976|5907_A11_3454
10	1	7	SDGEFLRTSCGSPNY13	SDGEFLRTSCGSPNY	2617_2_1|717608|8907_B01_2799|5907_A13_3142
10	1	8	IENEEQEYVQTVKSS15	IENEEQEYVQTVKSS	2617_2_1|717610|8907_B03_1827|5907_A15_1872
10	1	9	LQRIRSTSTPNVHMV17	LQRIRSTSTPNVHMV	2617_2_1|717612|8907_B05_2945|5907_A17_2947
10	1	10	GYRDSGYYWEVPPSE19	GYRDSGYYWEVPPSE	2617_2_1|717614|8907_B07_2073|5907_A19_2422
10	1	11	HAPssRRttLCGTLD21	HAPSSRRTTLCGTLD	2617_2_1|717616|8907_B09_1381|5907_A21_1369
10	1	12	VAGVLTASLTIWKKM23	VAGVLTASLTIWKKM	2617_2_1|717618|8907_B11_0940|5907_A23_0816
10	1	13	EILLGCKyYSTAVDI48	EILLGCKYYSTAVDI	2617_2_1|717644|8907_E01_1679|5907_C01_1598
10	1	14	PENILVTsGGTVKLA50	PENILVTSGGTVKLA	2617_2_1|717646|8907_E03_1588|5907_C03_1331
10	1	15	EPLERRLsLVPDSEQ52	EPLERRLSLVPDSEQ	2617_2_1|717648|8907_E05_3384|5907_C05_3839
10	1	16	EVTSTSQSPHSPDSS54	EVTSTSQSPHSPDSS	2617_2_1|717650|8907_E07_2446|5907_C07_2634
10	1	17	AsGVAVSDG56	ASGVAVSDG	2617_2_1|717652|8907_E09_3710|5907_C09_3733
10	1	18	TIAESEDSQESVDSV58	TIAESEDSQESVDSV	2617_2_1|717654|8907_E11_1604|5907_C11_1411
10	1	19	EILSRRPSYRKILND60	EILSRRPSYRKILND	2617_2_1|717656|8907_F01_2711|5907_C13_2645
10	1	20	empty	empty	empty
10	2	1	GGPEPGPYAQPSVNT62	GGPEPGPYAQPSVNT	2617_2_1|717658|8907_F03_2873|5907_C15_3559
10	2	2	QDYKKRLsVELTSSL64	QDYKKRLSVELTSSL	2617_2_1|717660|8907_F05_0619|5907_C17_0697
10	2	3	ELTGSRQSFQKAMGN66	ELTGSRQSFQKAMGN	2617_2_1|717662|8907_F07_3277|5907_C19_3078
10	2	4	ASTLDEAtPTLTNQs68	ASTLDEATPTLTNQS	2617_2_1|717664|8907_F09_3978|5907_C21_4191
10	2	5	RELVEPLTPSGEAPN70	RELVEPLTPSGEAPN	2617_2_1|717666|8907_F11_4278|5907_C23_4294
10	2	6	VFLRCINYVFFPSLK95	VFLRCINYVFFPSLK	2617_2_2|717692|8908_A01_0944|5907_E01_0497
10	2	7	DQGSLCTSFVGTLQY97	DQGSLCTSFVGTLQY	2617_2_2|717694|8908_A03_2714|5907_E03_2096
10	2	8	EMRERLGTGGFGNVC99	EMRERLGTGGFGNVC	2617_2_2|717696|8908_A05_2529|5907_E05_2785
10	2	9	SFVGTLQYLAPELLE101	SFVGTLQYLAPELLE	2617_2_2|717698|8908_A07_2770|5907_E07_2675
10	2	10	PAMLHLPSEQGAPET103	PAMLHLPSEQGAPET	2617_2_2|717700|8908_A09_3640|5907_E09_4093
10	2	11	GSNQEEAYVTMSSFY105	GSNQEEAYVTMSSFY	2617_2_2|717702|8908_A11_3630|5907_E11_2687
10	2	12	KsRQNLQsPTSSRAT107	KSRQNLQSPTSSRAT	2617_2_2|717704|8908_B01_3191|5907_E13_3186
10	2	13	LRARDIItAWHPPAP109	LRARDIITAWHPPAP	2617_2_2|717706|8908_B03_2217|5907_E15_2059
10	2	14	RTQTVRGtLAYLPEE111	RTQTVRGTLAYLPEE	2617_2_2|717708|8908_B05_2131|5907_E17_2098
10	2	15	KFAQtVMtsRIVGTT113	KFAQTVMTSRIVGTT	2617_2_2|717710|8908_B07_1983|5907_E19_1824
10	2	16	NTVDLHISNSHPLSL115	NTVDLHISNSHPLSL	2617_2_2|717712|8908_B09_1778|5907_E21_1428
10	2	17	GTQREGVSSLDSSSL117	GTQREGVSSLDSSSL	2617_2_2|717714|8908_B11_1471|5907_E23_1295
10	2	18	RLIEDNEYTAREGAK142	RLIEDNEYTAREGAK	2617_2_2|717740|8908_E01_2883|5907_G01_3067
10	2	19	PDRKKRYtVVGNPYW144	PDRKKRYTVVGNPYW	2617_2_2|717742|8908_E03_2750|5907_G03_2253
10	2	20	empty	empty	empty
10	3	1	RVIEDNEyTAREGAK146	RVIEDNEYTAREGAK	2617_2_2|717744|8908_E05_1544|5907_G05_1892
10	3	2	YTATEGQYQQQP148	YTATEGQYQQQP	2617_2_2|717746|8908_E07_2991|5907_G07_3318
10	3	3	GVPVRtytHEVVtLW150	GVPVRTYTHEVVTLW	2617_2_2|717748|8908_E09_1135|5907_G09_0773
10	3	4	IVKCQKLtDDHVQFL152	IVKCQKLTDDHVQFL	2617_2_2|717750|8908_E11_0833|5907_G11_1268
10	3	5	DEPVADPyDQSFESR154	DEPVADPYDQSFESR	2617_2_2|717752|8908_F01_3959|5907_G13_3453
10	3	6	SFQPLARSTPRASRL156	SFQPLARSTPRASRL	2617_2_2|717754|8908_F03_3184|5907_G15_3529
10	3	7	RQRKRHKSDSISLSF158	RQRKRHKSDSISLSF	2617_2_2|717756|8908_F05_1635|5907_G17_1295
10	3	8	RtPGRPLsSyGMDSR160	RTPGRPLSSYGMDSR	2617_2_2|717758|8908_F07_2399|5907_G19_2643
10	3	9	VsGQLIDsMANsFVG162	VSGQLIDSMANSFVG	2617_2_2|717760|8908_F09_2845|5907_G21_2381
10	3	10	LIDsMANsFVGTRSY164	LIDSMANSFVGTRSY	2617_2_2|717762|8908_F11_3609|5907_G23_2790
10	3	11	SGDEDFSSIADMDFS189	SGDEDFSSIADMDFS	2617_2_3|717788|8909_A01_3825|5907_I01_3871
10	3	12	HKPLEGKyEWQEVEK191	HKPLEGKYEWQEVEK	2617_2_3|717790|8909_A03_1839|5907_I03_2129
10	3	13	SELLRSGSSPNLNMG193	SELLRSGSSPNLNMG	2617_2_3|717792|8909_A05_4093|5907_I05_4308
10	3	14	IVKCQKLTDDHVQFL195	IVKCQKLTDDHVQFL	2617_2_3|717794|8909_A07_0573|5907_I07_0879
10	3	15	DEPVADPYDQSFESR197	DEPVADPYDQSFESR	2617_2_3|717796|8909_A09_3288|5907_I09_3734
10	3	16	PAVPPRPSADLILNR199	PAVPPRPSADLILNR	2617_2_3|717798|8909_A11_2935|5907_I11_2526
10	3	17	KRGWIPASFLEPLDS201	KRGWIPASFLEPLDS	2617_2_3|717800|8909_B01_4591|5907_I13_3374
10	3	18	GSPRTPVSPVKFSPG203	GSPRTPVSPVKFSPG	2617_2_3|717802|8909_B03_4172|5907_I15_2852
10	3	19	kEVPRRKsLVGtPyW205	KEVPRRKSLVGTPYW	2617_2_3|717804|8909_B05_3935|5907_I17_2939
10	3	20	empty	empty	empty
10	4	1	RPPSAELySNALPVG207	RPPSAELYSNALPVG	2617_2_3|717806|8909_B07_3549|5907_I19_2052
10	4	2	SKQARANSFVGTAQY209	SKQARANSFVGTAQY	2617_2_3|717808|8909_B09_2558|5907_I21_1911
10	4	3	DEDCYGNYDNLLSQF211	DEDCYGNYDNLLSQF	2617_2_3|717810|8909_B11_3181|5907_I23_3062
10	4	4	GVDLTEPTQPTRNQC236	GVDLTEPTQPTRNQC	2617_2_3|717836|8909_E01_1849|5907_K01_2136
10	4	5	LCFSPNRyWLCAATG238	LCFSPNRYWLCAATG	2617_2_3|717838|8909_E03_1303|5907_K03_1029
10	4	6	kLQDEANyHLyGsRM240	KLQDEANYHLYGSRM	2617_2_3|717840|8909_E05_3737|5907_K05_3843
10	4	7	AKVEFGVyESGPRKS242	AKVEFGVYESGPRKS	2617_2_3|717842|8909_E07_3259|5907_K07_3911
10	4	8	ISGQLVDsIAKtRDA244	ISGQLVDSIAKTRDA	2617_2_3|717844|8909_E09_2882|5907_K09_2627
10	4	9	IERLRTHSIESSGKL246	IERLRTHSIESSGKL	2617_2_3|717846|8909_E11_1652|5907_K11_1517
10	4	10	TPPEELPsPSASSLG248	TPPEELPSPSASSLG	2617_2_3|717848|8909_F01_5245|5907_K13_4923
10	4	11	GDGSDHPyyNSIPSK250	GDGSDHPYYNSIPSK	2617_2_3|717850|8909_F03_4358|5907_K15_4081
10	4	12	PTSSDPGsPFQMPAD252	PTSSDPGSPFQMPAD	2617_2_3|717852|8909_F05_4739|5907_K17_4883
10	4	13	NHSMDAGsPNLsPNP254	NHSMDAGSPNLSPNP	2617_2_3|717854|8909_F07_3077|5907_K19_3791
10	4	14	DAGSPNLSPNPMSPA256	DAGSPNLSPNPMSPA	2617_2_3|717856|8909_F09_4171|5907_K21_4402
10	4	15	PQSNIPETPPPGYLS258	PQSNIPETPPPGYLS	2617_2_3|717858|8909_F11_3395|5907_K23_3985
10	4	16	QMVNGAHSASTLDEA283	QMVNGAHSASTLDEA	2617_2_4|717884|8910_A01_2095|5907_M01_2127
10	4	17	HMTNNKGsAAWMAPE285	HMTNNKGSAAWMAPE	2617_2_4|717886|8910_A03_2637|5907_M03_2425
10	4	18	CDIQTHMTNNKGSAA287	CDIQTHMTNNKGSAA	2617_2_4|717888|8910_A05_1567|5907_M05_2206
10	4	19	VQRtIARtIVLQESI289	VQRTIARTIVLQESI	2617_2_4|717890|8910_A07_1054|5907_M07_0601
10	4	20	empty	empty	empty
10	5	1	LRLDPTLsVDDLANs291	LRLDPTLSVDDLANS	2617_2_4|717892|8910_A09_3774|5907_M09_2815
10	5	2	AKGNLQEyLTRHVIS293	AKGNLQEYLTRHVIS	2617_2_4|717894|8910_A11_4335|5907_M11_4037
10	5	3	AQQCNGIYIWKIGNF295	AQQCNGIYIWKIGNF	2617_2_4|717896|8910_B01_1623|5907_M13_0856
10	5	4	RDIYSTDYYRVGGRT297	RDIYSTDYYRVGGRT	2617_2_4|717898|8910_B03_1282|5907_M15_1168
10	5	5	AVPEGHEyyRVREDG299	AVPEGHEYYRVREDG	2617_2_4|717900|8910_B05_1995|5907_M17_2564
10	5	6	empty	empty	empty
10	5	7	empty	empty	empty
10	5	8	empty	empty	empty
10	5	9	empty	empty	empty
10	5	10	empty	empty	empty
10	5	11	empty	empty	empty
10	5	12	empty	empty	empty
10	5	13	empty	empty	empty
10	5	14	empty	empty	empty
10	5	15	empty	empty	empty
10	5	16	empty	empty	empty
10	5	17	empty	empty	empty
10	5	18	empty	empty	empty
10	5	19	empty	empty	empty
10	5	20	empty	empty	empty
10	6	1	empty	empty	empty
10	6	2	empty	empty	empty
10	6	3	empty	empty	empty
10	6	4	empty	empty	empty
10	6	5	empty	empty	empty
10	6	6	empty	empty	empty
10	6	7	empty	empty	empty
10	6	8	empty	empty	empty
10	6	9	empty	empty	empty
10	6	10	empty	empty	empty
10	6	11	empty	empty	empty
10	6	12	empty	empty	empty
10	6	13	empty	empty	empty
10	6	14	empty	empty	empty
10	6	15	empty	empty	empty
10	6	16	empty	empty	empty
10	6	17	empty	empty	empty
10	6	18	empty	empty	empty
10	6	19	empty	empty	empty
10	6	20	empty	empty	empty
10	7	1	SFVGTLQYLAPELLE101	SFVGTLQYLAPELLE	2617_2_2|717698|8908_A07_2770|5907_E07_2675
10	7	2	KsRQNLQsPTSSRAT107	KSRQNLQSPTSSRAT	2617_2_2|717704|8908_B01_3191|5907_E13_3186
10	7	3	AKVEFGVyESGPRKS242	AKVEFGVYESGPRKS	2617_2_3|717842|8909_E07_3259|5907_K07_3911
10	7	4	FYYEILNSPEKACSL1	FYYEILNSPEKACSL	2617_2_1|717596|8907_A01_2619|5907_A01_2659
10	7	5	SKQARANSFVGTAQY209	SKQARANSFVGTAQY	2617_2_3|717808|8909_B09_2558|5907_I21_1911
10	7	6	kLQDEANyHLyGsRM240	KLQDEANYHLYGSRM	2617_2_3|717840|8909_E05_3737|5907_K05_3843
10	7	7	AQQCNGIYIWKIGNF295	AQQCNGIYIWKIGNF	2617_2_4|717896|8910_B01_1623|5907_M13_0856
10	7	8	KFAQtVMtsRIVGTT113	KFAQTVMTSRIVGTT	2617_2_2|717710|8908_B07_1983|5907_E19_1824
10	7	9	GTQREGVSSLDSSSL117	GTQREGVSSLDSSSL	2617_2_2|717714|8908_B11_1471|5907_E23_1295
10	7	10	CDIQTHMTNNKGSAA287	CDIQTHMTNNKGSAA	2617_2_4|717888|8910_A05_1567|5907_M05_2206
10	7	11	LRLDPTLsVDDLANs291	LRLDPTLSVDDLANS	2617_2_4|717892|8910_A09_3774|5907_M09_2815
10	7	12	RDIYSTDYYRVGGRT297	RDIYSTDYYRVGGRT	2617_2_4|717898|8910_B03_1282|5907_M15_1168
10	7	13	GDGSDHPyyNSIPSK250	GDGSDHPYYNSIPSK	2617_2_3|717850|8909_F03_4358|5907_K15_4081
10	7	14	EPLERRLsLVPDSEQ52	EPLERRLSLVPDSEQ	2617_2_1|717648|8907_E05_3384|5907_C05_3839
10	7	15	KDGATMKTFCGTPEY11	KDGATMKTFCGTPEY	2617_2_1|717606|8907_A11_2976|5907_A11_3454
10	7	16	HMTNNKGsAAWMAPE285	HMTNNKGSAAWMAPE	2617_2_4|717886|8910_A03_2637|5907_M03_2425
10	7	17	IVKCQKLTDDHVQFL195	IVKCQKLTDDHVQFL	2617_2_3|717794|8909_A07_0573|5907_I07_0879
10	7	18	AKGNLQEyLTRHVIS293	AKGNLQEYLTRHVIS	2617_2_4|717894|8910_A11_4335|5907_M11_4037
10	7	19	RLIEDNEYTAREGAK142	RLIEDNEYTAREGAK	2617_2_2|717740|8908_E01_2883|5907_G01_3067
10	7	20	empty	empty	empty
10	8	1	RTQTVRGtLAYLPEE111	RTQTVRGTLAYLPEE	2617_2_2|717708|8908_B05_2131|5907_E17_2098
10	8	2	DEPVADPyDQSFESR154	DEPVADPYDQSFESR	2617_2_2|717752|8908_F01_3959|5907_G13_3453
10	8	3	AVPEGHEyyRVREDG299	AVPEGHEYYRVREDG	2617_2_4|717900|8910_B05_1995|5907_M17_2564
10	8	4	TPPEELPsPSASSLG248	TPPEELPSPSASSLG	2617_2_3|717848|8909_F01_5245|5907_K13_4923
10	8	5	HAPssRRttLCGTLD21	HAPSSRRTTLCGTLD	2617_2_1|717616|8907_B09_1381|5907_A21_1369
10	8	6	FSDSPPQsPTFPEAG5	FSDSPPQSPTFPEAG	2617_2_1|717600|8907_A05_3493|5907_A05_4062
10	8	7	PAVPPRPSADLILNR199	PAVPPRPSADLILNR	2617_2_3|717798|8909_A11_2935|5907_I11_2526
10	8	8	IENEEQEYVQTVKSS15	IENEEQEYVQTVKSS	2617_2_1|717610|8907_B03_1827|5907_A15_1872
10	8	9	DEPVADPYDQSFESR197	DEPVADPYDQSFESR	2617_2_3|717796|8909_A09_3288|5907_I09_3734
10	8	10	EMRERLGTGGFGNVC99	EMRERLGTGGFGNVC	2617_2_2|717696|8908_A05_2529|5907_E05_2785
10	8	11	PTSSDPGsPFQMPAD252	PTSSDPGSPFQMPAD	2617_2_3|717852|8909_F05_4739|5907_K17_4883
10	8	12	FLMECRNsPVTKTPP3	FLMECRNSPVTKTPP	2617_2_1|717598|8907_A03_1231|5907_A03_1695
10	8	13	LRARDIItAWHPPAP109	LRARDIITAWHPPAP	2617_2_2|717706|8908_B03_2217|5907_E15_2059
10	8	14	RVIEDNEyTAREGAK146	RVIEDNEYTAREGAK	2617_2_2|717744|8908_E05_1544|5907_G05_1892
10	8	15	PAMLHLPSEQGAPET103	PAMLHLPSEQGAPET	2617_2_2|717700|8908_A09_3640|5907_E09_4093
10	8	16	PQSNIPETPPPGYLS258	PQSNIPETPPPGYLS	2617_2_3|717858|8909_F11_3395|5907_K23_3985
10	8	17	NTVDLHISNSHPLSL115	NTVDLHISNSHPLSL	2617_2_2|717712|8908_B09_1778|5907_E21_1428
10	8	18	HKPLEGKyEWQEVEK191	HKPLEGKYEWQEVEK	2617_2_3|717790|8909_A03_1839|5907_I03_2129
10	8	19	YTATEGQYQQQP148	YTATEGQYQQQP	2617_2_2|717746|8908_E07_2991|5907_G07_3318
10	8	20	empty	empty	empty
10	9	1	GGPEPGPYAQPSVNT62	GGPEPGPYAQPSVNT	2617_2_1|717658|8907_F03_2873|5907_C15_3559
10	9	2	PDRKKRYtVVGNPYW144	PDRKKRYTVVGNPYW	2617_2_2|717742|8908_E03_2750|5907_G03_2253
10	9	3	SFQPLARSTPRASRL156	SFQPLARSTPRASRL	2617_2_2|717754|8908_F03_3184|5907_G15_3529
10	9	4	GVPVRtytHEVVtLW150	GVPVRTYTHEVVTLW	2617_2_2|717748|8908_E09_1135|5907_G09_0773
10	9	5	QDYKKRLsVELTSSL64	QDYKKRLSVELTSSL	2617_2_1|717660|8907_F05_0619|5907_C17_0697
10	9	6	IVKCQKLtDDHVQFL152	IVKCQKLTDDHVQFL	2617_2_2|717750|8908_E11_0833|5907_G11_1268
10	9	7	GVDLTEPTQPTRNQC236	GVDLTEPTQPTRNQC	2617_2_3|717836|8909_E01_1849|5907_K01_2136
10	9	8	DAGSPNLSPNPMSPA256	DAGSPNLSPNPMSPA	2617_2_3|717856|8909_F09_4171|5907_K21_4402
10	9	9	GSNQEEAYVTMSSFY105	GSNQEEAYVTMSSFY	2617_2_2|717702|8908_A11_3630|5907_E11_2687
10	9	10	ISGQLVDsIAKtRDA244	ISGQLVDSIAKTRDA	2617_2_3|717844|8909_E09_2882|5907_K09_2627
10	9	11	LCFSPNRyWLCAATG238	LCFSPNRYWLCAATG	2617_2_3|717838|8909_E03_1303|5907_K03_1029
10	9	12	LIDsMANsFVGTRSY164	LIDSMANSFVGTRSY	2617_2_2|717762|8908_F11_3609|5907_G23_2790
10	9	13	SGDEDFSSIADMDFS189	SGDEDFSSIADMDFS	2617_2_3|717788|8909_A01_3825|5907_I01_3871
10	9	14	EILSRRPSYRKILND60	EILSRRPSYRKILND	2617_2_1|717656|8907_F01_2711|5907_C13_2645
10	9	15	PENILVTsGGTVKLA50	PENILVTSGGTVKLA	2617_2_1|717646|8907_E03_1588|5907_C03_1331
10	9	16	DQGSLCTSFVGTLQY97	DQGSLCTSFVGTLQY	2617_2_2|717694|8908_A03_2714|5907_E03_2096
10	9	17	VAGVLTASLTIWKKM23	VAGVLTASLTIWKKM	2617_2_1|717618|8907_B11_0940|5907_A23_0816
10	9	18	SDGEFLRTSCGSPNY13	SDGEFLRTSCGSPNY	2617_2_1|717608|8907_B01_2799|5907_A13_3142
10	9	19	EVTSTSQSPHSPDSS54	EVTSTSQSPHSPDSS	2617_2_1|717650|8907_E07_2446|5907_C07_2634
10	9	20	empty	empty	empty
10	10	1	kEVPRRKsLVGtPyW205	KEVPRRKSLVGTPYW	2617_2_3|717804|8909_B05_3935|5907_I17_2939
10	10	2	GMGQKDSYVGDEAQS9	GMGQKDSYVGDEAQS	2617_2_1|717604|8907_A09_2742|5907_A09_2933
10	10	3	RPPSAELySNALPVG207	RPPSAELYSNALPVG	2617_2_3|717806|8909_B07_3549|5907_I19_2052
10	10	4	SELLRSGSSPNLNMG193	SELLRSGSSPNLNMG	2617_2_3|717792|8909_A05_4093|5907_I05_4308
10	10	5	RQRKRHKSDSISLSF158	RQRKRHKSDSISLSF	2617_2_2|717756|8908_F05_1635|5907_G17_1295
10	10	6	RELVEPLTPSGEAPN70	RELVEPLTPSGEAPN	2617_2_1|717666|8907_F11_4278|5907_C23_4294
10	10	7	VFLRCINYVFFPSLK95	VFLRCINYVFFPSLK	2617_2_2|717692|8908_A01_0944|5907_E01_0497
10	10	8	GYRDSGYYWEVPPSE19	GYRDSGYYWEVPPSE	2617_2_1|717614|8907_B07_2073|5907_A19_2422
10	10	9	LQRIRSTSTPNVHMV17	LQRIRSTSTPNVHMV	2617_2_1|717612|8907_B05_2945|5907_A17_2947
10	10	10	ASTLDEAtPTLTNQs68	ASTLDEATPTLTNQS	2617_2_1|717664|8907_F09_3978|5907_C21_4191
10	10	11	EILLGCKyYSTAVDI48	EILLGCKYYSTAVDI	2617_2_1|717644|8907_E01_1679|5907_C01_1598
10	10	12	VsGQLIDsMANsFVG162	VSGQLIDSMANSFVG	2617_2_2|717760|8908_F09_2845|5907_G21_2381
10	10	13	QMVNGAHSASTLDEA283	QMVNGAHSASTLDEA	2617_2_4|717884|8910_A01_2095|5907_M01_2127
10	10	14	RtPGRPLsSyGMDSR160	RTPGRPLSSYGMDSR	2617_2_2|717758|8908_F07_2399|5907_G19_2643
10	10	15	IERLRTHSIESSGKL246	IERLRTHSIESSGKL	2617_2_3|717846|8909_E11_1652|5907_K11_1517
10	10	16	NHSMDAGsPNLsPNP254	NHSMDAGSPNLSPNP	2617_2_3|717854|8909_F07_3077|5907_K19_3791
10	10	17	TIAESEDSQESVDSV58	TIAESEDSQESVDSV	2617_2_1|717654|8907_E11_1604|5907_C11_1411
10	10	18	LHIRSSMSGLHLVKQ7	LHIRSSMSGLHLVKQ	2617_2_1|717602|8907_A07_1413|5907_A07_1011
10	10	19	GSPRTPVSPVKFSPG203	GSPRTPVSPVKFSPG	2617_2_3|717802|8909_B03_4172|5907_I15_2852
10	10	20	empty	empty	empty
10	11	1	KRGWIPASFLEPLDS201	KRGWIPASFLEPLDS	2617_2_3|717800|8909_B01_4591|5907_I13_3374
10	11	2	VQRtIARtIVLQESI289	VQRTIARTIVLQESI	2617_2_4|717890|8910_A07_1054|5907_M07_0601
10	11	3	DEDCYGNYDNLLSQF211	DEDCYGNYDNLLSQF	2617_2_3|717810|8909_B11_3181|5907_I23_3062
10	11	4	AsGVAVSDG56	ASGVAVSDG	2617_2_1|717652|8907_E09_3710|5907_C09_3733
10	11	5	ELTGSRQSFQKAMGN66	ELTGSRQSFQKAMGN	2617_2_1|717662|8907_F07_3277|5907_C19_3078
10	11	6	empty	empty	empty
10	11	7	empty	empty	empty
10	11	8	empty	empty	empty
10	11	9	empty	empty	empty
10	11	10	empty	empty	empty
10	11	11	empty	empty	empty
10	11	12	empty	empty	empty
10	11	13	empty	empty	empty
10	11	14	empty	empty	empty
10	11	15	empty	empty	empty
10	11	16	empty	empty	empty
10	11	17	empty	empty	empty
10	11	18	empty	empty	empty
10	11	19	empty	empty	empty
10	11	20	empty	empty	empty
10	12	1	empty	empty	empty
10	12	2	empty	empty	empty
10	12	3	empty	empty	empty
10	12	4	empty	empty	empty
10	12	5	empty	empty	empty
10	12	6	empty	empty	empty
10	12	7	empty	empty	empty
10	12	8	empty	empty	empty
10	12	9	empty	empty	empty
10	12	10	empty	empty	empty
10	12	11	empty	empty	empty
10	12	12	empty	empty	empty
10	12	13	empty	empty	empty
10	12	14	empty	empty	empty
10	12	15	empty	empty	empty
10	12	16	empty	empty	empty
10	12	17	empty	empty	empty
10	12	18	empty	empty	empty
10	12	19	empty	empty	empty
10	12	20	empty	empty	empty
10	13	1	RDIYSTDYYRVGGRT297	RDIYSTDYYRVGGRT	2617_2_4|717898|8910_B03_1282|5907_M15_1168
10	13	2	VAGVLTASLTIWKKM23	VAGVLTASLTIWKKM	2617_2_1|717618|8907_B11_0940|5907_A23_0816
10	13	3	GGPEPGPYAQPSVNT62	GGPEPGPYAQPSVNT	2617_2_1|717658|8907_F03_2873|5907_C15_3559
10	13	4	SGDEDFSSIADMDFS189	SGDEDFSSIADMDFS	2617_2_3|717788|8909_A01_3825|5907_I01_3871
10	13	5	SFQPLARSTPRASRL156	SFQPLARSTPRASRL	2617_2_2|717754|8908_F03_3184|5907_G15_3529
10	13	6	GSNQEEAYVTMSSFY105	GSNQEEAYVTMSSFY	2617_2_2|717702|8908_A11_3630|5907_E11_2687
10	13	7	GYRDSGYYWEVPPSE19	GYRDSGYYWEVPPSE	2617_2_1|717614|8907_B07_2073|5907_A19_2422
10	13	8	AKVEFGVyESGPRKS242	AKVEFGVYESGPRKS	2617_2_3|717842|8909_E07_3259|5907_K07_3911
10	13	9	IENEEQEYVQTVKSS15	IENEEQEYVQTVKSS	2617_2_1|717610|8907_B03_1827|5907_A15_1872
10	13	10	DEPVADPyDQSFESR154	DEPVADPYDQSFESR	2617_2_2|717752|8908_F01_3959|5907_G13_3453
10	13	11	KDGATMKTFCGTPEY11	KDGATMKTFCGTPEY	2617_2_1|717606|8907_A11_2976|5907_A11_3454
10	13	12	SDGEFLRTSCGSPNY13	SDGEFLRTSCGSPNY	2617_2_1|717608|8907_B01_2799|5907_A13_3142
10	13	13	ASTLDEAtPTLTNQs68	ASTLDEATPTLTNQS	2617_2_1|717664|8907_F09_3978|5907_C21_4191
10	13	14	VsGQLIDsMANsFVG162	VSGQLIDSMANSFVG	2617_2_2|717760|8908_F09_2845|5907_G21_2381
10	13	15	TPPEELPsPSASSLG248	TPPEELPSPSASSLG	2617_2_3|717848|8909_F01_5245|5907_K13_4923
10	13	16	RTQTVRGtLAYLPEE111	RTQTVRGTLAYLPEE	2617_2_2|717708|8908_B05_2131|5907_E17_2098
10	13	17	QDYKKRLsVELTSSL64	QDYKKRLSVELTSSL	2617_2_1|717660|8907_F05_0619|5907_C17_0697
10	13	18	EVTSTSQSPHSPDSS54	EVTSTSQSPHSPDSS	2617_2_1|717650|8907_E07_2446|5907_C07_2634
10	13	19	RPPSAELySNALPVG207	RPPSAELYSNALPVG	2617_2_3|717806|8909_B07_3549|5907_I19_2052
10	13	20	empty	empty	empty
10	14	1	VQRtIARtIVLQESI289	VQRTIARTIVLQESI	2617_2_4|717890|8910_A07_1054|5907_M07_0601
10	14	2	AsGVAVSDG56	ASGVAVSDG	2617_2_1|717652|8907_E09_3710|5907_C09_3733
10	14	3	KFAQtVMtsRIVGTT113	KFAQTVMTSRIVGTT	2617_2_2|717710|8908_B07_1983|5907_E19_1824
10	14	4	EILLGCKyYSTAVDI48	EILLGCKYYSTAVDI	2617_2_1|717644|8907_E01_1679|5907_C01_1598
10	14	5	PQSNIPETPPPGYLS258	PQSNIPETPPPGYLS	2617_2_3|717858|8909_F11_3395|5907_K23_3985
10	14	6	EPLERRLsLVPDSEQ52	EPLERRLSLVPDSEQ	2617_2_1|717648|8907_E05_3384|5907_C05_3839
10	14	7	KsRQNLQsPTSSRAT107	KSRQNLQSPTSSRAT	2617_2_2|717704|8908_B01_3191|5907_E13_3186
10	14	8	GVPVRtytHEVVtLW150	GVPVRTYTHEVVTLW	2617_2_2|717748|8908_E09_1135|5907_G09_0773
10	14	9	GMGQKDSYVGDEAQS9	GMGQKDSYVGDEAQS	2617_2_1|717604|8907_A09_2742|5907_A09_2933
10	14	10	LRARDIItAWHPPAP109	LRARDIITAWHPPAP	2617_2_2|717706|8908_B03_2217|5907_E15_2059
10	14	11	DQGSLCTSFVGTLQY97	DQGSLCTSFVGTLQY	2617_2_2|717694|8908_A03_2714|5907_E03_2096
10	14	12	VFLRCINYVFFPSLK95	VFLRCINYVFFPSLK	2617_2_2|717692|8908_A01_0944|5907_E01_0497
10	14	13	RtPGRPLsSyGMDSR160	RTPGRPLSSYGMDSR	2617_2_2|717758|8908_F07_2399|5907_G19_2643
10	14	14	RELVEPLTPSGEAPN70	RELVEPLTPSGEAPN	2617_2_1|717666|8907_F11_4278|5907_C23_4294
10	14	15	ELTGSRQSFQKAMGN66	ELTGSRQSFQKAMGN	2617_2_1|717662|8907_F07_3277|5907_C19_3078
10	14	16	LCFSPNRyWLCAATG238	LCFSPNRYWLCAATG	2617_2_3|717838|8909_E03_1303|5907_K03_1029
10	14	17	YTATEGQYQQQP148	YTATEGQYQQQP	2617_2_2|717746|8908_E07_2991|5907_G07_3318
10	14	18	kLQDEANyHLyGsRM240	KLQDEANYHLYGSRM	2617_2_3|717840|8909_E05_3737|5907_K05_3843
10	14	19	SKQARANSFVGTAQY209	SKQARANSFVGTAQY	2617_2_3|717808|8909_B09_2558|5907_I21_1911
10	14	20	empty	empty	empty
10	15	1	NTVDLHISNSHPLSL115	NTVDLHISNSHPLSL	2617_2_2|717712|8908_B09_1778|5907_E21_1428
10	15	2	RVIEDNEyTAREGAK146	RVIEDNEYTAREGAK	2617_2_2|717744|8908_E05_1544|5907_G05_1892
10	15	3	IVKCQKLTDDHVQFL195	IVKCQKLTDDHVQFL	2617_2_3|717794|8909_A07_0573|5907_I07_0879
10	15	4	HMTNNKGsAAWMAPE285	HMTNNKGSAAWMAPE	2617_2_4|717886|8910_A03_2637|5907_M03_2425
10	15	5	FLMECRNsPVTKTPP3	FLMECRNSPVTKTPP	2617_2_1|717598|8907_A03_1231|5907_A03_1695
10	15	6	SFVGTLQYLAPELLE101	SFVGTLQYLAPELLE	2617_2_2|717698|8908_A07_2770|5907_E07_2675
10	15	7	LQRIRSTSTPNVHMV17	LQRIRSTSTPNVHMV	2617_2_1|717612|8907_B05_2945|5907_A17_2947
10	15	8	DEPVADPYDQSFESR197	DEPVADPYDQSFESR	2617_2_3|717796|8909_A09_3288|5907_I09_3734
10	15	9	RQRKRHKSDSISLSF158	RQRKRHKSDSISLSF	2617_2_2|717756|8908_F05_1635|5907_G17_1295
10	15	10	FSDSPPQsPTFPEAG5	FSDSPPQSPTFPEAG	2617_2_1|717600|8907_A05_3493|5907_A05_4062
10	15	11	LIDsMANsFVGTRSY164	LIDSMANSFVGTRSY	2617_2_2|717762|8908_F11_3609|5907_G23_2790
10	15	12	HAPssRRttLCGTLD21	HAPSSRRTTLCGTLD	2617_2_1|717616|8907_B09_1381|5907_A21_1369
10	15	13	HKPLEGKyEWQEVEK191	HKPLEGKYEWQEVEK	2617_2_3|717790|8909_A03_1839|5907_I03_2129
10	15	14	GDGSDHPyyNSIPSK250	GDGSDHPYYNSIPSK	2617_2_3|717850|8909_F03_4358|5907_K15_4081
10	15	15	PAMLHLPSEQGAPET103	PAMLHLPSEQGAPET	2617_2_2|717700|8908_A09_3640|5907_E09_4093
10	15	16	DEDCYGNYDNLLSQF211	DEDCYGNYDNLLSQF	2617_2_3|717810|8909_B11_3181|5907_I23_3062
10	15	17	RLIEDNEYTAREGAK142	RLIEDNEYTAREGAK	2617_2_2|717740|8908_E01_2883|5907_G01_3067
10	15	18	PENILVTsGGTVKLA50	PENILVTSGGTVKLA	2617_2_1|717646|8907_E03_1588|5907_C03_1331
10	15	19	AVPEGHEyyRVREDG299	AVPEGHEYYRVREDG	2617_2_4|717900|8910_B05_1995|5907_M17_2564
10	15	20	empty	empty	empty
10	16	1	EILSRRPSYRKILND60	EILSRRPSYRKILND	2617_2_1|717656|8907_F01_2711|5907_C13_2645
10	16	2	GSPRTPVSPVKFSPG203	GSPRTPVSPVKFSPG	2617_2_3|717802|8909_B03_4172|5907_I15_2852
10	16	3	AKGNLQEyLTRHVIS293	AKGNLQEYLTRHVIS	2617_2_4|717894|8910_A11_4335|5907_M11_4037
10	16	4	NHSMDAGsPNLsPNP254	NHSMDAGSPNLSPNP	2617_2_3|717854|8909_F07_3077|5907_K19_3791
10	16	5	GTQREGVSSLDSSSL117	GTQREGVSSLDSSSL	2617_2_2|717714|8908_B11_1471|5907_E23_1295
10	16	6	kEVPRRKsLVGtPyW205	KEVPRRKSLVGTPYW	2617_2_3|717804|8909_B05_3935|5907_I17_2939
10	16	7	SELLRSGSSPNLNMG193	SELLRSGSSPNLNMG	2617_2_3|717792|8909_A05_4093|5907_I05_4308
10	16	8	LHIRSSMSGLHLVKQ7	LHIRSSMSGLHLVKQ	2617_2_1|717602|8907_A07_1413|5907_A07_1011
10	16	9	PTSSDPGsPFQMPAD252	PTSSDPGSPFQMPAD	2617_2_3|717852|8909_F05_4739|5907_K17_4883
10	16	10	FYYEILNSPEKACSL1	FYYEILNSPEKACSL	2617_2_1|717596|8907_A01_2619|5907_A01_2659
10	16	11	CDIQTHMTNNKGSAA287	CDIQTHMTNNKGSAA	2617_2_4|717888|8910_A05_1567|5907_M05_2206
10	16	12	IERLRTHSIESSGKL246	IERLRTHSIESSGKL	2617_2_3|717846|8909_E11_1652|5907_K11_1517
10	16	13	GVDLTEPTQPTRNQC236	GVDLTEPTQPTRNQC	2617_2_3|717836|8909_E01_1849|5907_K01_2136
10	16	14	ISGQLVDsIAKtRDA244	ISGQLVDSIAKTRDA	2617_2_3|717844|8909_E09_2882|5907_K09_2627
10	16	15	EMRERLGTGGFGNVC99	EMRERLGTGGFGNVC	2617_2_2|717696|8908_A05_2529|5907_E05_2785
10	16	16	IVKCQKLtDDHVQFL152	IVKCQKLTDDHVQFL	2617_2_2|717750|8908_E11_0833|5907_G11_1268
10	16	17	QMVNGAHSASTLDEA283	QMVNGAHSASTLDEA	2617_2_4|717884|8910_A01_2095|5907_M01_2127
10	16	18	DAGSPNLSPNPMSPA256	DAGSPNLSPNPMSPA	2617_2_3|717856|8909_F09_4171|5907_K21_4402
10	16	19	TIAESEDSQESVDSV58	TIAESEDSQESVDSV	2617_2_1|717654|8907_E11_1604|5907_C11_1411
10	16	20	empty	empty	empty
10	17	1	PAVPPRPSADLILNR199	PAVPPRPSADLILNR	2617_2_3|717798|8909_A11_2935|5907_I11_2526
10	17	2	LRLDPTLsVDDLANs291	LRLDPTLSVDDLANS	2617_2_4|717892|8910_A09_3774|5907_M09_2815
10	17	3	PDRKKRYtVVGNPYW144	PDRKKRYTVVGNPYW	2617_2_2|717742|8908_E03_2750|5907_G03_2253
10	17	4	KRGWIPASFLEPLDS201	KRGWIPASFLEPLDS	2617_2_3|717800|8909_B01_4591|5907_I13_3374
10	17	5	AQQCNGIYIWKIGNF295	AQQCNGIYIWKIGNF	2617_2_4|717896|8910_B01_1623|5907_M13_0856
10	17	6	empty	empty	empty
10	17	7	empty	empty	empty
10	17	8	empty	empty	empty
10	17	9	empty	empty	empty
10	17	10	empty	empty	empty
10	17	11	empty	empty	empty
10	17	12	empty	empty	empty
10	17	13	empty	empty	empty
10	17	14	empty	empty	empty
10	17	15	empty	empty	empty
10	17	16	empty	empty	empty
10	17	17	empty	empty	empty
10	17	18	empty	empty	empty
10	17	19	empty	empty	empty
10	17	20	empty	empty	empty
10	18	1	empty	empty	empty
10	18	2	empty	empty	empty
10	18	3	empty	empty	empty
10	18	4	empty	empty	empty
10	18	5	empty	empty	empty
10	18	6	empty	empty	empty
10	18	7	empty	empty	empty
10	18	8	empty	empty	empty
10	18	9	empty	empty	empty
10	18	10	empty	empty	empty
10	18	11	empty	empty	empty
10	18	12	empty	empty	empty
10	18	13	empty	empty	empty
10	18	14	empty	empty	empty
10	18	15	empty	empty	empty
10	18	16	empty	empty	empty
10	18	17	empty	empty	empty
10	18	18	empty	empty	empty
10	18	19	empty	empty	empty
10	18	20	empty	empty	empty
10	19	1	empty	empty	empty
10	19	2	empty	empty	empty
10	19	3	empty	empty	empty
10	19	4	empty	empty	empty
10	19	5	empty	empty	empty
10	19	6	empty	empty	empty
10	19	7	empty	empty	empty
10	19	8	empty	empty	empty
10	19	9	empty	empty	empty
10	19	10	empty	empty	empty
10	19	11	empty	empty	empty
10	19	12	empty	empty	empty
10	19	13	empty	empty	empty
10	19	14	empty	empty	empty
10	19	15	empty	empty	empty
10	19	16	empty	empty	empty
10	19	17	empty	empty	empty
10	19	18	empty	empty	empty
10	19	19	empty	empty	empty
10	19	20	empty	empty	empty
10	20	1	empty	empty	empty
10	20	2	empty	empty	empty
10	20	3	empty	empty	empty
10	20	4	empty	empty	empty
10	20	5	empty	empty	empty
10	20	6	empty	empty	empty
10	20	7	empty	empty	empty
10	20	8	empty	empty	empty
10	20	9	empty	empty	empty
10	20	10	empty	empty	empty
10	20	11	human_IgG	human_IgG	human_IgG
10	20	12	human_IgG	human_IgG	human_IgG
10	20	13	human_IgG	human_IgG	human_IgG
10	20	14	empty	empty	empty
10	20	15	empty	empty	empty
10	20	16	empty	empty	empty
10	20	17	mouse_IgG	mouse_IgG	mouse_IgG
10	20	18	mouse_IgG	mouse_IgG	mouse_IgG
10	20	19	mouse_IgG	mouse_IgG	mouse_IgG
10	20	20	empty	empty	empty
11	1	1	LAPQWEGYDELQTDG26	LAPQWEGYDELQTDG	2617_2_1|717621|8907_C02_3647|5907_B02_3466
11	1	2	sDDFDSDyENPDEHS28	SDDFDSDYENPDEHS	2617_2_1|717623|8907_C04_3313|5907_B04_3685
11	1	3	IIHRDLKsNNIFLHE30	IIHRDLKSNNIFLHE	2617_2_1|717625|8907_C06_2072|5907_B06_1500
11	1	4	FDKDGNGYISAAELR32	FDKDGNGYISAAELR	2617_2_1|717627|8907_C08_3583|5907_B08_3041
11	1	5	FRGDRCRsLTGKPKL34	FRGDRCRSLTGKPKL	2617_2_1|717629|8907_C10_3178|5907_B10_3750
11	1	6	NANGEAVYCKFHYKT36	NANGEAVYCKFHYKT	2617_2_1|717631|8907_C12_1713|5907_B12_1701
11	1	7	VDSEGHLYTVPIREQ38	VDSEGHLYTVPIREQ	2617_2_1|717633|8907_D02_2414|5907_B14_2549
11	1	8	MSGGKyVDSEGHL40	MSGGKYVDSEGHL	2617_2_1|717635|8907_D04_2587|5907_B16_2658
11	1	9	HEEDADSYENMDNPD42	HEEDADSYENMDNPD	2617_2_1|717637|8907_D06_3676|5907_B18_4068
11	1	10	EKIGEGtyGVVyKGR44	EKIGEGTYGVVYKGR	2617_2_1|717639|8907_D08_1296|5907_B20_1584
11	1	11	TNKFPSEYVPTVFDN45	TNKFPSEYVPTVFDN	2617_2_1|717641|8907_D10_4224|5907_B22_4347
11	1	12	EKIGEGtyGVVyKAR47	EKIGEGTYGVVYKAR	2617_2_1|717643|8907_D12_2756|5907_B24_2378
11	1	13	PVQPNPMsPQQHMLP73	PVQPNPMSPQQHMLP	2617_2_1|717669|8907_G02_4123|5907_D02_2516
11	1	14	YSHKGHLsEGLVTKW75	YSHKGHLSEGLVTKW	2617_2_1|717671|8907_G04_2723|5907_D04_2242
11	1	15	VDFREyEyDLKWEFP77	VDFREYEYDLKWEFP	2617_2_1|717673|8907_G06_2395|5907_D06_1231
11	1	16	AAAHRKGSSSNEPSS79	AAAHRKGSSSNEPSS	2617_2_1|717675|8907_G08_3131|5907_D08_3224
11	1	17	RLIEDNEYTARQGAK81	RLIEDNEYTARQGAK	2617_2_1|717677|8907_G10_2324|5907_D10_2315
11	1	18	KQATTNVyQVQtGSE83	KQATTNVYQVQTGSE	2617_2_1|717679|8907_G12_1062|5907_D12_0801
11	1	19	NSTPESDYDNTPND85	NSTPESDYDNTPND	2617_2_1|717681|8907_H02_3615|5907_D14_3955
11	1	20	empty	empty	empty
11	2	1	STVVHSGYRHQVPSV87	STVVHSGYRHQVPSV	2617_2_1|717683|8907_H04_1726|5907_D16_1667
11	2	2	blank-control	AA	2617_2_1|717685|8907_H06_0825|5907_D18_0678
11	2	3	EECDQNWyKAELNGK90	EECDQNWYKAELNGK	2617_2_1|717687|8907_H08_2138|5907_D20_2635
11	2	4	PAYsRALsRQLssGV92	PAYSRALSRQLSSGV	2617_2_1|717689|8907_H10_3004|5907_D22_2391
11	2	5	MVQEAEKYKAEDEVQ94	MVQEAEKYKAEDEVQ	2617_2_1|717691|8907_H12_2871|5907_D24_2826
11	2	6	IETDKEyyTVKDDRD120	IETDKEYYTVKDDRD	2617_2_2|717717|8908_C02_3189|5907_F02_2904
11	2	7	AIETDKEYYTVKDDR122	AIETDKEYYTVKDDR	2617_2_2|717719|8908_C04_2559|5907_F04_2309
11	2	8	VLYRIRFyFPRWYCS124	VLYRIRFYFPRWYCS	2617_2_2|717721|8908_C06_0550|5907_F06_0380
11	2	9	VLPQDKEYYKVKEPG126	VLPQDKEYYKVKEPG	2617_2_2|717723|8908_C08_2804|5907_F08_2632
11	2	10	NSLFTPDYELLTEND128	NSLFTPDYELLTEND	2617_2_2|717725|8908_C10_2717|5907_F10_2426
11	2	11	ACTNFMMTPYVVTRY130	ACTNFMMTPYVVTRY	2617_2_2|717727|8908_C12_1839|5907_F12_1529
11	2	12	KNSDLLTSPDVGLLK132	KNSDLLTSPDVGLLK	2617_2_2|717729|8908_D02_4043|5907_F14_4280
11	2	13	process-control	GGSGGGSDYKDDDDK	2617_2_2|717731|8908_D04_4282|5907_F16_4286
11	2	14	IAEVKAQyEDIANRS135	IAEVKAQYEDIANRS	2617_2_2|717733|8908_D06_2926|5907_F18_3595
11	2	15	ERLIEFAYTASISMG137	ERLIEFAYTASISMG	2617_2_2|717735|8908_D08_1818|5907_F20_1724
11	2	16	CSDSTNEYMDMKPGV139	CSDSTNEYMDMKPGV	2617_2_2|717737|8908_D10_4097|5907_F22_4143
11	2	17	NLDNGGFYISPRITF141	NLDNGGFYISPRITF	2617_2_2|717739|8908_D12_4498|5907_F24_3466
11	2	18	MFREDEGyIKEEERP167	MFREDEGYIKEEERP	2617_2_2|717765|8908_G02_2526|5907_H02_3041
11	2	19	FSEEIRFyQLGEEAM169	FSEEIRFYQLGEEAM	2617_2_2|717767|8908_G04_2709|5907_H04_2570
11	2	20	empty	empty	empty
11	3	1	LAREWHKtTQMsAAG171	LAREWHKTTQMSAAG	2617_2_2|717769|8908_G06_1563|5907_H06_1456
11	3	2	ITTPELTTPCGSAEY173	ITTPELTTPCGSAEY	2617_2_2|717771|8908_G08_1406|5907_H08_1713
11	3	3	KRLIPIKYKAMKKEF175	KRLIPIKYKAMKKEF	2617_2_2|717773|8908_G10_3514|5907_H10_2939
11	3	4	blank-control	AA	2617_2_2|717775|8908_G12_0356|5907_H12_0298
11	3	5	RTQTVRGGLAPLPEE178	RTQTVRGGLAPLPEE	2617_2_2|717777|8908_H02_3590|5907_H14_3470
11	3	6	PPKMWKTSPDPSPVS180	PPKMWKTSPDPSPVS	2617_2_2|717779|8908_H04_3839|5907_H16_4360
11	3	7	PSTSPRASVTEESWL182	PSTSPRASVTEESWL	2617_2_2|717781|8908_H06_2223|5907_H18_2285
11	3	8	PPRAHAHSLVGKQCS184	PPRAHAHSLVGKQCS	2617_2_2|717783|8908_H08_1889|5907_H20_2132
11	3	9	FVQLRRKSDLETSEP186	FVQLRRKSDLETSEP	2617_2_2|717785|8908_H10_2421|5907_H22_2418
11	3	10	SMQLRRPSDRELSEP188	SMQLRRPSDRELSEP	2617_2_2|717787|8908_H12_3496|5907_H24_3717
11	3	11	KNETEDQyaLMEDED214	KNETEDQYALMEDED	2617_2_3|717813|8909_C02_3570|5907_J02_2414
11	3	12	LKKQAAEYREIDKRM216	LKKQAAEYREIDKRM	2617_2_3|717815|8909_C04_1803|5907_J04_2637
11	3	13	EEEEIRVSINEKCGK218	EEEEIRVSINEKCGK	2617_2_3|717817|8909_C06_1665|5907_J06_0832
11	3	14	LNGVTTTtFCGTPDY220	LNGVTTTTFCGTPDY	2617_2_3|717819|8909_C08_2876|5907_J08_2788
11	3	15	LyDVSRMyVDPSEIN222	LYDVSRMYVDPSEIN	2617_2_3|717821|8909_C10_3409|5907_J10_2608
11	3	16	AIKVEPASPPYYSEK223	AIKVEPASPPYYSEK	2617_2_3|717823|8909_C12_5515|5907_J12_3989
11	3	17	VTRRTPDyFL225	VTRRTPDYFL	2617_2_3|717825|8909_D02_4646|5907_J14_2936
11	3	18	RREDKFMYFEFPQPL227	RREDKFMYFEFPQPL	2617_2_3|717827|8909_D04_4483|5907_J16_3354
11	3	19	ASRFGLGsPLPsPRA229	ASRFGLGSPLPSPRA	2617_2_3|717829|8909_D06_4474|5907_J18_2815
11	3	20	empty	empty	empty
11	4	1	SESCSIEsDIYAEIP231	SESCSIESDIYAEIP	2617_2_3|717831|8909_D08_2988|5907_J20_1552
11	4	2	RMGSGIQyGDAALRQ233	RMGSGIQYGDAALRQ	2617_2_3|717833|8909_D10_2685|5907_J22_1857
11	4	3	RGRGVDLTEPTQPTR235	RGRGVDLTEPTQPTR	2617_2_3|717835|8909_D12_2666|5907_J24_2244
11	4	4	IREFLDQYDAPL261	IREFLDQYDAPL	2617_2_3|717861|8909_G02_4226|5907_L02_4010
11	4	5	YIKTELIsVSEVHPS263	YIKTELISVSEVHPS	2617_2_3|717863|8909_G04_1160|5907_L04_0752
11	4	6	blank-control	AA	2617_2_3|717865|8909_G06_0305|5907_L06_0321
11	4	7	NLQERRKYLKHRLIV266	NLQERRKYLKHRLIV	2617_2_3|717867|8909_G08_3528|5907_L08_3523
11	4	8	NTIDLPMSPRTLDSL268	NTIDLPMSPRTLDSL	2617_2_3|717869|8909_G10_5005|5907_L10_4377
11	4	9	TERGDKGyVPSVFIP270	TERGDKGYVPSVFIP	2617_2_3|717871|8909_G12_5308|5907_L12_4337
11	4	10	TYMDQAPsPAVCPQA272	TYMDQAPSPAVCPQA	2617_2_3|717873|8909_H02_4108|5907_L14_3929
11	4	11	AVCPQAHYNMYPQNP274	AVCPQAHYNMYPQNP	2617_2_3|717875|8909_H04_3379|5907_L16_3271
11	4	12	MGKDGRGYVPATIKM276	MGKDGRGYVPATIKM	2617_2_3|717877|8909_H06_4365|5907_L18_4481
11	4	13	QAFELILsPRSKESV278	QAFELILSPRSKESV	2617_2_3|717879|8909_H08_1205|5907_L20_1664
11	4	14	LPMDTEVYESPYADP280	LPMDTEVYESPYADP	2617_2_3|717881|8909_H10_2033|5907_L22_2401
11	4	15	ALRADENYYKAQTHG282	ALRADENYYKAQTHG	2617_2_3|717883|8909_H12_3116|5907_L24_3203
11	4	16	JPT_Printingbuffer	JPT_Printingbuffer	JPT_Printingbuffer
11	4	17	JPT_Printingbuffer	JPT_Printingbuffer	JPT_Printingbuffer
11	4	18	JPT_Printingbuffer	JPT_Printingbuffer	JPT_Printingbuffer
11	4	19	JPT_Printingbuffer	JPT_Printingbuffer	JPT_Printingbuffer
11	4	20	empty	empty	empty
11	5	1	JPT_Printingbuffer	JPT_Printingbuffer	JPT_Printingbuffer
11	5	2	JPT_Printingbuffer	JPT_Printingbuffer	JPT_Printingbuffer
11	5	3	JPT_Printingbuffer	JPT_Printingbuffer	JPT_Printingbuffer
11	5	4	JPT_Printingbuffer	JPT_Printingbuffer	JPT_Printingbuffer
11	5	5	JPT_Printingbuffer	JPT_Printingbuffer	JPT_Printingbuffer
11	5	6	empty	empty	empty
11	5	7	empty	empty	empty
11	5	8	empty	empty	empty
11	5	9	empty	empty	empty
11	5	10	empty	empty	empty
11	5	11	empty	empty	empty
11	5	12	empty	empty	empty
11	5	13	empty	empty	empty
11	5	14	empty	empty	empty
11	5	15	empty	empty	empty
11	5	16	empty	empty	empty
11	5	17	empty	empty	empty
11	5	18	empty	empty	empty
11	5	19	empty	empty	empty
11	5	20	empty	empty	empty
11	6	1	empty	empty	empty
11	6	2	empty	empty	empty
11	6	3	empty	empty	empty
11	6	4	empty	empty	empty
11	6	5	empty	empty	empty
11	6	6	empty	empty	empty
11	6	7	empty	empty	empty
11	6	8	empty	empty	empty
11	6	9	empty	empty	empty
11	6	10	empty	empty	empty
11	6	11	empty	empty	empty
11	6	12	empty	empty	empty
11	6	13	empty	empty	empty
11	6	14	empty	empty	empty
11	6	15	empty	empty	empty
11	6	16	empty	empty	empty
11	6	17	empty	empty	empty
11	6	18	empty	empty	empty
11	6	19	empty	empty	empty
11	6	20	empty	empty	empty
11	7	1	VLPQDKEYYKVKEPG126	VLPQDKEYYKVKEPG	2617_2_2|717723|8908_C08_2804|5907_F08_2632
11	7	2	KNSDLLTSPDVGLLK132	KNSDLLTSPDVGLLK	2617_2_2|717729|8908_D02_4043|5907_F14_4280
11	7	3	NLQERRKYLKHRLIV266	NLQERRKYLKHRLIV	2617_2_3|717867|8909_G08_3528|5907_L08_3523
11	7	4	LAPQWEGYDELQTDG26	LAPQWEGYDELQTDG	2617_2_1|717621|8907_C02_3647|5907_B02_3466
11	7	5	RMGSGIQyGDAALRQ233	RMGSGIQYGDAALRQ	2617_2_3|717833|8909_D10_2685|5907_J22_1857
11	7	6	blank-control	AA	2617_2_3|717865|8909_G06_0305|5907_L06_0321
11	7	7	JPT_Printingbuffer	JPT_Printingbuffer	JPT_Printingbuffer
11	7	8	ERLIEFAYTASISMG137	ERLIEFAYTASISMG	2617_2_2|717735|8908_D08_1818|5907_F20_1724
11	7	9	NLDNGGFYISPRITF141	NLDNGGFYISPRITF	2617_2_2|717739|8908_D12_4498|5907_F24_3466
11	7	10	JPT_Printingbuffer	JPT_Printingbuffer	JPT_Printingbuffer
11	7	11	JPT_Printingbuffer	JPT_Printingbuffer	JPT_Printingbuffer
11	7	12	JPT_Printingbuffer	JPT_Printingbuffer	JPT_Printingbuffer
11	7	13	AVCPQAHYNMYPQNP274	AVCPQAHYNMYPQNP	2617_2_3|717875|8909_H04_3379|5907_L16_3271
11	7	14	VDFREyEyDLKWEFP77	VDFREYEYDLKWEFP	2617_2_1|717673|8907_G06_2395|5907_D06_1231
11	7	15	NANGEAVYCKFHYKT36	NANGEAVYCKFHYKT	2617_2_1|717631|8907_C12_1713|5907_B12_1701
11	7	16	JPT_Printingbuffer	JPT_Printingbuffer	JPT_Printingbuffer
11	7	17	LNGVTTTtFCGTPDY220	LNGVTTTTFCGTPDY	2617_2_3|717819|8909_C08_2876|5907_J08_2788
11	7	18	JPT_Printingbuffer	JPT_Printingbuffer	JPT_Printingbuffer
11	7	19	MFREDEGyIKEEERP167	MFREDEGYIKEEERP	2617_2_2|717765|8908_G02_2526|5907_H02_3041
11	7	20	empty	empty	empty
11	8	1	IAEVKAQyEDIANRS135	IAEVKAQYEDIANRS	2617_2_2|717733|8908_D06_2926|5907_F18_3595
11	8	2	RTQTVRGGLAPLPEE178	RTQTVRGGLAPLPEE	2617_2_2|717777|8908_H02_3590|5907_H14_3470
11	8	3	JPT_Printingbuffer	JPT_Printingbuffer	JPT_Printingbuffer
11	8	4	TYMDQAPsPAVCPQA272	TYMDQAPSPAVCPQA	2617_2_3|717873|8909_H02_4108|5907_L14_3929
11	8	5	TNKFPSEYVPTVFDN45	TNKFPSEYVPTVFDN	2617_2_1|717641|8907_D10_4224|5907_B22_4347
11	8	6	IIHRDLKsNNIFLHE30	IIHRDLKSNNIFLHE	2617_2_1|717625|8907_C06_2072|5907_B06_1500
11	8	7	AIKVEPASPPYYSEK223	AIKVEPASPPYYSEK	2617_2_3|717823|8909_C12_5515|5907_J12_3989
11	8	8	MSGGKyVDSEGHL40	MSGGKYVDSEGHL	2617_2_1|717635|8907_D04_2587|5907_B16_2658
11	8	9	LyDVSRMyVDPSEIN222	LYDVSRMYVDPSEIN	2617_2_3|717821|8909_C10_3409|5907_J10_2608
11	8	10	VLYRIRFyFPRWYCS124	VLYRIRFYFPRWYCS	2617_2_2|717721|8908_C06_0550|5907_F06_0380
11	8	11	MGKDGRGYVPATIKM276	MGKDGRGYVPATIKM	2617_2_3|717877|8909_H06_4365|5907_L18_4481
11	8	12	sDDFDSDyENPDEHS28	SDDFDSDYENPDEHS	2617_2_1|717623|8907_C04_3313|5907_B04_3685
11	8	13	process-control	GGSGGGSDYKDDDDK	2617_2_2|717731|8908_D04_4282|5907_F16_4286
11	8	14	LAREWHKtTQMsAAG171	LAREWHKTTQMSAAG	2617_2_2|717769|8908_G06_1563|5907_H06_1456
11	8	15	NSLFTPDYELLTEND128	NSLFTPDYELLTEND	2617_2_2|717725|8908_C10_2717|5907_F10_2426
11	8	16	ALRADENYYKAQTHG282	ALRADENYYKAQTHG	2617_2_3|717883|8909_H12_3116|5907_L24_3203
11	8	17	CSDSTNEYMDMKPGV139	CSDSTNEYMDMKPGV	2617_2_2|717737|8908_D10_4097|5907_F22_4143
11	8	18	LKKQAAEYREIDKRM216	LKKQAAEYREIDKRM	2617_2_3|717815|8909_C04_1803|5907_J04_2637
11	8	19	ITTPELTTPCGSAEY173	ITTPELTTPCGSAEY	2617_2_2|717771|8908_G08_1406|5907_H08_1713
11	8	20	empty	empty	empty
11	9	1	STVVHSGYRHQVPSV87	STVVHSGYRHQVPSV	2617_2_1|717683|8907_H04_1726|5907_D16_1667
11	9	2	FSEEIRFyQLGEEAM169	FSEEIRFYQLGEEAM	2617_2_2|717767|8908_G04_2709|5907_H04_2570
11	9	3	PPKMWKTSPDPSPVS180	PPKMWKTSPDPSPVS	2617_2_2|717779|8908_H04_3839|5907_H16_4360
11	9	4	KRLIPIKYKAMKKEF175	KRLIPIKYKAMKKEF	2617_2_2|717773|8908_G10_3514|5907_H10_2939
11	9	5	blank-control	AA	2617_2_1|717685|8907_H06_0825|5907_D18_0678
11	9	6	blank-control	AA	2617_2_2|717775|8908_G12_0356|5907_H12_0298
11	9	7	IREFLDQYDAPL261	IREFLDQYDAPL	2617_2_3|717861|8909_G02_4226|5907_L02_4010
11	9	8	LPMDTEVYESPYADP280	LPMDTEVYESPYADP	2617_2_3|717881|8909_H10_2033|5907_L22_2401
11	9	9	ACTNFMMTPYVVTRY130	ACTNFMMTPYVVTRY	2617_2_2|717727|8908_C12_1839|5907_F12_1529
11	9	10	NTIDLPMSPRTLDSL268	NTIDLPMSPRTLDSL	2617_2_3|717869|8909_G10_5005|5907_L10_4377
11	9	11	YIKTELIsVSEVHPS263	YIKTELISVSEVHPS	2617_2_3|717863|8909_G04_1160|5907_L04_0752
11	9	12	SMQLRRPSDRELSEP188	SMQLRRPSDRELSEP	2617_2_2|717787|8908_H12_3496|5907_H24_3717
11	9	13	KNETEDQyaLMEDED214	KNETEDQYALMEDED	2617_2_3|717813|8909_C02_3570|5907_J02_2414
11	9	14	NSTPESDYDNTPND85	NSTPESDYDNTPND	2617_2_1|717681|8907_H02_3615|5907_D14_3955
11	9	15	YSHKGHLsEGLVTKW75	YSHKGHLSEGLVTKW	2617_2_1|717671|8907_G04_2723|5907_D04_2242
11	9	16	AIETDKEYYTVKDDR122	AIETDKEYYTVKDDR	2617_2_2|717719|8908_C04_2559|5907_F04_2309
11	9	17	EKIGEGtyGVVyKAR47	EKIGEGTYGVVYKAR	2617_2_1|717643|8907_D12_2756|5907_B24_2378
11	9	18	VDSEGHLYTVPIREQ38	VDSEGHLYTVPIREQ	2617_2_1|717633|8907_D02_2414|5907_B14_2549
11	9	19	AAAHRKGSSSNEPSS79	AAAHRKGSSSNEPSS	2617_2_1|717675|8907_G08_3131|5907_D08_3224
11	9	20	empty	empty	empty
11	10	1	ASRFGLGsPLPsPRA229	ASRFGLGSPLPSPRA	2617_2_3|717829|8909_D06_4474|5907_J18_2815
11	10	2	FRGDRCRsLTGKPKL34	FRGDRCRSLTGKPKL	2617_2_1|717629|8907_C10_3178|5907_B10_3750
11	10	3	SESCSIEsDIYAEIP231	SESCSIESDIYAEIP	2617_2_3|717831|8909_D08_2988|5907_J20_1552
11	10	4	EEEEIRVSINEKCGK218	EEEEIRVSINEKCGK	2617_2_3|717817|8909_C06_1665|5907_J06_0832
11	10	5	PSTSPRASVTEESWL182	PSTSPRASVTEESWL	2617_2_2|717781|8908_H06_2223|5907_H18_2285
11	10	6	MVQEAEKYKAEDEVQ94	MVQEAEKYKAEDEVQ	2617_2_1|717691|8907_H12_2871|5907_D24_2826
11	10	7	IETDKEyyTVKDDRD120	IETDKEYYTVKDDRD	2617_2_2|717717|8908_C02_3189|5907_F02_2904
11	10	8	EKIGEGtyGVVyKGR44	EKIGEGTYGVVYKGR	2617_2_1|717639|8907_D08_1296|5907_B20_1584
11	10	9	HEEDADSYENMDNPD42	HEEDADSYENMDNPD	2617_2_1|717637|8907_D06_3676|5907_B18_4068
11	10	10	PAYsRALsRQLssGV92	PAYSRALSRQLSSGV	2617_2_1|717689|8907_H10_3004|5907_D22_2391
11	10	11	PVQPNPMsPQQHMLP73	PVQPNPMSPQQHMLP	2617_2_1|717669|8907_G02_4123|5907_D02_2516
11	10	12	FVQLRRKSDLETSEP186	FVQLRRKSDLETSEP	2617_2_2|717785|8908_H10_2421|5907_H22_2418
11	10	13	JPT_Printingbuffer	JPT_Printingbuffer	JPT_Printingbuffer
11	10	14	PPRAHAHSLVGKQCS184	PPRAHAHSLVGKQCS	2617_2_2|717783|8908_H08_1889|5907_H20_2132
11	10	15	TERGDKGyVPSVFIP270	TERGDKGYVPSVFIP	2617_2_3|717871|8909_G12_5308|5907_L12_4337
11	10	16	QAFELILsPRSKESV278	QAFELILSPRSKESV	2617_2_3|717879|8909_H08_1205|5907_L20_1664
11	10	17	KQATTNVyQVQtGSE83	KQATTNVYQVQTGSE	2617_2_1|717679|8907_G12_1062|5907_D12_0801
11	10	18	FDKDGNGYISAAELR32	FDKDGNGYISAAELR	2617_2_1|717627|8907_C08_3583|5907_B08_3041
11	10	19	RREDKFMYFEFPQPL227	RREDKFMYFEFPQPL	2617_2_3|717827|8909_D04_4483|5907_J16_3354
11	10	20	empty	empty	empty
11	11	1	VTRRTPDyFL225	VTRRTPDYFL	2617_2_3|717825|8909_D02_4646|5907_J14_2936
11	11	2	JPT_Printingbuffer	JPT_Printingbuffer	JPT_Printingbuffer
11	11	3	RGRGVDLTEPTQPTR235	RGRGVDLTEPTQPTR	2617_2_3|717835|8909_D12_2666|5907_J24_2244
11	11	4	RLIEDNEYTARQGAK81	RLIEDNEYTARQGAK	2617_2_1|717677|8907_G10_2324|5907_D10_2315
11	11	5	EECDQNWyKAELNGK90	EECDQNWYKAELNGK	2617_2_1|717687|8907_H08_2138|5907_D20_2635
11	11	6	empty	empty	empty
11	11	7	empty	empty	empty
11	11	8	empty	empty	empty
11	11	9	empty	empty	empty
11	11	10	empty	empty	empty
11	11	11	empty	empty	empty
11	11	12	empty	empty	empty
11	11	13	empty	empty	empty
11	11	14	empty	empty	empty
11	11	15	empty	empty	empty
11	11	16	empty	empty	empty
11	11	17	empty	empty	empty
11	11	18	empty	empty	empty
11	11	19	empty	empty	empty
11	11	20	empty	empty	empty
11	12	1	empty	empty	empty
11	12	2	empty	empty	empty
11	12	3	empty	empty	empty
11	12	4	empty	empty	empty
11	12	5	empty	empty	empty
11	12	6	empty	empty	empty
11	12	7	empty	empty	empty
11	12	8	empty	empty	empty
11	12	9	empty	empty	empty
11	12	10	empty	empty	empty
11	12	11	empty	empty	empty
11	12	12	empty	empty	empty
11	12	13	empty	empty	empty
11	12	14	empty	empty	empty
11	12	15	empty	empty	empty
11	12	16	empty	empty	empty
11	12	17	empty	empty	empty
11	12	18	empty	empty	empty
11	12	19	empty	empty	empty
11	12	20	empty	empty	empty
11	13	1	empty	empty	empty
11	13	2	EKIGEGtyGVVyKAR47	EKIGEGTYGVVYKAR	2617_2_1|717643|8907_D12_2756|5907_B24_2378
11	13	3	STVVHSGYRHQVPSV87	STVVHSGYRHQVPSV	2617_2_1|717683|8907_H04_1726|5907_D16_1667
11	13	4	KNETEDQyaLMEDED214	KNETEDQYALMEDED	2617_2_3|717813|8909_C02_3570|5907_J02_2414
11	13	5	PPKMWKTSPDPSPVS180	PPKMWKTSPDPSPVS	2617_2_2|717779|8908_H04_3839|5907_H16_4360
11	13	6	ACTNFMMTPYVVTRY130	ACTNFMMTPYVVTRY	2617_2_2|717727|8908_C12_1839|5907_F12_1529
11	13	7	EKIGEGtyGVVyKGR44	EKIGEGTYGVVYKGR	2617_2_1|717639|8907_D08_1296|5907_B20_1584
11	13	8	NLQERRKYLKHRLIV266	NLQERRKYLKHRLIV	2617_2_3|717867|8909_G08_3528|5907_L08_3523
11	13	9	MSGGKyVDSEGHL40	MSGGKYVDSEGHL	2617_2_1|717635|8907_D04_2587|5907_B16_2658
11	13	10	RTQTVRGGLAPLPEE178	RTQTVRGGLAPLPEE	2617_2_2|717777|8908_H02_3590|5907_H14_3470
11	13	11	NANGEAVYCKFHYKT36	NANGEAVYCKFHYKT	2617_2_1|717631|8907_C12_1713|5907_B12_1701
11	13	12	VDSEGHLYTVPIREQ38	VDSEGHLYTVPIREQ	2617_2_1|717633|8907_D02_2414|5907_B14_2549
11	13	13	PAYsRALsRQLssGV92	PAYSRALSRQLSSGV	2617_2_1|717689|8907_H10_3004|5907_D22_2391
11	13	14	FVQLRRKSDLETSEP186	FVQLRRKSDLETSEP	2617_2_2|717785|8908_H10_2421|5907_H22_2418
11	13	15	TYMDQAPsPAVCPQA272	TYMDQAPSPAVCPQA	2617_2_3|717873|8909_H02_4108|5907_L14_3929
11	13	16	IAEVKAQyEDIANRS135	IAEVKAQYEDIANRS	2617_2_2|717733|8908_D06_2926|5907_F18_3595
11	13	17	blank-control	AA	2617_2_1|717685|8907_H06_0825|5907_D18_0678
11	13	18	AAAHRKGSSSNEPSS79	AAAHRKGSSSNEPSS	2617_2_1|717675|8907_G08_3131|5907_D08_3224
11	13	19	SESCSIEsDIYAEIP231	SESCSIESDIYAEIP	2617_2_3|717831|8909_D08_2988|5907_J20_1552
11	13	20	empty	empty	empty
11	14	1	JPT_Printingbuffer	JPT_Printingbuffer	JPT_Printingbuffer
11	14	2	RLIEDNEYTARQGAK81	RLIEDNEYTARQGAK	2617_2_1|717677|8907_G10_2324|5907_D10_2315
11	14	3	ERLIEFAYTASISMG137	ERLIEFAYTASISMG	2617_2_2|717735|8908_D08_1818|5907_F20_1724
11	14	4	PVQPNPMsPQQHMLP73	PVQPNPMSPQQHMLP	2617_2_1|717669|8907_G02_4123|5907_D02_2516
11	14	5	ALRADENYYKAQTHG282	ALRADENYYKAQTHG	2617_2_3|717883|8909_H12_3116|5907_L24_3203
11	14	6	VDFREyEyDLKWEFP77	VDFREYEYDLKWEFP	2617_2_1|717673|8907_G06_2395|5907_D06_1231
11	14	7	KNSDLLTSPDVGLLK132	KNSDLLTSPDVGLLK	2617_2_2|717729|8908_D02_4043|5907_F14_4280
11	14	8	KRLIPIKYKAMKKEF175	KRLIPIKYKAMKKEF	2617_2_2|717773|8908_G10_3514|5907_H10_2939
11	14	9	FRGDRCRsLTGKPKL34	FRGDRCRSLTGKPKL	2617_2_1|717629|8907_C10_3178|5907_B10_3750
11	14	10	process-control	GGSGGGSDYKDDDDK	2617_2_2|717731|8908_D04_4282|5907_F16_4286
11	14	11	AIETDKEYYTVKDDR122	AIETDKEYYTVKDDR	2617_2_2|717719|8908_C04_2559|5907_F04_2309
11	14	12	IETDKEyyTVKDDRD120	IETDKEYYTVKDDRD	2617_2_2|717717|8908_C02_3189|5907_F02_2904
11	14	13	PPRAHAHSLVGKQCS184	PPRAHAHSLVGKQCS	2617_2_2|717783|8908_H08_1889|5907_H20_2132
11	14	14	MVQEAEKYKAEDEVQ94	MVQEAEKYKAEDEVQ	2617_2_1|717691|8907_H12_2871|5907_D24_2826
11	14	15	EECDQNWyKAELNGK90	EECDQNWYKAELNGK	2617_2_1|717687|8907_H08_2138|5907_D20_2635
11	14	16	YIKTELIsVSEVHPS263	YIKTELISVSEVHPS	2617_2_3|717863|8909_G04_1160|5907_L04_0752
11	14	17	ITTPELTTPCGSAEY173	ITTPELTTPCGSAEY	2617_2_2|717771|8908_G08_1406|5907_H08_1713
11	14	18	blank-control	AA	2617_2_3|717865|8909_G06_0305|5907_L06_0321
11	14	19	RMGSGIQyGDAALRQ233	RMGSGIQYGDAALRQ	2617_2_3|717833|8909_D10_2685|5907_J22_1857
11	14	20	empty	empty	empty
11	15	1	CSDSTNEYMDMKPGV139	CSDSTNEYMDMKPGV	2617_2_2|717737|8908_D10_4097|5907_F22_4143
11	15	2	LAREWHKtTQMsAAG171	LAREWHKTTQMSAAG	2617_2_2|717769|8908_G06_1563|5907_H06_1456
11	15	3	LNGVTTTtFCGTPDY220	LNGVTTTTFCGTPDY	2617_2_3|717819|8909_C08_2876|5907_J08_2788
11	15	4	JPT_Printingbuffer	JPT_Printingbuffer	JPT_Printingbuffer
11	15	5	sDDFDSDyENPDEHS28	SDDFDSDYENPDEHS	2617_2_1|717623|8907_C04_3313|5907_B04_3685
11	15	6	VLPQDKEYYKVKEPG126	VLPQDKEYYKVKEPG	2617_2_2|717723|8908_C08_2804|5907_F08_2632
11	15	7	HEEDADSYENMDNPD42	HEEDADSYENMDNPD	2617_2_1|717637|8907_D06_3676|5907_B18_4068
11	15	8	LyDVSRMyVDPSEIN222	LYDVSRMYVDPSEIN	2617_2_3|717821|8909_C10_3409|5907_J10_2608
11	15	9	PSTSPRASVTEESWL182	PSTSPRASVTEESWL	2617_2_2|717781|8908_H06_2223|5907_H18_2285
11	15	10	IIHRDLKsNNIFLHE30	IIHRDLKSNNIFLHE	2617_2_1|717625|8907_C06_2072|5907_B06_1500
11	15	11	SMQLRRPSDRELSEP188	SMQLRRPSDRELSEP	2617_2_2|717787|8908_H12_3496|5907_H24_3717
11	15	12	TNKFPSEYVPTVFDN45	TNKFPSEYVPTVFDN	2617_2_1|717641|8907_D10_4224|5907_B22_4347
11	15	13	LKKQAAEYREIDKRM216	LKKQAAEYREIDKRM	2617_2_3|717815|8909_C04_1803|5907_J04_2637
11	15	14	AVCPQAHYNMYPQNP274	AVCPQAHYNMYPQNP	2617_2_3|717875|8909_H04_3379|5907_L16_3271
11	15	15	NSLFTPDYELLTEND128	NSLFTPDYELLTEND	2617_2_2|717725|8908_C10_2717|5907_F10_2426
11	15	16	RGRGVDLTEPTQPTR235	RGRGVDLTEPTQPTR	2617_2_3|717835|8909_D12_2666|5907_J24_2244
11	15	17	MFREDEGyIKEEERP167	MFREDEGYIKEEERP	2617_2_2|717765|8908_G02_2526|5907_H02_3041
11	15	18	YSHKGHLsEGLVTKW75	YSHKGHLSEGLVTKW	2617_2_1|717671|8907_G04_2723|5907_D04_2242
11	15	19	JPT_Printingbuffer	JPT_Printingbuffer	JPT_Printingbuffer
11	15	20	empty	empty	empty
11	16	1	NSTPESDYDNTPND85	NSTPESDYDNTPND	2617_2_1|717681|8907_H02_3615|5907_D14_3955
11	16	2	RREDKFMYFEFPQPL227	RREDKFMYFEFPQPL	2617_2_3|717827|8909_D04_4483|5907_J16_3354
11	16	3	JPT_Printingbuffer	JPT_Printingbuffer	JPT_Printingbuffer
11	16	4	QAFELILsPRSKESV278	QAFELILSPRSKESV	2617_2_3|717879|8909_H08_1205|5907_L20_1664
11	16	5	NLDNGGFYISPRITF141	NLDNGGFYISPRITF	2617_2_2|717739|8908_D12_4498|5907_F24_3466
11	16	6	ASRFGLGsPLPsPRA229	ASRFGLGSPLPSPRA	2617_2_3|717829|8909_D06_4474|5907_J18_2815
11	16	7	EEEEIRVSINEKCGK218	EEEEIRVSINEKCGK	2617_2_3|717817|8909_C06_1665|5907_J06_0832
11	16	8	FDKDGNGYISAAELR32	FDKDGNGYISAAELR	2617_2_1|717627|8907_C08_3583|5907_B08_3041
11	16	9	MGKDGRGYVPATIKM276	MGKDGRGYVPATIKM	2617_2_3|717877|8909_H06_4365|5907_L18_4481
11	16	10	LAPQWEGYDELQTDG26	LAPQWEGYDELQTDG	2617_2_1|717621|8907_C02_3647|5907_B02_3466
11	16	11	JPT_Printingbuffer	JPT_Printingbuffer	JPT_Printingbuffer
11	16	12	TERGDKGyVPSVFIP270	TERGDKGYVPSVFIP	2617_2_3|717871|8909_G12_5308|5907_L12_4337
11	16	13	IREFLDQYDAPL261	IREFLDQYDAPL	2617_2_3|717861|8909_G02_4226|5907_L02_4010
11	16	14	NTIDLPMSPRTLDSL268	NTIDLPMSPRTLDSL	2617_2_3|717869|8909_G10_5005|5907_L10_4377
11	16	15	VLYRIRFyFPRWYCS124	VLYRIRFYFPRWYCS	2617_2_2|717721|8908_C06_0550|5907_F06_0380
11	16	16	blank-control	AA	2617_2_2|717775|8908_G12_0356|5907_H12_0298
11	16	17	JPT_Printingbuffer	JPT_Printingbuffer	JPT_Printingbuffer
11	16	18	LPMDTEVYESPYADP280	LPMDTEVYESPYADP	2617_2_3|717881|8909_H10_2033|5907_L22_2401
11	16	19	KQATTNVyQVQtGSE83	KQATTNVYQVQTGSE	2617_2_1|717679|8907_G12_1062|5907_D12_0801
11	16	20	empty	empty	empty
11	17	1	AIKVEPASPPYYSEK223	AIKVEPASPPYYSEK	2617_2_3|717823|8909_C12_5515|5907_J12_3989
11	17	2	JPT_Printingbuffer	JPT_Printingbuffer	JPT_Printingbuffer
11	17	3	FSEEIRFyQLGEEAM169	FSEEIRFYQLGEEAM	2617_2_2|717767|8908_G04_2709|5907_H04_2570
11	17	4	VTRRTPDyFL225	VTRRTPDYFL	2617_2_3|717825|8909_D02_4646|5907_J14_2936
11	17	5	JPT_Printingbuffer	JPT_Printingbuffer	JPT_Printingbuffer
11	17	6	empty	empty	empty
11	17	7	empty	empty	empty
11	17	8	empty	empty	empty
11	17	9	empty	empty	empty
11	17	10	empty	empty	empty
11	17	11	empty	empty	empty
11	17	12	empty	empty	empty
11	17	13	empty	empty	empty
11	17	14	empty	empty	empty
11	17	15	empty	empty	empty
11	17	16	empty	empty	empty
11	17	17	empty	empty	empty
11	17	18	empty	empty	empty
11	17	19	empty	empty	empty
11	17	20	empty	empty	empty
11	18	1	empty	empty	empty
11	18	2	empty	empty	empty
11	18	3	empty	empty	empty
11	18	4	empty	empty	empty
11	18	5	empty	empty	empty
11	18	6	empty	empty	empty
11	18	7	empty	empty	empty
11	18	8	empty	empty	empty
11	18	9	empty	empty	empty
11	18	10	empty	empty	empty
11	18	11	empty	empty	empty
11	18	12	empty	empty	empty
11	18	13	empty	empty	empty
11	18	14	empty	empty	empty
11	18	15	empty	empty	empty
11	18	16	empty	empty	empty
11	18	17	empty	empty	empty
11	18	18	empty	empty	empty
11	18	19	empty	empty	empty
11	18	20	empty	empty	empty
11	19	1	empty	empty	empty
11	19	2	empty	empty	empty
11	19	3	empty	empty	empty
11	19	4	empty	empty	empty
11	19	5	empty	empty	empty
11	19	6	empty	empty	empty
11	19	7	empty	empty	empty
11	19	8	empty	empty	empty
11	19	9	empty	empty	empty
11	19	10	empty	empty	empty
11	19	11	empty	empty	empty
11	19	12	empty	empty	empty
11	19	13	empty	empty	empty
11	19	14	empty	empty	empty
11	19	15	empty	empty	empty
11	19	16	empty	empty	empty
11	19	17	empty	empty	empty
11	19	18	empty	empty	empty
11	19	19	empty	empty	empty
11	19	20	empty	empty	empty
11	20	1	empty	empty	empty
11	20	2	empty	empty	empty
11	20	3	empty	empty	empty
11	20	4	empty	empty	empty
11	20	5	empty	empty	empty
11	20	6	empty	empty	empty
11	20	7	empty	empty	empty
11	20	8	empty	empty	empty
11	20	9	empty	empty	empty
11	20	10	empty	empty	empty
11	20	11	empty	empty	empty
11	20	12	empty	empty	empty
11	20	13	empty	empty	empty
11	20	14	empty	empty	empty
11	20	15	empty	empty	empty
11	20	16	empty	empty	empty
11	20	17	empty	empty	empty
11	20	18	empty	empty	empty
11	20	19	empty	empty	empty
11	20	20	empty	empty	empty
12	1	1	VVGARRSSWRVISSI2	VVGARRSSWRVISSI	2617_2_1|717597|8907_A02_1621|5907_A02_1255
12	1	2	GGTLFSTTPGGTRII4	GGTLFSTTPGGTRII	2617_2_1|717599|8907_A04_3107|5907_A04_3191
12	1	3	GSVSEDNSEDEISNL6	GSVSEDNSEDEISNL	2617_2_1|717601|8907_A06_2432|5907_A06_2596
12	1	4	KIWHHTFYNELRVAP8	KIWHHTFYNELRVAP	2617_2_1|717603|8907_A08_2154|5907_A08_1861
12	1	5	RPHFPQFSYSASGTA10	RPHFPQFSYSASGTA	2617_2_1|717605|8907_A10_1097|5907_A10_0766
12	1	6	TAQMITItPPDQDDS12	TAQMITITPPDQDDS	2617_2_1|717607|8907_A12_3422|5907_A12_3556
12	1	7	SDGEFLRtsCGsPNY14	SDGEFLRTSCGSPNY	2617_2_1|717609|8907_B02_2112|5907_A14_2475
12	1	8	AyQSRDyyNFPLALA16	AYQSRDYYNFPLALA	2617_2_1|717611|8907_B04_3136|5907_A16_3558
12	1	9	EPSRAVGTVKVYLPN18	EPSRAVGTVKVYLPN	2617_2_1|717613|8907_B06_1729|5907_A18_1999
12	1	10	QETYKRIsRVEFTFP20	QETYKRISRVEFTFP	2617_2_1|717615|8907_B08_1159|5907_A20_1056
12	1	11	GGWDGLLSYFGTPTW22	GGWDGLLSYFGTPTW	2617_2_1|717617|8907_B10_1851|5907_A22_2030
12	1	12	QERPGNFyVSSESIR24	QERPGNFYVSSESIR	2617_2_1|717619|8907_B12_2153|5907_A24_1829
12	1	13	GVPVRTYTHEVVTLW49	GVPVRTYTHEVVTLW	2617_2_1|717645|8907_E02_1605|5907_C02_0928
12	1	14	YSYQMALtPVVVTLW51	YSYQMALTPVVVTLW	2617_2_1|717647|8907_E04_1553|5907_C04_0911
12	1	15	DIYSRRLsQETGLEI53	DIYSRRLSQETGLEI	2617_2_1|717649|8907_E06_1315|5907_C06_1231
12	1	16	QAASNFKsPVKTIR55	QAASNFKSPVKTIR	2617_2_1|717651|8907_E08_2754|5907_C08_2827
12	1	17	HELQANCyEEVkDRC57	HELQANCYEEVKDRC	2617_2_1|717653|8907_E10_2303|5907_C10_2730
12	1	18	DSQESVDSVTDSQKR59	DSQESVDSVTDSQKR	2617_2_1|717655|8907_E12_1479|5907_C12_1181
12	1	19	LEFYKIHYLDTTTLI61	LEFYKIHYLDTTTLI	2617_2_1|717657|8907_F02_1214|5907_C14_1040
12	1	20	empty	empty	empty
12	2	1	QQQSYLDsGIHSGAT63	QQQSYLDSGIHSGAT	2617_2_1|717659|8907_F04_1328|5907_C16_1314
12	2	2	RNEGVATyAAAVLFR65	RNEGVATYAAAVLFR	2617_2_1|717661|8907_F06_0487|5907_C18_0492
12	2	3	CSAKNALTPSSKKPV67	CSAKNALTPSSKKPV	2617_2_1|717663|8907_F08_3225|5907_C20_3439
12	2	4	DSFLQRYSSDPTGAL69	DSFLQRYSSDPTGAL	2617_2_1|717665|8907_F10_3919|5907_C22_3825
12	2	5	LGAEEKEYHAEGGKV71	LGAEEKEYHAEGGKV	2617_2_1|717667|8907_F12_3088|5907_C24_3115
12	2	6	KNLLLSTSEEQIEKC96	KNLLLSTSEEQIEKC	2617_2_2|717693|8908_A02_2275|5907_E02_1614
12	2	7	KNTLISASQQLKAKL98	KNTLISASQQLKAKL	2617_2_2|717695|8908_A04_0870|5907_E04_0615
12	2	8	DQGSLCTSFVGTLQY100	DQGSLCTSFVGTLQY	2617_2_2|717697|8908_A06_2448|5907_E06_2046
12	2	9	ELLEQQKYTVTVDYW102	ELLEQQKYTVTVDYW	2617_2_2|717699|8908_A08_2272|5907_E08_1557
12	2	10	SLGSGIVYSALTCHL104	SLGSGIVYSALTCHL	2617_2_2|717701|8908_A10_1220|5907_E10_1483
12	2	11	RPSFVGSSSGHTSTT106	RPSFVGSSSGHTSTT	2617_2_2|717703|8908_A12_1447|5907_E12_1224
12	2	12	IEFVNQYYGSFKEAK108	IEFVNQYYGSFKEAK	2617_2_2|717705|8908_B02_0683|5907_E14_1242
12	2	13	LCEISRGtHNFSEEL110	LCEISRGTHNFSEEL	2617_2_2|717707|8908_B04_1722|5907_E16_1461
12	2	14	YKGYVNNtTVAVKKL112	YKGYVNNTTVAVKKL	2617_2_2|717709|8908_B06_1503|5907_E18_1534
12	2	15	MARVGGASSLENTVD114	MARVGGASSLENTVD	2617_2_2|717711|8908_B08_3187|5907_E20_2923
12	2	16	ISNSHPLSLTSDQYK116	ISNSHPLSLTSDQYK	2617_2_2|717713|8908_B10_3780|5907_E22_3346
12	2	17	TESITATSPASMVGG118	TESITATSPASMVGG	2617_2_2|717715|8908_B12_4232|5907_E24_4359
12	2	18	KEKRDKAsQEGGDVL143	KEKRDKASQEGGDVL	2617_2_2|717741|8908_E02_2683|5907_G02_2522
12	2	19	DESLANLsEDEYYSE145	DESLANLSEDEYYSE	2617_2_2|717743|8908_E04_3285|5907_G04_3070
12	2	20	empty	empty	empty
12	3	1	RDIHHIDyyKKTTNG147	RDIHHIDYYKKTTNG	2617_2_2|717745|8908_E06_2075|5907_G06_2323
12	3	2	DDQLGEESEERDDHL149	DDQLGEESEERDDHL	2617_2_2|717747|8908_E08_1944|5907_G08_2370
12	3	3	KITVNPEsKAVLAGQ151	KITVNPESKAVLAGQ	2617_2_2|717749|8908_E10_0524|5907_G10_0861
12	3	4	RHtDDEMtGyVATRW153	RHTDDEMTGYVATRW	2617_2_2|717751|8908_E12_2068|5907_G12_1593
12	3	5	IDQGDLMTPQFTPYY155	IDQGDLMTPQFTPYY	2617_2_2|717753|8908_F02_5066|5907_G14_5256
12	3	6	SSRRRAISETEENSD157	SSRRRAISETEENSD	2617_2_2|717755|8908_F04_1207|5907_G16_1188
12	3	7	VsGQLIDsMANsFVG159	VSGQLIDSMANSFVG	2617_2_2|717757|8908_F06_2238|5907_G18_2249
12	3	8	IGLNQPStPTHAAGV161	IGLNQPSTPTHAAGV	2617_2_2|717759|8908_F08_3586|5907_G20_3997
12	3	9	LIDsMANsFVGTRSY163	LIDSMANSFVGTRSY	2617_2_2|717761|8908_F10_3285|5907_G22_2932
12	3	10	VSNESVDYRATFPED165	VSNESVDYRATFPED	2617_2_2|717763|8908_F12_3498|5907_G24_3462
12	3	11	GIRkRPAtDDSSTQN190	GIRKRPATDDSSTQN	2617_2_3|717789|8909_A02_1954|5907_I02_1790
12	3	12	PVQPNPMsPQQHMLP192	PVQPNPMSPQQHMLP	2617_2_3|717791|8909_A04_3905|5907_I04_3858
12	3	13	ADAEMTGYVVTRWYR194	ADAEMTGYVVTRWYR	2617_2_3|717793|8909_A06_0622|5907_I06_0831
12	3	14	RHTDDEMTGYVATRW196	RHTDDEMTGYVATRW	2617_2_3|717795|8909_A08_1559|5907_I08_1375
12	3	15	EERQTQRSKPQPAVP198	EERQTQRSKPQPAVP	2617_2_3|717797|8909_A10_3617|5907_I10_3848
12	3	16	PSVEPPLSQETFSDL200	PSVEPPLSQETFSDL	2617_2_3|717799|8909_A12_3194|5907_I12_3126
12	3	17	EPPPRPKTPEIFRAL202	EPPPRPKTPEIFRAL	2617_2_3|717801|8909_B02_4494|5907_I14_3655
12	3	18	NQVFLGFTYVAPSVL204	NQVFLGFTYVAPSVL	2617_2_3|717803|8909_B04_2542|5907_I16_1311
12	3	19	IITEYCRyGDLVDyL206	IITEYCRYGDLVDYL	2617_2_3|717805|8909_B06_2884|5907_I18_1911
12	3	20	empty	empty	empty
12	4	1	TGESDGGyMDMSKDE208	TGESDGGYMDMSKDE	2617_2_3|717807|8909_B08_5096|5907_I20_3825
12	4	2	SEDDEDCyGNYDNLL210	SEDDEDCYGNYDNLL	2617_2_3|717809|8909_B10_3735|5907_I22_3859
12	4	3	QCPVGLNtLAFPSIN212	QCPVGLNTLAFPSIN	2617_2_3|717811|8909_B12_2178|5907_I24_1668
12	4	4	NHIGHTGyLNTVTVS237	NHIGHTGYLNTVTVS	2617_2_3|717837|8909_E02_0734|5907_K02_1006
12	4	5	LTRDETNyGIPQRAL239	LTRDETNYGIPQRAL	2617_2_3|717839|8909_E04_3932|5907_K04_4468
12	4	6	PTGEAPTyVNTQQIP241	PTGEAPTYVNTQQIP	2617_2_3|717841|8909_E06_3876|5907_K06_4587
12	4	7	RSPQPVPsPRPQSQP243	RSPQPVPSPRPQSQP	2617_2_3|717843|8909_E08_3617|5907_K08_3685
12	4	8	IERLRTHsIESSGKL245	IERLRTHSIESSGKL	2617_2_3|717845|8909_E10_1508|5907_K10_1326
12	4	9	LVDSIAKTRDAGCRP247	LVDSIAKTRDAGCRP	2617_2_3|717847|8909_E12_2456|5907_K12_2603
12	4	10	EEPPDHQYYNDFPGK249	EEPPDHQYYNDFPGK	2617_2_3|717849|8909_F02_4354|5907_K14_4103
12	4	11	PTGEAPTYVNTQQIP251	PTGEAPTYVNTQQIP	2617_2_3|717851|8909_F04_4791|5907_K16_4461
12	4	12	GSPHNPISSVS253	GSPHNPISSVS	2617_2_3|717853|8909_F06_3064|5907_K18_2833
12	4	13	KVLTQMGsPSIRCss255	KVLTQMGSPSIRCSS	2617_2_3|717855|8909_F08_2113|5907_K20_2799
12	4	14	sPSIRCssVs257	SPSIRCSSVS	2617_2_3|717857|8909_F10_0905|5907_K22_1181
12	4	15	RKVPPGYsIKVFDFE259	RKVPPGYSIKVFDFE	2617_2_3|717859|8909_F12_0690|5907_K24_0300
12	4	16	TPTLTNQSPTLTLQS284	TPTLTNQSPTLTLQS	2617_2_4|717885|8910_A02_1129|5907_M02_1397
12	4	17	LKICDFGtACDIQTH286	LKICDFGTACDIQTH	2617_2_4|717887|8910_A04_1345|5907_M04_1555
12	4	18	EDDEQFVSLYGTEEY288	EDDEQFVSLYGTEEY	2617_2_4|717889|8910_A06_3248|5907_M06_3024
12	4	19	LPLLVQRtIARtIVL290	LPLLVQRTIARTIVL	2617_2_4|717891|8910_A08_0950|5907_M08_0581
12	4	20	empty	empty	empty
12	5	1	KGRFAEVyKAKLKQN292	KGRFAEVYKAKLKQN	2617_2_4|717893|8910_A10_4274|5907_M10_3545
12	5	2	VSAQLDRTVGRRNTF294	VSAQLDRTVGRRNTF	2617_2_4|717895|8910_A12_3486|5907_M12_3475
12	5	3	HIIENPQYFSDACVH296	HIIENPQYFSDACVH	2617_2_4|717897|8910_B02_2317|5907_M14_2180
12	5	4	RACPPEVyAIMRGCW298	RACPPEVYAIMRGCW	2617_2_4|717899|8910_B04_0952|5907_M16_0867
12	5	5	VGRHRKVSPNCRFIN300	VGRHRKVSPNCRFIN	2617_2_4|717901|8910_B06_1304|5907_M18_1655
12	5	6	empty	empty	empty
12	5	7	empty	empty	empty
12	5	8	empty	empty	empty
12	5	9	empty	empty	empty
12	5	10	empty	empty	empty
12	5	11	empty	empty	empty
12	5	12	empty	empty	empty
12	5	13	empty	empty	empty
12	5	14	empty	empty	empty
12	5	15	empty	empty	empty
12	5	16	empty	empty	empty
12	5	17	empty	empty	empty
12	5	18	empty	empty	empty
12	5	19	empty	empty	empty
12	5	20	empty	empty	empty
12	6	1	empty	empty	empty
12	6	2	empty	empty	empty
12	6	3	empty	empty	empty
12	6	4	empty	empty	empty
12	6	5	empty	empty	empty
12	6	6	empty	empty	empty
12	6	7	empty	empty	empty
12	6	8	empty	empty	empty
12	6	9	empty	empty	empty
12	6	10	empty	empty	empty
12	6	11	empty	empty	empty
12	6	12	empty	empty	empty
12	6	13	empty	empty	empty
12	6	14	empty	empty	empty
12	6	15	empty	empty	empty
12	6	16	empty	empty	empty
12	6	17	empty	empty	empty
12	6	18	empty	empty	empty
12	6	19	empty	empty	empty
12	6	20	empty	empty	empty
12	7	1	ELLEQQKYTVTVDYW102	ELLEQQKYTVTVDYW	2617_2_2|717699|8908_A08_2272|5907_E08_1557
12	7	2	IEFVNQYYGSFKEAK108	IEFVNQYYGSFKEAK	2617_2_2|717705|8908_B02_0683|5907_E14_1242
12	7	3	RSPQPVPsPRPQSQP243	RSPQPVPSPRPQSQP	2617_2_3|717843|8909_E08_3617|5907_K08_3685
12	7	4	VVGARRSSWRVISSI2	VVGARRSSWRVISSI	2617_2_1|717597|8907_A02_1621|5907_A02_1255
12	7	5	SEDDEDCyGNYDNLL210	SEDDEDCYGNYDNLL	2617_2_3|717809|8909_B10_3735|5907_I22_3859
12	7	6	PTGEAPTyVNTQQIP241	PTGEAPTYVNTQQIP	2617_2_3|717841|8909_E06_3876|5907_K06_4587
12	7	7	HIIENPQYFSDACVH296	HIIENPQYFSDACVH	2617_2_4|717897|8910_B02_2317|5907_M14_2180
12	7	8	MARVGGASSLENTVD114	MARVGGASSLENTVD	2617_2_2|717711|8908_B08_3187|5907_E20_2923
12	7	9	TESITATSPASMVGG118	TESITATSPASMVGG	2617_2_2|717715|8908_B12_4232|5907_E24_4359
12	7	10	EDDEQFVSLYGTEEY288	EDDEQFVSLYGTEEY	2617_2_4|717889|8910_A06_3248|5907_M06_3024
12	7	11	KGRFAEVyKAKLKQN292	KGRFAEVYKAKLKQN	2617_2_4|717893|8910_A10_4274|5907_M10_3545
12	7	12	RACPPEVyAIMRGCW298	RACPPEVYAIMRGCW	2617_2_4|717899|8910_B04_0952|5907_M16_0867
12	7	13	PTGEAPTYVNTQQIP251	PTGEAPTYVNTQQIP	2617_2_3|717851|8909_F04_4791|5907_K16_4461
12	7	14	DIYSRRLsQETGLEI53	DIYSRRLSQETGLEI	2617_2_1|717649|8907_E06_1315|5907_C06_1231
12	7	15	TAQMITItPPDQDDS12	TAQMITITPPDQDDS	2617_2_1|717607|8907_A12_3422|5907_A12_3556
12	7	16	LKICDFGtACDIQTH286	LKICDFGTACDIQTH	2617_2_4|717887|8910_A04_1345|5907_M04_1555
12	7	17	RHTDDEMTGYVATRW196	RHTDDEMTGYVATRW	2617_2_3|717795|8909_A08_1559|5907_I08_1375
12	7	18	VSAQLDRTVGRRNTF294	VSAQLDRTVGRRNTF	2617_2_4|717895|8910_A12_3486|5907_M12_3475
12	7	19	KEKRDKAsQEGGDVL143	KEKRDKASQEGGDVL	2617_2_2|717741|8908_E02_2683|5907_G02_2522
12	7	20	empty	empty	empty
12	8	1	YKGYVNNtTVAVKKL112	YKGYVNNTTVAVKKL	2617_2_2|717709|8908_B06_1503|5907_E18_1534
12	8	2	IDQGDLMTPQFTPYY155	IDQGDLMTPQFTPYY	2617_2_2|717753|8908_F02_5066|5907_G14_5256
12	8	3	VGRHRKVSPNCRFIN300	VGRHRKVSPNCRFIN	2617_2_4|717901|8910_B06_1304|5907_M18_1655
12	8	4	EEPPDHQYYNDFPGK249	EEPPDHQYYNDFPGK	2617_2_3|717849|8909_F02_4354|5907_K14_4103
12	8	5	GGWDGLLSYFGTPTW22	GGWDGLLSYFGTPTW	2617_2_1|717617|8907_B10_1851|5907_A22_2030
12	8	6	GSVSEDNSEDEISNL6	GSVSEDNSEDEISNL	2617_2_1|717601|8907_A06_2432|5907_A06_2596
12	8	7	PSVEPPLSQETFSDL200	PSVEPPLSQETFSDL	2617_2_3|717799|8909_A12_3194|5907_I12_3126
12	8	8	AyQSRDyyNFPLALA16	AYQSRDYYNFPLALA	2617_2_1|717611|8907_B04_3136|5907_A16_3558
12	8	9	EERQTQRSKPQPAVP198	EERQTQRSKPQPAVP	2617_2_3|717797|8909_A10_3617|5907_I10_3848
12	8	10	DQGSLCTSFVGTLQY100	DQGSLCTSFVGTLQY	2617_2_2|717697|8908_A06_2448|5907_E06_2046
12	8	11	GSPHNPISSVS253	GSPHNPISSVS	2617_2_3|717853|8909_F06_3064|5907_K18_2833
12	8	12	GGTLFSTTPGGTRII4	GGTLFSTTPGGTRII	2617_2_1|717599|8907_A04_3107|5907_A04_3191
12	8	13	LCEISRGtHNFSEEL110	LCEISRGTHNFSEEL	2617_2_2|717707|8908_B04_1722|5907_E16_1461
12	8	14	RDIHHIDyyKKTTNG147	RDIHHIDYYKKTTNG	2617_2_2|717745|8908_E06_2075|5907_G06_2323
12	8	15	SLGSGIVYSALTCHL104	SLGSGIVYSALTCHL	2617_2_2|717701|8908_A10_1220|5907_E10_1483
12	8	16	RKVPPGYsIKVFDFE259	RKVPPGYSIKVFDFE	2617_2_3|717859|8909_F12_0690|5907_K24_0300
12	8	17	ISNSHPLSLTSDQYK116	ISNSHPLSLTSDQYK	2617_2_2|717713|8908_B10_3780|5907_E22_3346
12	8	18	PVQPNPMsPQQHMLP192	PVQPNPMSPQQHMLP	2617_2_3|717791|8909_A04_3905|5907_I04_3858
12	8	19	DDQLGEESEERDDHL149	DDQLGEESEERDDHL	2617_2_2|717747|8908_E08_1944|5907_G08_2370
12	8	20	empty	empty	empty
12	9	1	QQQSYLDsGIHSGAT63	QQQSYLDSGIHSGAT	2617_2_1|717659|8907_F04_1328|5907_C16_1314
12	9	2	DESLANLsEDEYYSE145	DESLANLSEDEYYSE	2617_2_2|717743|8908_E04_3285|5907_G04_3070
12	9	3	SSRRRAISETEENSD157	SSRRRAISETEENSD	2617_2_2|717755|8908_F04_1207|5907_G16_1188
12	9	4	KITVNPEsKAVLAGQ151	KITVNPESKAVLAGQ	2617_2_2|717749|8908_E10_0524|5907_G10_0861
12	9	5	RNEGVATyAAAVLFR65	RNEGVATYAAAVLFR	2617_2_1|717661|8907_F06_0487|5907_C18_0492
12	9	6	RHtDDEMtGyVATRW153	RHTDDEMTGYVATRW	2617_2_2|717751|8908_E12_2068|5907_G12_1593
12	9	7	NHIGHTGyLNTVTVS237	NHIGHTGYLNTVTVS	2617_2_3|717837|8909_E02_0734|5907_K02_1006
12	9	8	sPSIRCssVs257	SPSIRCSSVS	2617_2_3|717857|8909_F10_0905|5907_K22_1181
12	9	9	RPSFVGSSSGHTSTT106	RPSFVGSSSGHTSTT	2617_2_2|717703|8908_A12_1447|5907_E12_1224
12	9	10	IERLRTHsIESSGKL245	IERLRTHSIESSGKL	2617_2_3|717845|8909_E10_1508|5907_K10_1326
12	9	11	LTRDETNyGIPQRAL239	LTRDETNYGIPQRAL	2617_2_3|717839|8909_E04_3932|5907_K04_4468
12	9	12	VSNESVDYRATFPED165	VSNESVDYRATFPED	2617_2_2|717763|8908_F12_3498|5907_G24_3462
12	9	13	GIRkRPAtDDSSTQN190	GIRKRPATDDSSTQN	2617_2_3|717789|8909_A02_1954|5907_I02_1790
12	9	14	LEFYKIHYLDTTTLI61	LEFYKIHYLDTTTLI	2617_2_1|717657|8907_F02_1214|5907_C14_1040
12	9	15	YSYQMALtPVVVTLW51	YSYQMALTPVVVTLW	2617_2_1|717647|8907_E04_1553|5907_C04_0911
12	9	16	KNTLISASQQLKAKL98	KNTLISASQQLKAKL	2617_2_2|717695|8908_A04_0870|5907_E04_0615
12	9	17	QERPGNFyVSSESIR24	QERPGNFYVSSESIR	2617_2_1|717619|8907_B12_2153|5907_A24_1829
12	9	18	SDGEFLRtsCGsPNY14	SDGEFLRTSCGSPNY	2617_2_1|717609|8907_B02_2112|5907_A14_2475
12	9	19	QAASNFKsPVKTIR55	QAASNFKSPVKTIR	2617_2_1|717651|8907_E08_2754|5907_C08_2827
12	9	20	empty	empty	empty
12	10	1	IITEYCRyGDLVDyL206	IITEYCRYGDLVDYL	2617_2_3|717805|8909_B06_2884|5907_I18_1911
12	10	2	RPHFPQFSYSASGTA10	RPHFPQFSYSASGTA	2617_2_1|717605|8907_A10_1097|5907_A10_0766
12	10	3	TGESDGGyMDMSKDE208	TGESDGGYMDMSKDE	2617_2_3|717807|8909_B08_5096|5907_I20_3825
12	10	4	ADAEMTGYVVTRWYR194	ADAEMTGYVVTRWYR	2617_2_3|717793|8909_A06_0622|5907_I06_0831
12	10	5	VsGQLIDsMANsFVG159	VSGQLIDSMANSFVG	2617_2_2|717757|8908_F06_2238|5907_G18_2249
12	10	6	LGAEEKEYHAEGGKV71	LGAEEKEYHAEGGKV	2617_2_1|717667|8907_F12_3088|5907_C24_3115
12	10	7	KNLLLSTSEEQIEKC96	KNLLLSTSEEQIEKC	2617_2_2|717693|8908_A02_2275|5907_E02_1614
12	10	8	QETYKRIsRVEFTFP20	QETYKRISRVEFTFP	2617_2_1|717615|8907_B08_1159|5907_A20_1056
12	10	9	EPSRAVGTVKVYLPN18	EPSRAVGTVKVYLPN	2617_2_1|717613|8907_B06_1729|5907_A18_1999
12	10	10	DSFLQRYSSDPTGAL69	DSFLQRYSSDPTGAL	2617_2_1|717665|8907_F10_3919|5907_C22_3825
12	10	11	GVPVRTYTHEVVTLW49	GVPVRTYTHEVVTLW	2617_2_1|717645|8907_E02_1605|5907_C02_0928
12	10	12	LIDsMANsFVGTRSY163	LIDSMANSFVGTRSY	2617_2_2|717761|8908_F10_3285|5907_G22_2932
12	10	13	TPTLTNQSPTLTLQS284	TPTLTNQSPTLTLQS	2617_2_4|717885|8910_A02_1129|5907_M02_1397
12	10	14	IGLNQPStPTHAAGV161	IGLNQPSTPTHAAGV	2617_2_2|717759|8908_F08_3586|5907_G20_3997
12	10	15	LVDSIAKTRDAGCRP247	LVDSIAKTRDAGCRP	2617_2_3|717847|8909_E12_2456|5907_K12_2603
12	10	16	KVLTQMGsPSIRCss255	KVLTQMGSPSIRCSS	2617_2_3|717855|8909_F08_2113|5907_K20_2799
12	10	17	DSQESVDSVTDSQKR59	DSQESVDSVTDSQKR	2617_2_1|717655|8907_E12_1479|5907_C12_1181
12	10	18	KIWHHTFYNELRVAP8	KIWHHTFYNELRVAP	2617_2_1|717603|8907_A08_2154|5907_A08_1861
12	10	19	NQVFLGFTYVAPSVL204	NQVFLGFTYVAPSVL	2617_2_3|717803|8909_B04_2542|5907_I16_1311
12	10	20	empty	empty	empty
12	11	1	EPPPRPKTPEIFRAL202	EPPPRPKTPEIFRAL	2617_2_3|717801|8909_B02_4494|5907_I14_3655
12	11	2	LPLLVQRtIARtIVL290	LPLLVQRTIARTIVL	2617_2_4|717891|8910_A08_0950|5907_M08_0581
12	11	3	QCPVGLNtLAFPSIN212	QCPVGLNTLAFPSIN	2617_2_3|717811|8909_B12_2178|5907_I24_1668
12	11	4	HELQANCyEEVkDRC57	HELQANCYEEVKDRC	2617_2_1|717653|8907_E10_2303|5907_C10_2730
12	11	5	CSAKNALTPSSKKPV67	CSAKNALTPSSKKPV	2617_2_1|717663|8907_F08_3225|5907_C20_3439
12	11	6	empty	empty	empty
12	11	7	empty	empty	empty
12	11	8	empty	empty	empty
12	11	9	empty	empty	empty
12	11	10	empty	empty	empty
12	11	11	empty	empty	empty
12	11	12	empty	empty	empty
12	11	13	empty	empty	empty
12	11	14	empty	empty	empty
12	11	15	empty	empty	empty
12	11	16	empty	empty	empty
12	11	17	empty	empty	empty
12	11	18	empty	empty	empty
12	11	19	empty	empty	empty
12	11	20	empty	empty	empty
12	12	1	empty	empty	empty
12	12	2	empty	empty	empty
12	12	3	empty	empty	empty
12	12	4	empty	empty	empty
12	12	5	empty	empty	empty
12	12	6	empty	empty	empty
12	12	7	empty	empty	empty
12	12	8	empty	empty	empty
12	12	9	empty	empty	empty
12	12	10	empty	empty	empty
12	12	11	empty	empty	empty
12	12	12	empty	empty	empty
12	12	13	empty	empty	empty
12	12	14	empty	empty	empty
12	12	15	empty	empty	empty
12	12	16	empty	empty	empty
12	12	17	empty	empty	empty
12	12	18	empty	empty	empty
12	12	19	empty	empty	empty
12	12	20	empty	empty	empty
12	13	1	RACPPEVyAIMRGCW298	RACPPEVYAIMRGCW	2617_2_4|717899|8910_B04_0952|5907_M16_0867
12	13	2	QERPGNFyVSSESIR24	QERPGNFYVSSESIR	2617_2_1|717619|8907_B12_2153|5907_A24_1829
12	13	3	QQQSYLDsGIHSGAT63	QQQSYLDSGIHSGAT	2617_2_1|717659|8907_F04_1328|5907_C16_1314
12	13	4	GIRkRPAtDDSSTQN190	GIRKRPATDDSSTQN	2617_2_3|717789|8909_A02_1954|5907_I02_1790
12	13	5	SSRRRAISETEENSD157	SSRRRAISETEENSD	2617_2_2|717755|8908_F04_1207|5907_G16_1188
12	13	6	RPSFVGSSSGHTSTT106	RPSFVGSSSGHTSTT	2617_2_2|717703|8908_A12_1447|5907_E12_1224
12	13	7	QETYKRIsRVEFTFP20	QETYKRISRVEFTFP	2617_2_1|717615|8907_B08_1159|5907_A20_1056
12	13	8	RSPQPVPsPRPQSQP243	RSPQPVPSPRPQSQP	2617_2_3|717843|8909_E08_3617|5907_K08_3685
12	13	9	AyQSRDyyNFPLALA16	AYQSRDYYNFPLALA	2617_2_1|717611|8907_B04_3136|5907_A16_3558
12	13	10	IDQGDLMTPQFTPYY155	IDQGDLMTPQFTPYY	2617_2_2|717753|8908_F02_5066|5907_G14_5256
12	13	11	TAQMITItPPDQDDS12	TAQMITITPPDQDDS	2617_2_1|717607|8907_A12_3422|5907_A12_3556
12	13	12	SDGEFLRtsCGsPNY14	SDGEFLRTSCGSPNY	2617_2_1|717609|8907_B02_2112|5907_A14_2475
12	13	13	DSFLQRYSSDPTGAL69	DSFLQRYSSDPTGAL	2617_2_1|717665|8907_F10_3919|5907_C22_3825
12	13	14	LIDsMANsFVGTRSY163	LIDSMANSFVGTRSY	2617_2_2|717761|8908_F10_3285|5907_G22_2932
12	13	15	EEPPDHQYYNDFPGK249	EEPPDHQYYNDFPGK	2617_2_3|717849|8909_F02_4354|5907_K14_4103
12	13	16	YKGYVNNtTVAVKKL112	YKGYVNNTTVAVKKL	2617_2_2|717709|8908_B06_1503|5907_E18_1534
12	13	17	RNEGVATyAAAVLFR65	RNEGVATYAAAVLFR	2617_2_1|717661|8907_F06_0487|5907_C18_0492
12	13	18	QAASNFKsPVKTIR55	QAASNFKSPVKTIR	2617_2_1|717651|8907_E08_2754|5907_C08_2827
12	13	19	TGESDGGyMDMSKDE208	TGESDGGYMDMSKDE	2617_2_3|717807|8909_B08_5096|5907_I20_3825
12	13	20	empty	empty	empty
12	14	1	LPLLVQRtIARtIVL290	LPLLVQRTIARTIVL	2617_2_4|717891|8910_A08_0950|5907_M08_0581
12	14	2	HELQANCyEEVkDRC57	HELQANCYEEVKDRC	2617_2_1|717653|8907_E10_2303|5907_C10_2730
12	14	3	MARVGGASSLENTVD114	MARVGGASSLENTVD	2617_2_2|717711|8908_B08_3187|5907_E20_2923
12	14	4	GVPVRTYTHEVVTLW49	GVPVRTYTHEVVTLW	2617_2_1|717645|8907_E02_1605|5907_C02_0928
12	14	5	RKVPPGYsIKVFDFE259	RKVPPGYSIKVFDFE	2617_2_3|717859|8909_F12_0690|5907_K24_0300
12	14	6	DIYSRRLsQETGLEI53	DIYSRRLSQETGLEI	2617_2_1|717649|8907_E06_1315|5907_C06_1231
12	14	7	IEFVNQYYGSFKEAK108	IEFVNQYYGSFKEAK	2617_2_2|717705|8908_B02_0683|5907_E14_1242
12	14	8	KITVNPEsKAVLAGQ151	KITVNPESKAVLAGQ	2617_2_2|717749|8908_E10_0524|5907_G10_0861
12	14	9	RPHFPQFSYSASGTA10	RPHFPQFSYSASGTA	2617_2_1|717605|8907_A10_1097|5907_A10_0766
12	14	10	LCEISRGtHNFSEEL110	LCEISRGTHNFSEEL	2617_2_2|717707|8908_B04_1722|5907_E16_1461
12	14	11	KNTLISASQQLKAKL98	KNTLISASQQLKAKL	2617_2_2|717695|8908_A04_0870|5907_E04_0615
12	14	12	KNLLLSTSEEQIEKC96	KNLLLSTSEEQIEKC	2617_2_2|717693|8908_A02_2275|5907_E02_1614
12	14	13	IGLNQPStPTHAAGV161	IGLNQPSTPTHAAGV	2617_2_2|717759|8908_F08_3586|5907_G20_3997
12	14	14	LGAEEKEYHAEGGKV71	LGAEEKEYHAEGGKV	2617_2_1|717667|8907_F12_3088|5907_C24_3115
12	14	15	CSAKNALTPSSKKPV67	CSAKNALTPSSKKPV	2617_2_1|717663|8907_F08_3225|5907_C20_3439
12	14	16	LTRDETNyGIPQRAL239	LTRDETNYGIPQRAL	2617_2_3|717839|8909_E04_3932|5907_K04_4468
12	14	17	DDQLGEESEERDDHL149	DDQLGEESEERDDHL	2617_2_2|717747|8908_E08_1944|5907_G08_2370
12	14	18	PTGEAPTyVNTQQIP241	PTGEAPTYVNTQQIP	2617_2_3|717841|8909_E06_3876|5907_K06_4587
12	14	19	SEDDEDCyGNYDNLL210	SEDDEDCYGNYDNLL	2617_2_3|717809|8909_B10_3735|5907_I22_3859
12	14	20	empty	empty	empty
12	15	1	ISNSHPLSLTSDQYK116	ISNSHPLSLTSDQYK	2617_2_2|717713|8908_B10_3780|5907_E22_3346
12	15	2	RDIHHIDyyKKTTNG147	RDIHHIDYYKKTTNG	2617_2_2|717745|8908_E06_2075|5907_G06_2323
12	15	3	RHTDDEMTGYVATRW196	RHTDDEMTGYVATRW	2617_2_3|717795|8909_A08_1559|5907_I08_1375
12	15	4	LKICDFGtACDIQTH286	LKICDFGTACDIQTH	2617_2_4|717887|8910_A04_1345|5907_M04_1555
12	15	5	GGTLFSTTPGGTRII4	GGTLFSTTPGGTRII	2617_2_1|717599|8907_A04_3107|5907_A04_3191
12	15	6	ELLEQQKYTVTVDYW102	ELLEQQKYTVTVDYW	2617_2_2|717699|8908_A08_2272|5907_E08_1557
12	15	7	EPSRAVGTVKVYLPN18	EPSRAVGTVKVYLPN	2617_2_1|717613|8907_B06_1729|5907_A18_1999
12	15	8	EERQTQRSKPQPAVP198	EERQTQRSKPQPAVP	2617_2_3|717797|8909_A10_3617|5907_I10_3848
12	15	9	VsGQLIDsMANsFVG159	VSGQLIDSMANSFVG	2617_2_2|717757|8908_F06_2238|5907_G18_2249
12	15	10	GSVSEDNSEDEISNL6	GSVSEDNSEDEISNL	2617_2_1|717601|8907_A06_2432|5907_A06_2596
12	15	11	VSNESVDYRATFPED165	VSNESVDYRATFPED	2617_2_2|717763|8908_F12_3498|5907_G24_3462
12	15	12	GGWDGLLSYFGTPTW22	GGWDGLLSYFGTPTW	2617_2_1|717617|8907_B10_1851|5907_A22_2030
12	15	13	PVQPNPMsPQQHMLP192	PVQPNPMSPQQHMLP	2617_2_3|717791|8909_A04_3905|5907_I04_3858
12	15	14	PTGEAPTYVNTQQIP251	PTGEAPTYVNTQQIP	2617_2_3|717851|8909_F04_4791|5907_K16_4461
12	15	15	SLGSGIVYSALTCHL104	SLGSGIVYSALTCHL	2617_2_2|717701|8908_A10_1220|5907_E10_1483
12	15	16	QCPVGLNtLAFPSIN212	QCPVGLNTLAFPSIN	2617_2_3|717811|8909_B12_2178|5907_I24_1668
12	15	17	KEKRDKAsQEGGDVL143	KEKRDKASQEGGDVL	2617_2_2|717741|8908_E02_2683|5907_G02_2522
12	15	18	YSYQMALtPVVVTLW51	YSYQMALTPVVVTLW	2617_2_1|717647|8907_E04_1553|5907_C04_0911
12	15	19	VGRHRKVSPNCRFIN300	VGRHRKVSPNCRFIN	2617_2_4|717901|8910_B06_1304|5907_M18_1655
12	15	20	empty	empty	empty
12	16	1	LEFYKIHYLDTTTLI61	LEFYKIHYLDTTTLI	2617_2_1|717657|8907_F02_1214|5907_C14_1040
12	16	2	NQVFLGFTYVAPSVL204	NQVFLGFTYVAPSVL	2617_2_3|717803|8909_B04_2542|5907_I16_1311
12	16	3	VSAQLDRTVGRRNTF294	VSAQLDRTVGRRNTF	2617_2_4|717895|8910_A12_3486|5907_M12_3475
12	16	4	KVLTQMGsPSIRCss255	KVLTQMGSPSIRCSS	2617_2_3|717855|8909_F08_2113|5907_K20_2799
12	16	5	TESITATSPASMVGG118	TESITATSPASMVGG	2617_2_2|717715|8908_B12_4232|5907_E24_4359
12	16	6	IITEYCRyGDLVDyL206	IITEYCRYGDLVDYL	2617_2_3|717805|8909_B06_2884|5907_I18_1911
12	16	7	ADAEMTGYVVTRWYR194	ADAEMTGYVVTRWYR	2617_2_3|717793|8909_A06_0622|5907_I06_0831
12	16	8	KIWHHTFYNELRVAP8	KIWHHTFYNELRVAP	2617_2_1|717603|8907_A08_2154|5907_A08_1861
12	16	9	GSPHNPISSVS253	GSPHNPISSVS	2617_2_3|717853|8909_F06_3064|5907_K18_2833
12	16	10	VVGARRSSWRVISSI2	VVGARRSSWRVISSI	2617_2_1|717597|8907_A02_1621|5907_A02_1255
12	16	11	EDDEQFVSLYGTEEY288	EDDEQFVSLYGTEEY	2617_2_4|717889|8910_A06_3248|5907_M06_3024
12	16	12	LVDSIAKTRDAGCRP247	LVDSIAKTRDAGCRP	2617_2_3|717847|8909_E12_2456|5907_K12_2603
12	16	13	NHIGHTGyLNTVTVS237	NHIGHTGYLNTVTVS	2617_2_3|717837|8909_E02_0734|5907_K02_1006
12	16	14	IERLRTHsIESSGKL245	IERLRTHSIESSGKL	2617_2_3|717845|8909_E10_1508|5907_K10_1326
12	16	15	DQGSLCTSFVGTLQY100	DQGSLCTSFVGTLQY	2617_2_2|717697|8908_A06_2448|5907_E06_2046
12	16	16	RHtDDEMtGyVATRW153	RHTDDEMTGYVATRW	2617_2_2|717751|8908_E12_2068|5907_G12_1593
12	16	17	TPTLTNQSPTLTLQS284	TPTLTNQSPTLTLQS	2617_2_4|717885|8910_A02_1129|5907_M02_1397
12	16	18	sPSIRCssVs257	SPSIRCSSVS	2617_2_3|717857|8909_F10_0905|5907_K22_1181
12	16	19	DSQESVDSVTDSQKR59	DSQESVDSVTDSQKR	2617_2_1|717655|8907_E12_1479|5907_C12_1181
12	16	20	empty	empty	empty
12	17	1	PSVEPPLSQETFSDL200	PSVEPPLSQETFSDL	2617_2_3|717799|8909_A12_3194|5907_I12_3126
12	17	2	KGRFAEVyKAKLKQN292	KGRFAEVYKAKLKQN	2617_2_4|717893|8910_A10_4274|5907_M10_3545
12	17	3	DESLANLsEDEYYSE145	DESLANLSEDEYYSE	2617_2_2|717743|8908_E04_3285|5907_G04_3070
12	17	4	EPPPRPKTPEIFRAL202	EPPPRPKTPEIFRAL	2617_2_3|717801|8909_B02_4494|5907_I14_3655
12	17	5	HIIENPQYFSDACVH296	HIIENPQYFSDACVH	2617_2_4|717897|8910_B02_2317|5907_M14_2180
12	17	6	empty	empty	empty
12	17	7	empty	empty	empty
12	17	8	empty	empty	empty
12	17	9	empty	empty	empty
12	17	10	empty	empty	empty
12	17	11	empty	empty	empty
12	17	12	empty	empty	empty
12	17	13	empty	empty	empty
12	17	14	empty	empty	empty
12	17	15	empty	empty	empty
12	17	16	empty	empty	empty
12	17	17	empty	empty	empty
12	17	18	empty	empty	empty
12	17	19	empty	empty	empty
12	17	20	empty	empty	empty
12	18	1	empty	empty	empty
12	18	2	empty	empty	empty
12	18	3	empty	empty	empty
12	18	4	empty	empty	empty
12	18	5	empty	empty	empty
12	18	6	empty	empty	empty
12	18	7	empty	empty	empty
12	18	8	empty	empty	empty
12	18	9	empty	empty	empty
12	18	10	empty	empty	empty
12	18	11	empty	empty	empty
12	18	12	empty	empty	empty
12	18	13	empty	empty	empty
12	18	14	empty	empty	empty
12	18	15	empty	empty	empty
12	18	16	empty	empty	empty
12	18	17	empty	empty	empty
12	18	18	empty	empty	empty
12	18	19	empty	empty	empty
12	18	20	empty	empty	empty
12	19	1	empty	empty	empty
12	19	2	empty	empty	empty
12	19	3	empty	empty	empty
12	19	4	empty	empty	empty
12	19	5	empty	empty	empty
12	19	6	empty	empty	empty
12	19	7	empty	empty	empty
12	19	8	empty	empty	empty
12	19	9	empty	empty	empty
12	19	10	empty	empty	empty
12	19	11	empty	empty	empty
12	19	12	empty	empty	empty
12	19	13	empty	empty	empty
12	19	14	empty	empty	empty
12	19	15	empty	empty	empty
12	19	16	empty	empty	empty
12	19	17	empty	empty	empty
12	19	18	empty	empty	empty
12	19	19	empty	empty	empty
12	19	20	empty	empty	empty
12	20	1	empty	empty	empty
12	20	2	empty	empty	empty
12	20	3	empty	empty	empty
12	20	4	empty	empty	empty
12	20	5	empty	empty	empty
12	20	6	empty	empty	empty
12	20	7	empty	empty	empty
12	20	8	empty	empty	empty
12	20	9	empty	empty	empty
12	20	10	empty	empty	empty
12	20	11	empty	empty	empty
12	20	12	empty	empty	empty
12	20	13	empty	empty	empty
12	20	14	empty	empty	empty
12	20	15	empty	empty	empty
12	20	16	empty	empty	empty
12	20	17	empty	empty	empty
12	20	18	empty	empty	empty
12	20	19	empty	empty	empty
12	20	20	empty	empty	empty
